# Supplementary material for: EPIC: A Machine-Learning Framework for Product-Dependent Behavior in β‑Glucosidases
Source: ACS Omega. 2026 Jul 2;11(28):42759–71. doi: 10.1021/acsomega.6c04226 (PMC13393188; doi:10.1021/acsomega.6c04226)
Supplement: Supplementary file 2 [file ao6c04226_si_002.xlsx]

## Sheet: Table S1
ID	Organism	Mutant	Mutation	Source	Acession Code	Sequence	Ki (mM)	Class	Substrate Concentration (mM)	Reference	Citation
BGL1	Agaricus bisporus	no	N/A	UniProt	Q9HGX2	MPPSDFANADIDKIVDALTTDEAILLSAGVGFWHTHAIERLQIPAVKVSDGPNGIRGNHFFMGTPAKCLPSSTAMGATFDRDLLEEVGLKLLAREAKLRSASVILAPTCNIQRNPLGGRSFESFSEDPFLSGMLCSAYINGIQKGGIGATIKHFVGNDKEDDRTGYDSIHYRTTSSGDLSPSVHAGSRNMPLHGAIMTAYNRVNGIHVCENPELLQKILRDEWKSDVMIMSDWFGTYSVDVGLNAGLDLEMPGLNKWRSLESVNRSIQSRKVTAKKVKERARKVLELVKKCAQGAPEILDGDGLERTLDSDEDNALMRKFAAESIVLLKNDKKVLPLDRKSLKKVAIVGGNAKAAVLSGGGSAALKPSYFVARPAGLVKALKEVNPNIEVTYSEGARAA…	9.4	I	5	https://doi.org/10.1007/s10930-015-9640-z	Ašić, A., Bešić, L., Muhović, I., Dogan, S. & Turan, Y. Purification and Characterization of β-Glucosidase from Agaricus bisporus (White Button Mushroom). The Protein Journal 34, 453–461 (2015).
BGL2	Marine microbial metagenome	no	N/A	EMBL	ACY09072	MTKLTLPYDSKMFDEDFIFGVATSSFQIEGARETRLDCIWDTFCAQENTISDRSNGDVACDHIAHWQQDIQLICDLGVDAYRFSISWPRVMHADGTLNETGLAFYIELIDALKAKGKKIFVTMYHWDLPQYLEDEGGWLNRDTAYAFAQYCDLVSQRIGDKVDAYTTLNEPFCAGYLSYEMGVHAPGLTGRKNGRQASHHLLLAHGLAMQVLRKNCPNADVGIVINVHPGYALTDSAEDIEATKMGTDYLFHWYIDPLLKQSYPSVMDKLSLEERPDILEGDMALIAQPLDFIGMNYYTRNVYKMGDDGWFEIVTPEPGNLTEMGWEIVPEAMTKMLIELDQQYDLPPMYITENGAAMPDVRQGNRIADQNRIDYFQSHFVAVEAAMEAGVNIKGYFAW…	14.9	I	5	https://doi.org/10.1016/j.jbiosc.2011.07.017	Liu, J. et al. The 184th residue of β-glucosidase Bgl1B plays an important role in glucose tolerance. Journal of Bioscience and Bioengineering 112, 447–450 (2011).
BGL3	Marine microbial metagenome	yes	H184F	EMBL	ACY09072	MTKLTLPYDSKMFDEDFIFGVATSSFQIEGARETRLDCIWDTFCAQENTISDRSNGDVACDHIAHWQQDIQLICDLGVDAYRFSISWPRVMHADGTLNETGLAFYIELIDALKAKGKKIFVTMYHWDLPQYLEDEGGWLNRDTAYAFAQYCDLVSQRIGDKVDAYTTLNEPFCAGYLSYEMGVFAPGLTGRKNGRQASHHLLLAHGLAMQVLRKNCPNADVGIVINVHPGYALTDSAEDIEATKMGTDYLFHWYIDPLLKQSYPSVMDKLSLEERPDILEGDMALIAQPLDFIGMNYYTRNVYKMGDDGWFEIVTPEPGNLTEMGWEIVPEAMTKMLIELDQQYDLPPMYITENGAAMPDVRQGNRIADQNRIDYFQSHFVAVEAAMEAGVNIKGYFAW…	17.2	I	5	https://doi.org/10.1016/j.jbiosc.2011.07.017	Liu, J. et al. The 184th residue of β-glucosidase Bgl1B plays an important role in glucose tolerance. Journal of Bioscience and Bioengineering 112, 447–450 (2011).
BGL4	Marine microbial metagenome	yes	L409E	EMBL	ACY09072	MTKLTLPYDSKMFDEDFIFGVATSSFQIEGARETRLDCIWDTFCAQENTISDRSNGDVACDHIAHWQQDIQLICDLGVDAYRFSISWPRVMHADGTLNETGLAFYIELIDALKAKGKKIFVTMYHWDLPQYLEDEGGWLNRDTAYAFAQYCDLVSQRIGDKVDAYTTLNEPFCAGYLSYEMGVHAPGLTGRKNGRQASHHLLLAHGLAMQVLRKNCPNADVGIVINVHPGYALTDSAEDIEATKMGTDYLFHWYIDPLLKQSYPSVMDKLSLEERPDILEGDMALIAQPLDFIGMNYYTRNVYKMGDDGWFEIVTPEPGNLTEMGWEIVPEAMTKMLIELDQQYDLPPMYITENGAAMPDVRQGNRIADQNRIDYFQSHFVAVEAAMEAGVNIKGYFAW…	76.9	I	5	https://doi.org/10.1016/j.jbiosc.2011.07.017	Liu, J. et al. The 184th residue of β-glucosidase Bgl1B plays an important role in glucose tolerance. Journal of Bioscience and Bioengineering 112, 447–450 (2011).
BGL5	Topsoil sample	no	N/A	EMBL	AKH41028	MTSDTARSYRFPEGFLWGAATAAYQIEGSSMADGAGESIWDRFSHTPGNMKDGDTGDVACDHYNRWREDIELMKRLNLQAYRFSVSWSRVIPQGRGAINPKGLAFYDRLVDGLLEAGIEPLATLYHWDLPAALDDRGGWLNPDIADWFADYGQVLFEKFKGRVKTWGTINEPWVIVDGGYLHGALAPGHRSAYEAVIAGHNVLRAHGAAVRRFREVGEGQIGIVLNIEPKYPASDKPEDEAARRRAEAQMNRWFLDPLMGRGYPEELTDVYGAAWREFPKEDFELIAEPTDWMGLNWYTRAVPENAPDAWPTRSRPVRQTQHAHTETGWEVYPPALTDTLVWLSEQTGGKLPLMVTENGSAWYDPPHAIDGRIHDPMRVHYLQTHIKALHDAIGKGVDL…	-	III	5	https://doi.org/10.1186/s13068-015-0383-z	Cao, L.-C. et al. Engineering a novel glucose-tolerant β-glucosidase as supplementation to enhance the hydrolysis of sugarcane bagasse at high glucose concentration. Biotechnology for Biofuels 8, 202 (2015).
BGL6	Topsoil sample	yes	A404V	EMBL	AKH41028	MTSDTARSYRFPEGFLWGAATAAYQIEGSSMADGAGESIWDRFSHTPGNMKDGDTGDVACDHYNRWREDIELMKRLNLQAYRFSVSWSRVIPQGRGAINPKGLAFYDRLVDGLLEAGIEPLATLYHWDLPAALDDRGGWLNPDIADWFADYGQVLFEKFKGRVKTWGTINEPWVIVDGGYLHGALAPGHRSAYEAVIAGHNVLRAHGAAVRRFREVGEGQIGIVLNIEPKYPASDKPEDEAARRRAEAQMNRWFLDPLMGRGYPEELTDVYGAAWREFPKEDFELIAEPTDWMGLNWYTRAVPENAPDAWPTRSRPVRQTQHAHTETGWEVYPPALTDTLVWLSEQTGGKLPLMVTENGSAWYDPPHAIDGRIHDPMRVHYLQTHIKALHDAIGKGVDL…	-	III	5	https://doi.org/10.1186/s13068-015-0383-z	Cao, L.-C. et al. Engineering a novel glucose-tolerant β-glucosidase as supplementation to enhance the hydrolysis of sugarcane bagasse at high glucose concentration. Biotechnology for Biofuels 8, 202 (2015).
BGL7	Topsoil sample	yes	L441F	EMBL	AKH41028	MTSDTARSYRFPEGFLWGAATAAYQIEGSSMADGAGESIWDRFSHTPGNMKDGDTGDVACDHYNRWREDIELMKRLNLQAYRFSVSWSRVIPQGRGAINPKGLAFYDRLVDGLLEAGIEPLATLYHWDLPAALDDRGGWLNPDIADWFADYGQVLFEKFKGRVKTWGTINEPWVIVDGGYLHGALAPGHRSAYEAVIAGHNVLRAHGAAVRRFREVGEGQIGIVLNIEPKYPASDKPEDEAARRRAEAQMNRWFLDPLMGRGYPEELTDVYGAAWREFPKEDFELIAEPTDWMGLNWYTRAVPENAPDAWPTRSRPVRQTQHAHTETGWEVYPPALTDTLVWLSEQTGGKLPLMVTENGSAWYDPPHAIDGRIHDPMRVHYLQTHIKALHDAIGKGVDL…	-	III	5	https://doi.org/10.1186/s13068-015-0383-z	Cao, L.-C. et al. Engineering a novel glucose-tolerant β-glucosidase as supplementation to enhance the hydrolysis of sugarcane bagasse at high glucose concentration. Biotechnology for Biofuels 8, 202 (2015).
BGL8	Topsoil sample	yes	V174C	EMBL	AKH41028	MTSDTARSYRFPEGFLWGAATAAYQIEGSSMADGAGESIWDRFSHTPGNMKDGDTGDVACDHYNRWREDIELMKRLNLQAYRFSVSWSRVIPQGRGAINPKGLAFYDRLVDGLLEAGIEPLATLYHWDLPAALDDRGGWLNPDIADWFADYGQVLFEKFKGRVKTWGTINEPWCIVDGGYLHGALAPGHRSAYEAVIAGHNVLRAHGAAVRRFREVGEGQIGIVLNIEPKYPASDKPEDEAARRRAEAQMNRWFLDPLMGRGYPEELTDVYGAAWREFPKEDFELIAEPTDWMGLNWYTRAVPEPDAWPTRSRPVRQTQHAHTETGWEVYPPALTDTLVWLSEQTGGKLPLMVTENGSAWYDPPHAIDGRIHDPMRVHYLQTHIKALHDAIGKGVDLRG…	-	III	5	https://doi.org/10.1186/s13068-015-0383-z	Cao, L.-C. et al. Engineering a novel glucose-tolerant β-glucosidase as supplementation to enhance the hydrolysis of sugarcane bagasse at high glucose concentration. Biotechnology for Biofuels 8, 202 (2015).
BGL9	Topsoil sample	yes	V174C/A404V/L441F	EMBL	AKH41028	MTSDTARSYRFPEGFLWGAATAAYQIEGSSMADGAGESIWDRFSHTPGNMKDGDTGDVACDHYNRWREDIELMKRLNLQAYRFSVSWSRVIPQGRGAINPKGLAFYDRLVDGLLEAGIEPLATLYHWDLPAALDDRGGWLNPDIADWFADYGQVLFEKFKGRVKTWGTINEPWCIVDGGYLHGALAPGHRSAYEAVIAGHNVLRAHGAAVRRFREVGEGQIGIVLNIEPKYPASDKPEDEAARRRAEAQMNRWFLDPLMGRGYPEELTDVYGAAWREFPKEDFELIAEPTDWMGLNWYTRAVPENAPDAWPTRSRPVRQTQHAHTETGWEVYPPALTDTLVWLSEQTGGKLPLMVTENGSAWYDPPHAIDGRIHDPMRVHYLQTHIKALHDAIGKGVDL…	-	III	5	https://doi.org/10.1186/s13068-015-0383-z	Cao, L.-C. et al. Engineering a novel glucose-tolerant β-glucosidase as supplementation to enhance the hydrolysis of sugarcane bagasse at high glucose concentration. Biotechnology for Biofuels 8, 202 (2015).
BGL10	Topsoil sample	yes	V174A	EMBL	AKH41028	MTSDTARSYRFPEGFLWGAATAAYQIEGSSMADGAGESIWDRFSHTPGNMKDGDTGDVACDHYNRWREDIELMKRLNLQAYRFSVSWSRVIPQGRGAINPKGLAFYDRLVDGLLEAGIEPLATLYHWDLPAALDDRGGWLNPDIADWFADYGQVLFEKFKGRVKTWGTINEPWAIVDGGYLHGALAPGHRSAYEAVIAGHNVLRAHGAAVRRFREVGEGQIGIVLNIEPKYPASDKPEDEAARRRAEAQMNRWFLDPLMGRGYPEELTDVYGAAWREFPKEDFELIAEPTDWMGLNWYTRAVPENAPDAWPTRSRPVRQTQHAHTETGWEVYPPALTDTLVWLSEQTGGKLPLMVTENGSAWYDPPHAIDGRIHDPMRVHYLQTHIKALHDAIGKGVDL…	-	I	5	https://doi.org/10.1186/s13068-015-0383-z	Cao, L.-C. et al. Engineering a novel glucose-tolerant β-glucosidase as supplementation to enhance the hydrolysis of sugarcane bagasse at high glucose concentration. Biotechnology for Biofuels 8, 202 (2015).
BGL11	Thermotoga petrophila	no	N/A	UniProt	A5IL97	MNVKKFPEGFLWGVATASYQIEGSPLADGAGMSIWHTFSHTPGNVKNGDTGDVACDHYNRWKEDIEIIEKLGVKAYRFSISWPRILPEGTGRVNQKGLDFYNRIIDTLLEKGITPFVTIYHWDLPFALQLKGGWANREIADWFAEYSRVLFENFGDRVKNWITLNEPWVVAIVGHLYGVHAPGMRDIYVAFRAVHNLLRAHAKAVKVFRETVKDGKIGIVFNNGYFEPASEKEEDIRAARFMHQFNNYPLFLNPIYRGDYPELVLEFAREYLPENYKDDMSEIQEKIDFVGLNYYSGHLVKFDPDAPAKVSFVERDLPKTAMGWEIVPEGIYWILKKVKEEYNPPEVYITENGAAFDDVVSEDGRVHDQNRIDYLKAHIGQAWKAIQEGVPLKGYFVWS…	1100	III	5	https://doi.org/10.1016/j.nbt.2014.07.009	Cota, J. et al. Comparative analysis of three hyperthermophilic GH1 and GH3 family members with industrial potential. New Biotechnology 32, 13–20 (2014).
BGL12	Pyrococcus furiosus	no	N/A	UniProt	E7FHY4	MKFPKNFMFGYSWSGFQFEMGLPGSEVESDWWVWVHDKENIASGLVSGDLPENGPAYWHLYKQDHDIAEKLGMDCIRGGIEWARIFPKPTFDVKVDVEKDEEGNIISVDVPESTIKELEKIANMEALEHYRKIYSDWKERGKTFILNLYHWPLPLWIHDPIAVRKLGPDRAPAGWLDEKTVVEFVKFAAFVAYHLDDLVDMWSTMNEPNVVYNQGYINLRSGFPPGYLSFEAAEKAKFNLIQAHIGAYDAIKEYSEKSVGVIYAFAWHDPLAEEYKDEVEEIRKKDYEFVTILHSKGKLDWIGVNYYSRLVYGAKDGHLVPLPGYGFMSERGGFAKSGRPASDFGWEMYPEGLENLLKYLNYELPMIITENGMADAADRYRPHYLVSHLKAVYMKEGAD…	207	II	5	https://doi.org/10.1016/j.nbt.2014.07.009	Cota, J. et al. Comparative analysis of three hyperthermophilic GH1 and GH3 family members with industrial potential. New Biotechnology 32, 13–20 (2014).
BGL13	Thermotoga petrophila	no	N/A	UniProt	A5IL43	MMGKIDEILSQLTIEEKVKLVVGVGLPGLFGNPHSRVAGAAGETHPVPRLGIPSFVLADGPAGLRINPTRENDENTYYTTAFPVEIMLASTWNKDLLEEVGKAMGEEVREYGVDVLLAPAMNIHRNPLCGRNFEYYSEDPVLSGEMASAFVKGVQSQGVGACIKHFVANNQETNRMVVDTIVSERALREIYLKGFEIAVKKARPWTVMSAYNKLNGKYCSQNEWLLKKVLREEWGFDGFVMSDWYAGDNPVEQLKAGNDMIMPGKAYQVNTERRDEIEEIMEALKEGRLSEEVLNECVRNILKVLVPSFKGYRYSNKPDLESHAKVAYEAGVEGVVLLENNGVLPFDESIHVAVFGTGQIETIKGGTGSGDTHPRYTISILEGIKERNMKFDEELTSIY…	30.1	I	5	https://doi.org/10.1016/j.nbt.2014.07.009	Cota, J. et al. Comparative analysis of three hyperthermophilic GH1 and GH3 family members with industrial potential. New Biotechnology 32, 13–20 (2014).
BGL14	Soil metagenomic library	no	N/A	UniProt	A0A1E1FFN6	MSTQNEPHRFPPDFQWGVATSSYQIEGAVEADGRSPSIWDTFCARPGAIADGSTGAIANDHYHRYREDIAIMKQLGVNAYRFSIAWPRILPDGRGRVNQAGVDFYERLVDSLLEQGIEPYATLYHWDMPQVQHDRTPWYDRGVVDAFVEYTDVITRRLSDRVKYWMTLNEPWVISFLGYGAGEHAPGLRDKELYLRAAHHVLLAHGKAMPVIRANGNAQTKAGIVLNLNWVNAASDSPEDQAAARRYDQFFNRWFAEPLYNGRYPEELLEWYGRDLVPVQPGDFDIITTPTDFLAVNYYARTTVKAGSTDPMLQVDFVRPPGEYTAMDWEVYPQGLYNILNWLHTDYAPPALYVTENGAAYDDQVSAAGEVDDPQRLAYLEGHFEAAYRAIQAGIPLKG…	-	III	5	https://doi.org/10.1007/s00253-016-7803-2	Matsuzawa, T. & Yaoi, K. Screening, identification, and characterization of a novel saccharide-stimulated β-glycosidase from a soil metagenomic library. Applied Microbiology and Biotechnology 101, 633–646 (2016).
BGL15	Topsoil metagenomic library	no	N/A	EMBL	AHG23300	MTDTLNPVTDAAAASAIDRSAADIVADLTLEEKASLTSGASFWTTKPVERVGLPAIMLTDGPHGVRKQRASADHLGIGDSVPATCFPPAVALGSSFDPELLERVGVALGEESQAEGVGVLLGPGINIKRSPLCGRNFEYLSEDPIVSGVLGSALVRGLQSQGVGASLKHFAANNQEADRMRVSADIDERPLREIYLRSFQRVVQDEQPWTVMCSYNRLNGVYTSEDPWLLTKVLRDEWGFDGLVVSDWGAVNERITGLAAGLDLEMPSSEGRTDAQLVAAVRSGVLDERLLDTAARRNVELVQKAVRGARADAAYDADVHHALAREVAGASIVLLKNDDAVLPIAPGASVAVIGELARTPRYQGAGSSQINPTRLDNALDEIRALAGAEVPFAAGYGDD…	14	I	4	https://doi.org/10.1007/s10295-014-1400-0	Biver, S., Stroobants, A., Portetelle, D. & Vandenbol, M. Two promising alkaline β-glucosidases isolated by functional metagenomics from agricultural soil, including one showing high tolerance towards harsh detergents, oxidants and glucose. Journal of Industrial Microbiology & Biotechnology 41, 479–488 (2014).
BGL16	Topsoil metagenomic library	no	N/A	EMBL	AHG23303	MNNGWSHELNEVFPDSFKWGAATASYQIEGAASIDGRGPSVWDLMCRWPGKVSRGHSGEVACDHYHRYAEDVRLAREVGAKAYRFSFSWSRVLPEGVGIANEKGLDFYDRLIDTMLAEGIEPFPTLFHWDYPYALYVRGGWLNPDSPKWFADYAKLMVDRFSDRVKNWFTLNEPSCFLGLGHVDGVHAPGVKLDMPEFFLATKHALMGHGMAGKVIRAHSKQLPHLSIAPVSSIAVPIDESPENIEAARQYSFGEATMARSYWHPRIYLDPIVDGVWPEDIERLLSTAPIKVSAEDLEAMHEKPDSLGLNYYSTVRVQAMPDGSTQILEHPPGHPRSGFDWFIDPEGLYWSVRFHHERYGLPAYITENGISGLDWVSEDGSVHDPQRIDYTAKHLKQLS…	-	III	1	https://doi.org/10.1007/s10295-014-1400-0	Biver, S., Stroobants, A., Portetelle, D. & Vandenbol, M. Two promising alkaline β-glucosidases isolated by functional metagenomics from agricultural soil, including one showing high tolerance towards harsh detergents, oxidants and glucose. Journal of Industrial Microbiology & Biotechnology 41, 479–488 (2014).
BGL17	Microbacterium sp. XT11	no	N/A	EMBL	AMB17207	MPASLPVADDSPDLVWRDLNGNGRLDPYEDPRLTPAERTADLLGRLSLEEKVGLMFHTVIEAGPGGELLETPGALSKSPTSTVVLGKHMNHFNVHALGPARDAARWANALQRLAAQTPHGIPVTISTDPRHGFFENEGTSFAAGSFSQWPEPLGLAALDDDDIREFADIARREYLAVGIRMALHPQVDLATEPRWGRQLHTFGSDPERTSRALAAYIEGFQGADLGPESVACVTKHFPGAGPQKDGEDAHFPYGREQVYPGGAFDLHLEPFRTAIAAGTAGMMPYYGMPIDLVRDGVPIEEVGFGYNRQIVTGLLRGELGFDGVVVTDWELINDNVAQGQVLPAKAWGVEHLDPAERLIKVLDAGCDQFGGEECVDLLIDLVREGRVSESRIDESARRL…	38	I	4	https://doi.org/10.1021/acs.jafc.2c03386	Gu, J. et al. Novel β-Glucosidase Mibgl3 fromMicrobacteriumsp. XT11 with Oligoxanthan-Hydrolyzing Activity. Journal of Agricultural and Food Chemistry 70, 8713–8724 (2022).
BGL18	Soil metagenomic library	no	N/A	EMBL	QCG75868	MTRVSRRGLLAVGAATGGAVVATGTARADITARSGFLWGSAGAAYQIEGGNVASDLWVVEHVQPTIFREASGDAVDAYHRVFDDIALAASLGFNAHRFSIEWSRIEPEKGQISLAAIAYYRRVLEAIRSHGMTPVVTLHHFTSPRWFAAAGGFETRDGIEPFVRYAEIVSRHLGDLFGVVATFNEPNLGGLMSWGSLSKQIRPIVQASRASAARAVNSDKFAPLVLGDFRIQTPIIIEAHERAYDVIRRETGGRTPVGLTIAVNDERAGTPDAGLDAKLEDAVLPWVRARGDFIGVQNYTYALVGKDADLPNPEGVELTQMNYPFAPEALEGAIRLVARHTDKPIYVTENGVATEDDARRVAFIDRAVPAVFACMRDGIDVRGYIHWSFLDNWEWFAGF…	-	I	5	https://doi.org/10.1016/j.ijbiomac.2019.06.029	Liu, X., Cao, L., Zeng, J., Liu, Y. & Xie, W. Improving the cellobiose-hydrolysis activity and glucose-tolerance of a thermostable β-glucosidase through rational design. International Journal of Biological Macromolecules 136, 1052–1059 (2019).
BGL19	Soil metagenomic library	yes	A397R	EMBL	QCG75868	MTRVSRRGLLAVGAATGGAVVATGTARADITARSGFLWGSAGAAYQIEGGNVASDLWVVEHVQPTIFREASGDAVDAYHRVFDDIALAASLGFNAHRFSIEWSRIEPEKGQISLAAIAYYRRVLEAIRSHGMTPVVTLHHFTSPRWFAAAGGFETRDGIEPFVRYAEIVSRHLGDLFGVVATFNEPNLGGLMSWGSLSKQIRPIVQASRASAARAVNSDKFAPLVLGDFRIQTPIIIEAHERAYDVIRRETGGRTPVGLTIAVNDERAGTPDAGLDAKLEDAVLPWVRARGDFIGVQNYTYALVGKDADLPNPEGVELTQMNYPFAPEALEGAIRLVARHTDKPIYVTENGVATEDDARRVAFIDRAVPAVFACMRDGIDVRGYIHWSFLDNWEWFRGF…	-	I	5	https://doi.org/10.1016/j.ijbiomac.2019.06.029	Liu, X., Cao, L., Zeng, J., Liu, Y. & Xie, W. Improving the cellobiose-hydrolysis activity and glucose-tolerance of a thermostable β-glucosidase through rational design. International Journal of Biological Macromolecules 136, 1052–1059 (2019).
BGL20	Soil metagenomic library	yes	A397R/L188A	EMBL	QCG75868	MTRVSRRGLLAVGAATGGAVVATGTARADITARSGFLWGSAGAAYQIEGGNVASDLWVVEHVQPTIFREASGDAVDAYHRVFDDIALAASLGFNAHRFSIEWSRIEPEKGQISLAAIAYYRRVLEAIRSHGMTPVVTLHHFTSPRWFAAAGGFETRDGIEPFVRYAEIVSRHLGDLFGVVATFNEPNAGGLMSWGSLSKQIRPIVQASRASAARAVNSDKFAPLVLGDFRIQTPIIIEAHERAYDVIRRETGGRTPVGLTIAVNDERAGTPDAGLDAKLEDAVLPWVRARGDFIGVQNYTYALVGKDADLPNPEGVELTQMNYPFAPEALEGAIRLVARHTDKPIYVTENGVATEDDARRVAFIDRAVPAVFACMRDGIDVRGYIHWSFLDNWEWFRGF…	-	II	5	https://doi.org/10.1016/j.ijbiomac.2019.06.029	Liu, X., Cao, L., Zeng, J., Liu, Y. & Xie, W. Improving the cellobiose-hydrolysis activity and glucose-tolerance of a thermostable β-glucosidase through rational design. International Journal of Biological Macromolecules 136, 1052–1059 (2019).
BGL21	Soil metagenomic library	yes	A397R/M192A	EMBL	QCG75868	MTRVSRRGLLAVGAATGGAVVATGTARADITARSGFLWGSAGAAYQIEGGNVASDLWVVEHVQPTIFREASGDAVDAYHRVFDDIALAASLGFNAHRFSIEWSRIEPEKGQISLAAIAYYRRVLEAIRSHGMTPVVTLHHFTSPRWFAAAGGFETRDGIEPFVRYAEIVSRHLGDLFGVVATFNEPNLGGLASWGSLSKQIRPIVQASRASAARAVNSDKFAPLVLGDFRIQTPIIIEAHERAYDVIRRETGGRTPVGLTIAVNDERAGTPDAGLDAKLEDAVLPWVRARGDFIGVQNYTYALVGKDADLPNPEGVELTQMNYPFAPEALEGAIRLVARHTDKPIYVTENGVATEDDARRVAFIDRAVPAVFACMRDGIDVRGYIHWSFLDNWEWFRGF…	-	I	5	https://doi.org/10.1016/j.ijbiomac.2019.06.029	Liu, X., Cao, L., Zeng, J., Liu, Y. & Xie, W. Improving the cellobiose-hydrolysis activity and glucose-tolerance of a thermostable β-glucosidase through rational design. International Journal of Biological Macromolecules 136, 1052–1059 (2019).
BGL22	Soil metagenomic library	yes	A397R/A262S	EMBL	QCG75868	MTRVSRRGLLAVGAATGGAVVATGTARADITARSGFLWGSAGAAYQIEGGNVASDLWVVEHVQPTIFREASGDAVDAYHRVFDDIALAASLGFNAHRFSIEWSRIEPEKGQISLAAIAYYRRVLEAIRSHGMTPVVTLHHFTSPRWFAAAGGFETRDGIEPFVRYAEIVSRHLGDLFGVVATFNEPNLGGLMSWGSLSKQIRPIVQASRASAARAVNSDKFAPLVLGDFRIQTPIIIEAHERAYDVIRRETGGRTPVGLTISVNDERAGTPDAGLDAKLEDAVLPWVRARGDFIGVQNYTYALVGKDADLPNPEGVELTQMNYPFAPEALEGAIRLVARHTDKPIYVTENGVATEDDARRVAFIDRAVPAVFACMRDGIDVRGYIHWSFLDNWEWFRGF…	-	II	5	https://doi.org/10.1016/j.ijbiomac.2019.06.029	Liu, X., Cao, L., Zeng, J., Liu, Y. & Xie, W. Improving the cellobiose-hydrolysis activity and glucose-tolerance of a thermostable β-glucosidase through rational design. International Journal of Biological Macromolecules 136, 1052–1059 (2019).
BGL23	Thermobrachium celere	no	N/A	UniProt	R7RUN9	MQKYTFPKDFIWGVATAAYQIEGAHNVDGKGENIWDRFTSIPGNIYKNHNGNVACNHYNLYEKDIEIMEELGIKNYRLSISWARIFPKGYGEINQKGLDYYKRLINTLISKGIKPAVTLYHWDLPQHLQDMGGWANRKVIDYFVEYAELMFKEFGDVVPIWITHNEPWVVSILGHAWGVHAPGIKDYKTALQVAHNILLSHGKVVKLYRSMNLKGKIGITLNLSSTHPLTDDEKDVRAAEVYDGFLNRWFLDAVLKGTYPEDMVKLYREQNILPEYTDEDMSIISEKIDFLGINYYTRSVLKYDENAYPLKASLVDLENPKTDMGWEIYPQGLYELLTNIHHNYGGVDILITENGAAFNDIVNYKGKVVDDYRIDYLYRHLREAHRAISEGVNLRGYYL…	-	I	1	https://doi.org/10.1007/s00253-022-11818-0	Nhim, S. et al. Biological cellulose saccharification using a coculture of Clostridium thermocellum and Thermobrachium celere strain A9. Applied Microbiology and Biotechnology 106, 2133–2145 (2022).
BGL24	Uncultured bacterium	no	N/A	EMBL	QED88370	MIKFPDQFLWGAATSAYQIEGSPLADGAGPSIWHRFVHSPGLTAKGETGDIACDHYNRYRDDIALMRSLGLQAYRFSVNWGRIFPDGTGRLNSAGLDFYERLVDALLEAGIEPLATLYHWDLPAALDDRGGWLNPEIAHWFADYAGAMFERLDGRVKRWATLNEPWSITDGGYLHGAWAPGHRNVFEAPIASRNLMLAHGAAVQRYRQAGKHEIGLVVNIEPKYPASESDSDRNAAARSDAYMNRQYLDPAFGLGCPTEMAEIFGPAWRDWTAEELALAAQPIDWLGINYYTRGVMKHDDAKPPVRADYVRQPGATYTETGWEVFEQGLTETLLWVKERYGDIPLYVTENGSAFDDPPTAQGGRLEDPARVDYLERHLRAVHAAIAGGADVRGYMAWSL…	-	I	5	https://doi.org/10.1021/acs.jafc.0c01817	Cao, L. et al. Engineering of β-Glucosidase Bgl15 with Simultaneously Enhanced Glucose Tolerance and Thermostability To Improve Its Performance in High-Solid Cellulose Hydrolysis. Journal of Agricultural and Food Chemistry 68, 5391–5401 (2020).
BGL25	Uncultured bacterium	yes	S167A	EMBL	QED88370	MIKFPDQFLWGAATSAYQIEGSPLADGAGPSIWHRFVHSPGLTAKGETGDIACDHYNRYRDDIALMRSLGLQAYRFSVNWGRIFPDGTGRLNSAGLDFYERLVDALLEAGIEPLATLYHWDLPAALDDRGGWLNPEIAHWFADYAGAMFERLDGRVKRWATLNEPWAITDGGYLHGAWAPGHRNVFEAPIASRNLMLAHGAAVQRYRQAGKHEIGLVVNIEPKYPASESDSDRNAAARSDAYMNRQYLDPAFGLGCPTEMAEIFGPAWRDWTAEELALAAQPIDWLGINYYTRGVMKHDDAKPPVRADYVRQPGATYTETGWEVFEQGLTETLLWVKERYGDIPLYVTENGSAFDDPPTAQGGRLEDPARVDYLERHLRAVHAAIAGGADVRGYMAWSL…	-	I	5	https://doi.org/10.1021/acs.jafc.0c01817	Cao, L. et al. Engineering of β-Glucosidase Bgl15 with Simultaneously Enhanced Glucose Tolerance and Thermostability To Improve Its Performance in High-Solid Cellulose Hydrolysis. Journal of Agricultural and Food Chemistry 68, 5391–5401 (2020).
BGL26	Uncultured bacterium	yes	W178L	EMBL	QED88370	MIKFPDQFLWGAATSAYQIEGSPLADGAGPSIWHRFVHSPGLTAKGETGDIACDHYNRYRDDIALMRSLGLQAYRFSVNWGRIFPDGTGRLNSAGLDFYERLVDALLEAGIEPLATLYHWDLPAALDDRGGWLNPEIAHWFADYAGAMFERLDGRVKRWATLNEPWSITDGGYLHGALAPGHRNVFEAPIASRNLMLAHGAAVQRYRQAGKHEIGLVVNIEPKYPASESDSDRNAAARSDAYMNRQYLDPAFGLGCPTEMAEIFGPAWRDWTAEELALAAQPIDWLGINYYTRGVMKHDDAKPPVRADYVRQPGATYTETGWEVFEQGLTETLLWVKERYGDIPLYVTENGSAFDDPPTAQGGRLEDPARVDYLERHLRAVHAAIAGGADVRGYMAWSL…	-	I	5	https://doi.org/10.1021/acs.jafc.0c01817	Cao, L. et al. Engineering of β-Glucosidase Bgl15 with Simultaneously Enhanced Glucose Tolerance and Thermostability To Improve Its Performance in High-Solid Cellulose Hydrolysis. Journal of Agricultural and Food Chemistry 68, 5391–5401 (2020).
BGL27	Soil metagenomic library	no	N/A	EMBL	AFN70956	MEWQFPPNFHWGSTTAAYQVEGNNVNSDFWAEEHAEGSPYKDKSGDTIDHYRLYREDIALMASLGLNTYRFSIEWSRVEPEPGQYSRSAIEHYRDVLETCYKHGITPMVAMHHFSSPKWLMRLGGWASPEVPDRFAKYCEVVFREIGHLIPHVLTMNEINLPVMLREIFSRIGFIPPVGIDRDAWTAPKWRESAARLCGTTTQNYFTFHMISDEFSIHNLKETHRKAREAIKRIQPNTKVGFSMALSDIQSIPGGEEEADRKWNSYFRQYLDMLEGDDFFGLQNYTREVYGPEGQVKPAEGAELTQMGYEFYPKALSNVIRKVAKDISIPIIITEHGIATDEDERRVAFIREALEGVQDCLSEGLDVRGYLHWTTFDNFEWQSGYALKFGLIEVDRSTQ…	4280	II	2.5	http://dx.doi.org/10.1016/j.biortech.2012.07.083	Li, G., Jiang, Y., Fan, X.-J. & Liu, Y.-H. Molecular cloning and characterization of a novel β-glucosidase with high hydrolyzing ability for soybean isoflavone glycosides and glucose-tolerance from soil metagenomic library. Bioresource Technology 123, 15–22 (2012).
BGL28	Thermoanaerobacterium saccharolyticum	no	N/A	EMBL	UVZ00801	MVPRGSMLDFSKDFLFGVATASYQVEGAYNEDGRTMSIWDTFSRQDGKVYKSHNGDVACDHYHLYKDDVKMMKDLGIEAYRFSIAWPRIFPAKGQYNPKGMDFYKRLTDELLKNDIKPFATIYHWDLPQWADDLGGWLNREIVEWYGEYAEKLFSELGGYIKNWITLNEPWCSSFLSYFIGEHAPGHKDLGEALLVSHNLLLSHGKAVEIFRGLNLDDSKIGITLNLNEVFPASDSDDDKVAAQIADGFQNRWFLDPLFKGKYPQDMVEYFGKYAKVDFINDEDLKLISQKLDFLGVNYYTRAVVQKGNDGLLDAVQIDPGNERTEMGWEIYPESLYNILMRLKREYTYDMPLYITENGAAFNDVVEDDGRVHDEKRVEFLKQHFKEAKRFLNDGGNLK…	-	II	2.5	https://doi.org/10.3390/molecules27010290	Kim, I. J., Bornscheuer, U. T. & Nam, K. H. Biochemical and Structural Analysis of a Glucose-Tolerant β-Glucosidase from the Hemicellulose-Degrading Thermoanaerobacterium saccharolyticum. Molecules 27, 290 (2022).
BGL29	Thermococcus sp.	no	N/A	EMBL	AMQ09767	MFRFPDGFLLGTATSSYQIEGDNVWSDWWYWAEKGKLPPAGKACNSWELYEKDLELMAGLGYAAYRFSIEWGRVFPEEGRPNEEALMRYQGIIDLLRENGITPMLTLHHFTLPAWFALRGGFEREENLEHWRGYVELIADNIEGVELVATFNEPMVYVVASYVEGTWPPFRKNPLKAEKVAANLIRAHAIAYEILHGKFRVGIVKNRPHFIPASDSERDRKATDEIDYTFNRSLLDGILTGRFKGFMRTFDVPASGLDWLGMNYYNIMKVRAVRNPLRRFAVEDAGVSRKTDMGWSVYPKGIYDGLRAFAEYGLPLYVTENGIATLDDEWRVEFIVQHLQYVHKALKEGIDVRGYFYWSLVDNYEWAEGFRPRFGLVEVDYETFERKPRKSAHIYGEIA…	-	II	10	https://doi.org/10.1016/j.carres.2019.107835	Sinha, S. K., Reddy, K. P. & Datta, S. Understanding the glucose tolerance of an archaeon β-glucosidase from Thermococcus sp. Carbohydrate Research 486, 107835 (2019).
BGL30	Thermococcus sp.	yes	A160E	EMBL	AMQ09767	MFRFPDGFLLGTATSSYQIEGDNVWSDWWYWAEKGKLPPAGKACNSWELYEKDLELMAGLGYAAYRFSIEWGRVFPEEGRPNEEALMRYQGIIDLLRENGITPMLTLHHFTLPAWFALRGGFEREENLEHWRGYVELIADNIEGVELVATFNEPMVYVVESYVEGTWPPFRKNPLKAEKVAANLIRAHAIAYEILHGKFRVGIVKNRPHFIPASDSERDRKATDEIDYTFNRSLLDGILTGRFKGFMRTFDVPASGLDWLGMNYYNIMKVRAVRNPLRRFAVEDAGVSRKTDMGWSVYPKGIYDGLRAFAEYGLPLYVTENGIATLDDEWRVEFIVQHLQYVHKALKEGIDVRGYFYWSLVDNYEWAEGFRPRFGLVEVDYETFERKPRKSAHIYGEIA…	-	II	10	https://doi.org/10.1016/j.carres.2019.107835	Sinha, S. K., Reddy, K. P. & Datta, S. Understanding the glucose tolerance of an archaeon β-glucosidase from Thermococcus sp. Carbohydrate Research 486, 107835 (2019).
BGL31	Thermococcus sp.	yes	W167H	EMBL	AMQ09767	MFRFPDGFLLGTATSSYQIEGDNVWSDWWYWAEKGKLPPAGKACNSWELYEKDLELMAGLGYAAYRFSIEWGRVFPEEGRPNEEALMRYQGIIDLLRENGITPMLTLHHFTLPAWFALRGGFEREENLEHWRGYVELIADNIEGVELVATFNEPMVYVVASYVEGTHPPFRKNPLKAEKVAANLIRAHAIAYEILHGKFRVGIVKNRPHFIPASDSERDRKATDEIDYTFNRSLLDGILTGRFKGFMRTFDVPASGLDWLGMNYYNIMKVRAVRNPLRRFAVEDAGVSRKTDMGWSVYPKGIYDGLRAFAEYGLPLYVTENGIATLDDEWRVEFIVQHLQYVHKALKEGIDVRGYFYWSLVDNYEWAEGFRPRFGLVEVDYETFERKPRKSAHIYGEIA…	-	II	10	https://doi.org/10.1016/j.carres.2019.107835	Sinha, S. K., Reddy, K. P. & Datta, S. Understanding the glucose tolerance of an archaeon β-glucosidase from Thermococcus sp. Carbohydrate Research 486, 107835 (2019).
BGL32	Thermococcus sp.	yes	W167K	EMBL	AMQ09767	MFRFPDGFLLGTATSSYQIEGDNVWSDWWYWAEKGKLPPAGKACNSWELYEKDLELMAGLGYAAYRFSIEWGRVFPEEGRPNEEALMRYQGIIDLLRENGITPMLTLHHFTLPAWFALRGGFEREENLEHWRGYVELIADNIEGVELVATFNEPMVYVVASYVEGTKPPFRKNPLKAEKVAANLIRAHAIAYEILHGKFRVGIVKNRPHFIPASDSERDRKATDEIDYTFNRSLLDGILTGRFKGFMRTFDVPASGLDWLGMNYYNIMKVRAVRNPLRRFAVEDAGVSRKTDMGWSVYPKGIYDGLRAFAEYGLPLYVTENGIATLDDEWRVEFIVQHLQYVHKALKEGIDVRGYFYWSLVDNYEWAEGFRPRFGLVEVDYETFERKPRKSAHIYGEIA…	-	I	10	https://doi.org/10.1016/j.carres.2019.107835	Sinha, S. K., Reddy, K. P. & Datta, S. Understanding the glucose tolerance of an archaeon β-glucosidase from Thermococcus sp. Carbohydrate Research 486, 107835 (2019).
BGL33	Methylococcus capsulatus	no	N/A	UniProt	Q608B9	MSRYEFPERFLWGAATSAYQVEGSPLADGAGPSNWHRFCRQPGRILNGDTGDTACDHYRRFREDVALMKALGLSAYRFSIAWSRIFPEGKGRINWRGIAHYQALVETLLEHGIRPMATLHHWDLPAALEDLGGWANRDSAGWFADYAHTVIRALGNEIDLWATLNEPWVIMDAGYVSGVHPPGHRSLKDAPWVTHNLLRAHALAVQAFRADGRGQIGLVVNLEPKYALTDSRDDRAAAERAHAYMNRQYLDPVLHGAYPDELAEISALHWPSFESEDLRVIQEPIDYLGINYYTRAVVRHDPSGGPLEVTAVPQRGVEHTEMGWEVYPQGLKDVLAWVKARYGDIPLYITENGAAFADPEGENGRIDDTRRIAYYRSHLRALHEAIAQGVDVRGYFAWS…	-	III	5	https://doi.org/10.1016/j.ijbiomac.2017.04.078	Sathe, S. S. et al. Heterologous expression and biochemical studies of a thermostable glucose tolerant β-glucosidase from Methylococcus capsulatus ( bath strain ). International Journal of Biological Macromolecules 102, 805–812 (2017).
BGL34	Anoxybacillus flavithermus	no	N/A	UniProt	S5U834	MLQFPKDFIWGAATSSYQIEGTATGGDKIYSIWDHFSRIPGKVANGDNGDIAIDHYNRYIDDVALMKALHLKAYRFSTSWARLYTETPGKFNEKGLDFYKRLVHELLENDIEPMLTIYHWDMPQALQEKGGWENRDIVHYFQEYAAFLYENLGDVVRKWITHNEPWVVTYLGYGNGEHAPGIQNFTSFLKAAHHVLLSHGEAVKAFRAIGPKDGEIGITLNLTPGYAFDPQDEKAVDAARKWDGFMNRWFLDPVFKGQYPKDMLEVYKDYLPNIYQEGDLQTIQQPIDFFGFNYYSTATLKDWKKGEREPIVFEHVSTGRPVTDMNWEVNPNGLFDLMMRLKNDYGDIPLYITENGAAYKDYVNEQGEVEDNERIAYIREHLIACHRAIEQGVNLKGYY…	3800	III	5	https://doi.org/10.1186/s12858-017-0079-z	Liu, Y. et al. Increased enzymatic hydrolysis of sugarcane bagasse by a novel glucose- and xylose-stimulated β-glucosidase from Anoxybacillus flavithermus subsp. yunnanensis E13T. BMC Biochemistry 18, 4 (2017).
BGL35	Bursaphelenchus xylophilus	no	N/A	EMBL	ARM37687	MKKLCLLAGVYMWGTATAALQIEGAKKLCLLVPGGWKTVLDLGDVCPKACVCVQRRQRQCSLRQLSSLPSRYGVHLPTRLSYISFRGLLATYIPTWCTWSQSRGIGRIIIVKLICLNDNIGLPFSTLYDRVLPQPLQLAVGWGNPPRIQAFVQFAETMFREFHGKIQHWHSFNEPWCTIAFVIQYVNGSCPGSDLSPDCDCCRTSSWLAHGLSVRRFRVLGTSGDSGIAPNVSWAVPYWHSEVDKAACARTISLHSGLFLQPIFQGTIPQFLVDWFALQGGTVPIQDGDMEYIGEPIDMIGINYYSMSVNRFNPVAPFLQSEEINMPLPLTDIGWPLVARAVYEVLHYLQKYGNIDIYFTENGACYNHEVVKRAKVQVDRRISKLQQHFQLVQRTIHDR…	-	II	5	https://doi.org/10.1038/s41598-017-14073-w	Zhang, L. et al. Identification and characterization of a novel β-glucosidase via metagenomic analysis of Bursaphelenchus xylophilus and its microbial flora. Scientific Reports 7, 14850 (2017).
BGL36	Thermoanaerobacterium aotearoense	no	N/A	UniProt	A0A0H4NXH8	MANFPKGFLFGTATSSYQIEGAVNEDGRTPSIWDTFSKTSGMTYNGDTGDIACDHYHRYKEDVVILKEIGVKAYRFSIAWPRIFPEKGNFNPKGIDFYKRLVEELLKNDIIPVATIYHWDLPQWAGDLGGWLNRDLIYWYSEYSQKLFKEIGNVVPMWITHNEPWCASILSYGIGEHAPGHKDYREALIAAHHILLSHGEAVKIFRDMNIKESQIGITLNLTPAYPASERDVDRLAAQYADGFSNRWFLDPIFKGNYPEDMIELYKEEIGKFDFIKSEDLGIISQPIDFLGINFYSRSIVKYSEKSMLKWIGVEGPGAKTDMGWEIRPESLYDLLKRLDKEYTRIPIYITENGAAFKDIITEDGKVHDQERIEYIKEHLKYANKFIKEGGNLKGYFLWS…	-	III	2.5	https://doi.org/10.1007/s00253-015-6619-9	Yang, F. et al. Overexpression and characterization of a glucose-tolerant β-glucosidase from T. aotearoense with high specific activity for cellobiose. Applied Microbiology and Biotechnology 99, 8903–8915 (2015).
BGL37	Miscanthus sinensis	no	N/A	UniProt	K7YKQ9	MKRIFLIVAAGLMALSAAAQPQLTKDNIEEVLKAMTLQEKATLLVGGARAQMVNGVTSGVAAQVPGAAGNTRPIERLGIPGTVLADGPAGLRISPTRQGTTDTFYCTGFPVGTLLASSWDLDLVRAVTTAMGQEVHEYGVDVLLAPGMNIHRNPLCGRNFEYFSEDPLLSGKMAAAYVNGIQSNNVGVSVKHYAVNNQETNRNEDNARVSERALREIYLRNFEIAIKEAKPWTVMSSYNQLNGEYTQQKKDLLTTILRDEWGFGGIVMTDWGNKAGTVKSAWAGNDLMEPGNQNEIDRIVAGVQDGSLSIEDVDRNVRHMLEYIVKTPSFNKYKYSNKPDLAGHAQVARKAAAESMVLLRNEDNTLPLKGGQKVALYGVSAIDFVAGGTGSGDVNKAYV…	-	II	2.5	https://doi.org/10.1186/1472-6750-14-85	Li, Y. et al. Cloning and characterization of a new β-Glucosidase from a metagenomic library of Rumen of cattle feeding with Miscanthus sinensis. BMC Biotechnology 14, 85 (2014).
BGL38	Marine streptomycete	no	N/A	UniProt	I7CPF4	MTHDLSTERFPEGFAWGTATASYQIEGAVHEDGRLPSVWDTFAHTPGKVFRNQTGDVAADHYHRWPEDVSLLADLGVTHYRFSLAWPRIQPEGYGPVNGAGVDFYSRLVDSLLDHGITPWVTLYHWDLPQPLEDAGGWPRRETAEKFAEYAALIHQRLGDRVRDWTTLNEPWCAAFLGYASGHHAPGRTDGAAAMRAAHHLMLGHGLAVEALRDQGAANLGLTVNLYPVDAATDRDADRDAARRIDGLMNRLFLDPVLRGTYPADVLKDVAEITGTEHVRDGDLATISAPLDFLGVNYYSRHVVRAGAPQPGPSHWVGSSDVEFVKRGVPETEMGWEIDPDGLYETLTRLAREYGPLPLYVTENGAAFPDEVTREGRVHDENRRRYLEEHFRAAHRAIA…	-	III	2.5	https://doi.org/10.1007/s12010-012-0080-3	Mai, Z., Yang, J., Tian, X., Li, J. & Zhang, S. Gene Cloning and Characterization of a Novel Salt-Tolerant and Glucose-Enhanced β-Glucosidase from a Marine Streptomycete. Applied Biochemistry and Biotechnology 169, 1512–1522 (2013).
BGL39	Thermoanaerobacterium thermosaccharolyticum	no	N/A	UniProt	D9TR57	MSDFNKDFLFGVATASYQVEGAYNEDGRSMSIWDTFCRQDGKVYKGHNGDVACDHYHLYKDDVKMMKDLGIEAYRFSIAWPRIFPEKGHYNPKGIDFYKRLTDELLKNDIKPFVTIYHWDLPQWADDLGGWLNREVVDWFGEYVSKLFNELGGYIRNWITLNEPWCSSFLSYFIGEHAPGHKDLGEAVLVSHNLLLAHGKAVEIFRDINSSDSKIGITLNLNEVFPATDSPEDKAAARIADGFQNRWFLDPIFKGEYPKDMLELFGKYAKTDFITDGDLKRISQKLDFLGVNYYTRAVVKKGNDGILEQIDVDNEKTEMGWEVYPESLYNILMRLKNEYTFDLPLYITENGAAYKDVVSDDGHVHDEKRVEFLKKHFKQAKRFIDDGGNLRGYFVWSLM…	600	III	1	https://doi.org/10.1186/1754-6834-5-31	Pei, J., Pang, Q., Zhao, L., Fan, S. & Shi, H. Thermoanaerobacterium thermosaccharolyticum β-glucosidase: a glucose-tolerant enzyme with high specific activity for cellobiose. Biotechnology for Biofuels 5, 31 (2012).
BGL40	Marinomonas MWYL1	no	N/A	UniProt	A6W3B1	MSITLPSHSKMLTSDFIFGVATASFQIEGATTADNRLPSIWDTFCATPGKVKGMDNGEIACDHYHLWEQDIQLIKDLGVDAYRLSIAWPRVMDKKGEANQAGLDFYRNLLKKLKAEGLTVFATLYHWDLPQHLEDKGGWLNRETAYQFKNYADLVTKELAEWVDSWATFNEPFCAAILGYELGIHAPGLSKPAFGRQAAHHILLAHGLALPVIRKNAPKSQVGIVLNMNRSYAASEKTEDQFACLMRETLDNQFFIEPLMKGQYPQLLKTVAPQYLPTILPGDMDIISQPIDFLGMNFYTCNHNAYDADDMFKNVQNSQTVEYTDIGWEIAPHAFTELLVNLHKQYSLPPIYITENGAACADQIIDGEINDEQRVRYLDGHINAVNQAIESGVDIRGYF…	-	III	2	https://doi.org/10.1007/s11033-011-1055-0	Zhao, W. et al. Expression and characterization of a cold-active and xylose-stimulated β-glucosidase from Marinomonas MWYL1 in Escherichia coli. Molecular Biology Reports 39, 2937–2943 (2011).
BGL41	Aspergillus oryzae	no	N/A	UniProt	Q8T0W7	MWVHTFFFVILLVVVSGARRDVASSDTVYTFPDEFKLGAATASYQIEGAWDENGKGPNIWDTLTHEHPDYVVDGATGDIADDSYHLYKEDVKILKELGAQVYRFSISWARVLPEGHDNIVNQDGIDYYNNLINELLANGIEPMVTMYHWDLPQALQDLGGWPNLVLAKYSENYARVLFKNFGDRVKLWLTFNEPLTFMDGYASEIGMAPSINTPGIGDYLAAHTVIHAHARIYHLYDQEFRAEQGGKVGISLNINWCEPATNSAEDRASCENYQQFNLGLYAHPIFTEEGDYPAVLKDRVSRNSADEGYTDSRLPQFTAEEVEYIRGTHDFLGINFYTALLGKSGVEGYEPSRYRDSGVILTQDAAWPISASSWLKVVPWGFRKELNWIKNEYNNPPVF…	-	III	10	https://doi.org/10.1007/s00253-010-2963-y	Uchima, C. A., Tokuda, G., Watanabe, H., Kitamoto, K. & Arioka, M. Heterologous expression and characterization of a glucose-stimulated β-glucosidase from the termite Neotermes koshunensis in Aspergillus oryzae. Applied Microbiology and Biotechnology 89, 1761–1771 (2010).
BGL42	Alteromonas australica	no	N/A	UniProt	A0A075P3W9	MDILAEAGSPFAQRDFTIGVATSSFQIEGDADNRELSIWDTFCNKPGKIADASHGLVACDHVNRIEEDLSIINALNVDAYRFSVSWPRIIRQDGSVNQQGLDFYGKILDTLARNNIKAYVTLYHWDLPQYLEDTGGWLNRKTADAFANYVDVVTKAFGDRVFSYATLNEPFCSAYLGYEIGVHAPGLVGKEYGKKAIHHLLLAHGKAMPIIRKNAPKAEAGIVLNFTPFYSNSSSEEDIRATKLAHDHHNDWYIKPLIHGEYPSLIEQIPLAHRPDIKDGDMDIIAAPLDYLGVNYYTRAKVKDDGTSDPCQLPPPEGSETTAMGWEVYPQGLTDLLVQLHTDYTLPPLLITENGLASDDFLNDEGEVNDTQRIRYLATHLQAVANAMEAGVNITGYFV…	1244	III	4	https://doi.org/10.1007/s12010-020-03373-z	Sun, J., Wang, W., Ying, Y. & Hao, J. A novel Glucose-Tolerant GH1 Β-Glucosidase and improvement of its glucose tolerance using Site-Directed mutation. Applied Biochemistry and Biotechnology 192, 999–1015 (2020).
BGL43	Alteromonas australica	yes	F171W	UniProt	A0A075P3W9	MDILAEAGSPFAQRDFTIGVATSSFQIEGDADNRELSIWDTFCNKPGKIADASHGLVACDHVNRIEEDLSIINALNVDAYRFSVSWPRIIRQDGSVNQQGLDFYGKILDTLARNNIKAYVTLYHWDLPQYLEDTGGWLNRKTADAFANYVDVVTKAFGDRVFSYATLNEPWCSAYLGYEIGVHAPGLVGKEYGKKAIHHLLLAHGKAMPIIRKNAPKAEAGIVLNFTPFYSNSSSEEDIRATKLAHDHHNDWYIKPLIHGEYPSLIEQIPLAHRPDIKDGDMDIIAAPLDYLGVNYYTRAKVKDDGTSDPCQLPPPEGSETTAMGWEVYPQGLTDLLVQLHTDYTLPPLLITENGLASDDFLNDEGEVNDTQRIRYLATHLQAVANAMEAGVNITGYFV…	2838	III	4	https://doi.org/10.1007/s12010-020-03373-z	Sun, J., Wang, W., Ying, Y. & Hao, J. A novel Glucose-Tolerant GH1 Β-Glucosidase and improvement of its glucose tolerance using Site-Directed mutation. Applied Biochemistry and Biotechnology 192, 999–1015 (2020).
BGL44	Uncultured bacterium	yes	S167A/W178L	EMBL	QED88370	MIKFPDQFLWGAATSAYQIEGSPLADGAGPSIWHRFVHSPGLTAKGETGDIACDHYNRYRDDIALMRSLGLQAYRFSVNWGRIFPDGTGRLNSAGLDFYERLVDALLEAGIEPLATLYHWDLPAALDDRGGWLNPEIAHWFADYAGAMFERLDGRVKRWATLNEPWAITDGGYLHGALAPGHRNVFEAPIASRNLMLAHGAAVQRYRQAGKHEIGLVVNIEPKYPASESDSDRNAAARSDAYMNRQYLDPAFGLGCPTEMAEIFGPAWRDWTAEELALAAQPIDWLGINYYTRGVMKHDDAKPPVRADYVRQPGATYTETGWEVFEQGLTETLLWVKERYGDIPLYVTENGSAFDDPPTAQGGRLEDPARVDYLERHLRAVHAAIAGGADVRGYMAWSL…	-	I	5	https://doi.org/10.1021/acs.jafc.0c01817	Cao, L. et al. Engineering of β-Glucosidase Bgl15 with Simultaneously Enhanced Glucose Tolerance and Thermostability To Improve Its Performance in High-Solid Cellulose Hydrolysis. Journal of Agricultural and Food Chemistry 68, 5391–5401 (2020).
BGL45	Uncultured bacterium	yes	A167V/W178L	EMBL	QED88370	MIKFPDQFLWGAATSAYQIEGSPLADGAGPSIWHRFVHSPGLTAKGETGDIACDHYNRYRDDIALMRSLGLQAYRFSVNWGRIFPDGTGRLNSAGLDFYERLVDALLEAGIEPLATLYHWDLPAALDDRGGWLNPEIAHWFADYAGAMFERLDGRVKRWATLNEPWVITDGGYLHGALAPGHRNVFEAPIASRNLMLAHGAAVQRYRQAGKHEIGLVVNIEPKYPASESDSDRNAAARSDAYMNRQYLDPAFGLGCPTEMAEIFGPAWRDWTAEELALAAQPIDWLGINYYTRGVMKHDDAKPPVRADYVRQPGATYTETGWEVFEQGLTETLLWVKERYGDIPLYVTENGSAFDDPPTAQGGRLEDPARVDYLERHLRAVHAAIAGGADVRGYMAWSL…	-	III	5	https://doi.org/10.1021/acs.jafc.0c01817	Cao, L. et al. Engineering of β-Glucosidase Bgl15 with Simultaneously Enhanced Glucose Tolerance and Thermostability To Improve Its Performance in High-Solid Cellulose Hydrolysis. Journal of Agricultural and Food Chemistry 68, 5391–5401 (2020).
BGL46	Uncultured bacterium	yes	V167C/W178L/A396V	EMBL	QED88370	MIKFPDQFLWGAATSAYQIEGSPLADGAGPSIWHRFVHSPGLTAKGETGDIACDHYNRYRDDIALMRSLGLQAYRFSVNWGRIFPDGTGRLNSAGLDFYERLVDALLEAGIEPLATLYHWDLPAALDDRGGWLNPEIAHWFADYAGAMFERLDGRVKRWATLNEPWCITDGGYLHGALAPGHRNVFEAPIASRNLMLAHGAAVQRYRQAGKHEIGLVVNIEPKYPASESDSDRNAAARSDAYMNRQYLDPAFGLGCPTEMAEIFGPAWRDWTAEELALAAQPIDWLGINYYTRGVMKHDDAKPPVRADYVRQPGATYTETGWEVFEQGLTETLLWVKERYGDIPLYVTENGSAFDDPPTAQGGRLEDPARVDYLERHLRAVHAAIAGGADVRGYMVWSL…	-	III	5	https://doi.org/10.1021/acs.jafc.0c01817	Cao, L. et al. Engineering of β-Glucosidase Bgl15 with Simultaneously Enhanced Glucose Tolerance and Thermostability To Improve Its Performance in High-Solid Cellulose Hydrolysis. Journal of Agricultural and Food Chemistry 68, 5391–5401 (2020).
BGL47	Uncultured bacterium	yes	V167C/W178L/E319A/E326P/A396V/L433F	EMBL	QED88370	MIKFPDQFLWGAATSAYQIEGSPLADGAGPSIWHRFVHSPGLTAKGETGDIACDHYNRYRDDIALMRSLGLQAYRFSVNWGRIFPDGTGRLNSAGLDFYERLVDALLEAGIEPLATLYHWDLPAALDDRGGWLNPEIAHWFADYAGAMFERLDGRVKRWATLNEPWCITDGGYLHGALAPGHRNVFEAPIASRNLMLAHGAAVQRYRQAGKHEIGLVVNIEPKYPASESDSDRNAAARSDAYMNRQYLDPAFGLGCPTEMAEIFGPAWRDWTAEELALAAQPIDWLGINYYTRGVMKHDDAKPPVRADYVRQPGATYTATGWEVFPQGLTETLLWVKERYGDIPLYVTENGSAFDDPPTAQGGRLEDPARVDYLERHLRAVHAAIAGGADVRGYMVWSL…	-	III	5	https://doi.org/10.1021/acs.jafc.0c01817	Cao, L. et al. Engineering of β-Glucosidase Bgl15 with Simultaneously Enhanced Glucose Tolerance and Thermostability To Improve Its Performance in High-Solid Cellulose Hydrolysis. Journal of Agricultural and Food Chemistry 68, 5391–5401 (2020).
BGL48	Uncultured bacterium	yes	S39T/L42N/V167C/W178L/A251L/E319A/E326P/A396V/L433F	EMBL	QED88370	MIKFPDQFLWGAATSAYQIEGSPLADGAGPSIWHRFVHTPGNTAKGETGDIACDHYNRYRDDIALMRSLGLQAYRFSVNWGRIFPDGTGRLNSAGLDFYERLVDALLEAGIEPLATLYHWDLPAALDDRGGWLNPEIAHWFADYAGAMFERLDGRVKRWATLNEPWCITDGGYLHGALAPGHRNVFEAPIASRNLMLAHGAAVQRYRQAGKHEIGLVVNIEPKYPASESDSDRNAAARSDAYMNRQYLDPLFGLGCPTEMAEIFGPAWRDWTAEELALAAQPIDWLGINYYTRGVMKHDDAKPPVRADYVRQPGATYTATGWEVFPQGLTETLLWVKERYGDIPLYVTENGSAFDDPPTAQGGRLEDPARVDYLERHLRAVHAAIAGGADVRGYMVWSL…	-	III	5	https://doi.org/10.1021/acs.jafc.0c01817	Cao, L. et al. Engineering of β-Glucosidase Bgl15 with Simultaneously Enhanced Glucose Tolerance and Thermostability To Improve Its Performance in High-Solid Cellulose Hydrolysis. Journal of Agricultural and Food Chemistry 68, 5391–5401 (2020).
BGL49	Aspergillus fumigatus	no	N/A	UniProt	Q4WRY0	MGSTTTSTLPPDFLWGFATASYQIEGAVDEDGRGPSIWDTFCKIPGKIAGGASGEVACDSYHRTHEDIALLKECGAKAYRFSISWSRVIPLGGRNDPVNEKGLQHYVKFVDDLLAAGITPLVTLFHWDLPDALDKRYGGLLNKEEFVADFANYARVMFNAFGSKVKYWITFNEPWCSSVLGYNVGQFAPGRTSDRTKSPVGDGSREPWIVGHNILVAHGAAVKIYREEFKPRDGGEIGITLNGDWAEPWDPENPADVEACDRKIEFAISWFADPIYHGKYPDSMVKQLGDRLPTWTPEDIALVHGSNDFYGMNHYCANYIKAKTGEPDPNDVAGNLEILLQNKNGEWIGPETQSPWLRPHPIGFRKLLKWLSDRYNQPKIYVTENGTSLKGESDLPVDQ…	-	III	33	https://doi.org/10.3390/ijms24054489	Pereira, L. M. S. et al. Characterization of a New Glucose-Tolerant GH1 β-Glycosidase from Aspergillus fumigatus with Transglycosylation Activity. International Journal of Molecular Sciences 24, 4489 (2023).
BGL50	Cellulosimicrobium funkei	no	N/A	GenBank	QHW03993	MTTDTTAPVAVDAQAAPASSGRRTFPTDFLWGSATAAYQIEGAAAEGGRTPSIWDTYSHTPGRTLNGDTGDVADDHYHRWQEDVQHIADLGLGAYRFSISWSRVQPGGTGPLNPEGVAFYSRLVDALLEKGVKPVVTLYHWDLPQELEDAGGWANRDTAHAFAEYARHMARELGDRVDTWTTLNEPWCSAYLGYGSGVHAPGRTEPAAALAAVHHLNLAHGLAVQAIRDELGEDAKTSVTLNLHVIRPDDPSSAADLDAVRKIDALANRAFLAPMLDGEYPADLLADTAHVSDWSFVREGDLETVRQPLSILGVNYYSTVRVRHFSGEGERSENDGHGASSHSPWIGVDDVEFVQQPGPYTAMGWNIEPAGMTELLVSVATTYPHQPMMVTENGAAFAD…	-	III	5	https://doi.org/10.1016/j.procbio.2020.04.033	Kim, D. Y. et al. A d-glucose- and d-xylose-tolerant GH1 β-glucosidase from Cellulosimicrobium funkei HY-13, a fibrolytic gut bacterium of Eisenia fetida. Process Biochemistry 94, 282–288 (2020).
BGL51	Hydrothermal vent	no	N/A	GenBank	QGN01269	MLPEEFLWGVGQSGFQFEMGDKLRRHIDPNTDWWKWVRDPFNIKKELVSGDLPEDGINNYELFENDHKLAKGLGLNAYRIGIEWSRIFPWPTWTVDTEVEFDTYGLVKDVKIDKSTLAELDRLANKEEVMYYRRVIQHLRELGFKVFVNLNHFTLPIWLHDPIVAREKALTNDRIGWVSQRTVVEFAKYAAYIAHALGDLVDTWSTFNEPMVVVELGYLAPYSGFPPGVMNPEAAKLAILNMINAHALAYKMIKRFDTKKADEDSKSPADVGIIYNNIGVAYPKDPNDPKDVKAAENDNYFHSGLFFDAIHKGKLNIEFDGENFVKVRHLKGNDWIGLNYYTREVVRYSEPKFPSIPLISFKGVPNYGYSCRPGTTSADGMPVSDIGWEVYPQGIYDSI…	-	III	2	https://doi.org/10.1007/s00253-019-10218-1	Schröder, C., Eixenberger, D., Suleiman, M., Schäfers, C. & Antranikian, G. Characterization of an extremely thermo-active archaeal β-glucosidase and its activity towards glucan and mannan in concert with an endoglucanase. Applied Microbiology and Biotechnology 103, 9505–9514 (2019).
BGL52	Jeotgalibacillus malaysiensis	no	N/A	UniProt	A0A0B5ARU7	MRKFPEHFVWGTATSSFQIEGGRESRGESIWDQFCKNPGKVLNGDHGEVACDHINRYKEDVQLMKDLNVPWYRFSISWSRIFPNGDRVVNEEGLQFYDNLLTELEQQGIKPAVTLYHWDLPQALQDKGGWMNRDIVEEFAHYCDVIFDCFGDRVSNWITHNEPWVVSWLGYGSGEHAPGYRDIPGFLKAAHHVLLSHGVVVKRFRERGLQGEIGITLNLNSSYPFNESSVEAAVRWDGFLNRWFLDPVFKGQYPADMLEHYSVYTDFSFVKEGDLDTMSAAVDFLGINYYSISYLTHQPGAWLEAGHEGGGHRRTSMGWEVYAKGLSDLLIRLKNDYDNPVIYVTENGAAYDDEVTNGEVHDPERVQYLQEHLDACLDAIDADVDLRGYFAWSFLDNFE…	-	III	5	https://doi.org/10.1016/j.ijbiomac.2018.04.156	Liew, K. J. et al. Purification and characterization of a novel GH1 beta-glucosidase from Jeotgalibacillus malaysiensis. International Journal of Biological Macromolecules 115, 1094–1102 (2018).
BGL53	Anoxybacillus sp.	no	N/A	UniParc	UPI0002C0273E	MFQFPKDFIWGAATSSYQIEGTATGEDKIYSIWDHFSRIPGKVANGDNGDIAIDHYNRYVEDVALMKALHLKAYRFSTSWARLYCETPGKFNEKGLDFYKRLVHELLENNIEPMLTIYHWDMPQALQEKGGWENRDIVHYFQEYAAFLYENLGDVVKKWITHNEPWVVTYLGYGNGEHAPGIQNFTSFLKAAHHVLLSHGEAVKAFREIGPKDGEIGITLNLTPGYAVDPKDEKAVDAARKWDGFMNRWFLDPVFKGQYPADMLEVYKDYLPDVYQDRDLQTIQQPIDFFGFNYYSTATLKDWKKGEYEPIVFDHVSTGRPVTDMNWEVNPNGLFDLLVRLKKDYGDIPLYITENGAAYKDRVNEDGKIEDDERVTYIREHLIACHRAIEQGVNLKGYY…	-	III	20	https://doi.org/10.1186/s13068-016-0587-x	Chan, C. S. et al. Characterization of a glucose-tolerant β-glucosidase from Anoxybacillus sp. DT3-1. Biotechnology for Biofuels 9, 174 (2016).
BGL54	Microbulbifer sp.	no	N/A	EMBL	QRV71704	MTRENASGNTDDYCNILGLEEDSPLLREDFIFGVATAAFQIEGASDVDGRVPCIWDTFCAEPGRVANGDDGSRACESYRRWEQDLGLVQDLGVDAYRFSIAWPRVITDLHGTVNQLAMDHYRRQLDFLNERGIKPFVTLYHWDLPQYLQERGGWLNRDTAYAFAHYADVVSQAFGDRVFSYGTLNEPWCSAFLGYLYGIHAPGIRDRKQAYQAAHHLLLAHGLAVPKIRVNAPAADVGIVLNISPSDPLENSLADRNACLLADMENRDLFLQPLLEGCYPEPVLNRHPESAPLVLPGDMALISAELDFLGLNYYTRNRVGAADNDAGYVTPPYDGADATDMGWEIFPQGLTRTLRHLARHPRTPALYVTENGMASADRLEVDDQGKGVVNDNARVRYLQ…	-	IV	2.5	https://doi.org/10.1016/j.micres.2021.126840	Jiang, Z. et al. Characterization of a glucose-stimulated β-glucosidase from Microbulbifer sp. ALW1. Microbiological Research 251, 126840 (2021).
BGL55	Thermococcus sp.	yes	F110W	EMBL	AMQ09767	MFRFPDGFLLGTATSSYQIEGDNVWSDWWYWAEKGKLPPAGKACNSWELYEKDLELMAGLGYAAYRFSIEWGRVFPEEGRPNEEALMRYQGIIDLLRENGITPMLTLHHWTLPAWFALRGGFEREENLEHWRGYVELIADNIEGVELVATFNEPMVYVVASYVEGTWPPFRKNPLKAEKVAANLIRAHAIAYEILHGKFRVGIVKNRPHFIPASDSERDRKATDEIDYTFNRSLLDGILTGRFKGFMRTFDVPASGLDWLGMNYYNIMKVRAVRNPLRRFAVEDAGVSRKTDMGWSVYPKGIYDGLRAFAEYGLPLYVTENGIATLDDEWRVEFIVQHLQYVHKALKEGIDVRGYFYWSLVDNYEWAEGFRPRFGLVEVDYETFERKPRKSAHIYGEIA…	-	IV	10	https://doi.org/10.1016/j.carres.2019.107835	Sinha, S. K., Reddy, K. P. & Datta, S. Understanding the glucose tolerance of an archaeon β-glucosidase from Thermococcus sp. Carbohydrate Research 486, 107835 (2019).
BGL56	Thermococcus sp.	yes	P208T	EMBL	AMQ09767	MFRFPDGFLLGTATSSYQIEGDNVWSDWWYWAEKGKLPPAGKACNSWELYEKDLELMAGLGYAAYRFSIEWGRVFPEEGRPNEEALMRYQGIIDLLRENGITPMLTLHHFTLPAWFALRGGFEREENLEHWRGYVELIADNIEGVELVATFNEPMVYVVASYVEGTWPPFRKNPLKAEKVAANLIRAHAIAYEILHGKFRVGIVKNRTHFIPASDSERDRKATDEIDYTFNRSLLDGILTGRFKGFMRTFDVPASGLDWLGMNYYNIMKVRAVRNPLRRFAVEDAGVSRKTDMGWSVYPKGIYDGLRAFAEYGLPLYVTENGIATLDDEWRVEFIVQHLQYVHKALKEGIDVRGYFYWSLVDNYEWAEGFRPRFGLVEVDYETFERKPRKSAHIYGEIA…	-	IV	10	https://doi.org/10.1016/j.carres.2019.107835	Sinha, S. K., Reddy, K. P. & Datta, S. Understanding the glucose tolerance of an archaeon β-glucosidase from Thermococcus sp. Carbohydrate Research 486, 107835 (2019).
BGL57	Thermococcus sp.	yes	F230A	EMBL	AMQ09767	MFRFPDGFLLGTATSSYQIEGDNVWSDWWYWAEKGKLPPAGKACNSWELYEKDLELMAGLGYAAYRFSIEWGRVFPEEGRPNEEALMRYQGIIDLLRENGITPMLTLHHFTLPAWFALRGGFEREENLEHWRGYVELIADNIEGVELVATFNEPMVYVVASYVEGTWPPFRKNPLKAEKVAANLIRAHAIAYEILHGKFRVGIVKNRPHFIPASDSERDRKATDEIDYTANRSLLDGILTGRFKGFMRTFDVPASGLDWLGMNYYNIMKVRAVRNPLRRFAVEDAGVSRKTDMGWSVYPKGIYDGLRAFAEYGLPLYVTENGIATLDDEWRVEFIVQHLQYVHKALKEGIDVRGYFYWSLVDNYEWAEGFRPRFGLVEVDYETFERKPRKSAHIYGEIA…	-	IV	10	https://doi.org/10.1016/j.carres.2019.107835	Sinha, S. K., Reddy, K. P. & Datta, S. Understanding the glucose tolerance of an archaeon β-glucosidase from Thermococcus sp. Carbohydrate Research 486, 107835 (2019).
BGL58	Thermococcus sp.	yes	I323A	EMBL	AMQ09767	MFRFPDGFLLGTATSSYQIEGDNVWSDWWYWAEKGKLPPAGKACNSWELYEKDLELMAGLGYAAYRFSIEWGRVFPEEGRPNEEALMRYQGIIDLLRENGITPMLTLHHFTLPAWFALRGGFEREENLEHWRGYVELIADNIEGVELVATFNEPMVYVVASYVEGTWPPFRKNPLKAEKVAANLIRAHAIAYEILHGKFRVGIVKNRPHFIPASDSERDRKATDEIDYTFNRSLLDGILTGRFKGFMRTFDVPASGLDWLGMNYYNIMKVRAVRNPLRRFAVEDAGVSRKTDMGWSVYPKGIYDGLRAFAEYGLPLYVTENGAATLDDEWRVEFIVQHLQYVHKALKEGIDVRGYFYWSLVDNYEWAEGFRPRFGLVEVDYETFERKPRKSAHIYGEIA…	-	IV	10	https://doi.org/10.1016/j.carres.2019.107835	Sinha, S. K., Reddy, K. P. & Datta, S. Understanding the glucose tolerance of an archaeon β-glucosidase from Thermococcus sp. Carbohydrate Research 486, 107835 (2019).
BGL59	Halothermothrix orenii	no	N/A	UniProt	B8CYA8	MAKIIFPEDFIWGAATSSYQIEGAFNEDGKGESIWDRFSHTPGKIENGDTGDIACDHYHLYREDIELMKEIGIRSYRFSTSWPRILPEGKGRVNQKGLDFYKRLVDNLLKANIRPMITLYHWDLPQALQDKGGWTNRDTAKYFAEYARLMFEEFNGLVDLWVTHNEPWVVAFEGHAFGNHAPGTKDFKTALQVAHHLLLSHGMAVDIFREEDLPGEIGITLNLTPAYPAGDSEKDVKAASLLDDYINAWFLSPVFKGSYPEELHHIYEQNLGAFTTQPGDMDIISRDIDFLGINYYSRMVVRHKPGDNLFNAEVVKMEDRPSTEMGWEIYPQGLYDILVRVNKEYTDKPLYITENGAAFDDKLTEEGKIHDEKRINYLGDHFKQAYKALKDGVPLRGYY…	-	III	10	https://doi.org/10.1016/j.ijbiomac.2020.04.036	Sinha, S. K. et al. Elucidating the regulation of glucose tolerance in a β-glucosidase from Halothermothrix orenii by active site pocket engineering and computational analysis. International Journal of Biological Macromolecules 156, 621–632 (2020).
BGL60	Trichoderma reesei	no	N/A	UniProt	O93785	MMLPKDFQWGFATAAYQIEGAVDQDGRGPSIWDTFCAQPGKIADGSSGVTACDSYNRTAEDIALLKSLGAKSYRFSISWSRIIPEGGRGDAVNQAGIDHYVKFVDDLLDAGITPFITLFHWDLPEGLHQRYGGLLNRTEFPLDFENYARVMFRALPKVRNWITFNEPLCSAIPGYGSGTFAPGRQSTSEPWTVGHNILVAHGRAVKAYRDDFKPASGDGQIGIVLNGDFTYPWDAADPADKEAAERRLEFFTAWFADPIYLGDYPASMRKQLGDRLPTFTPEERALVHGSNDFYGMNHYTSNYIRHRSSPASADDTVGNVDVLFTNKQGNCIGPETQSPWLRPCAAGFRDFLVWISKRYGYPPIYVTENGTSIKGESDLPKEKILEDDFRVKYYNEYIR…	50	I	1.25	https://doi.org/10.1371/journal.pone.0147301	Guo, B., Amano, Y. & Nozaki, K. Improvements in Glucose Sensitivity and Stability of Trichoderma reesei β-Glucosidase Using Site-Directed Mutagenesis. PLoS ONE 11, e0147301 (2016).
BGL61	Trichoderma reesei	yes	L167W/P172L	UniProt	O93785	MMLPKDFQWGFATAAYQIEGAVDQDGRGPSIWDTFCAQPGKIADGSSGVTACDSYNRTAEDIALLKSLGAKSYRFSISWSRIIPEGGRGDAVNQAGIDHYVKFVDDLLDAGITPFITLFHWDLPEGLHQRYGGLLNRTEFPLDFENYARVMFRALPKVRNWITFNEPWCSAILGYGSGTFAPGRQSTSEPWTVGHNILVAHGRAVKAYRDDFKPASGDGQIGIVLNGDFTYPWDAADPADKEAAERRLEFFTAWFADPIYLGDYPASMRKQLGDRLPTFTPEERALVHGSNDFYGMNHYTSNYIRHRSSPASADDTVGNVDVLFTNKQGNCIGPETQSPWLRPCAAGFRDFLVWISKRYGYPPIYVTENGTSIKGESDLPKEKILEDDFRVKYYNEYIR…	50	III	1.25	https://doi.org/10.1371/journal.pone.0147301	Guo, B., Amano, Y. & Nozaki, K. Improvements in Glucose Sensitivity and Stability of Trichoderma reesei β-Glucosidase Using Site-Directed Mutagenesis. PLoS ONE 11, e0147301 (2016).
BGL62	Trichoderma reesei	yes	L167W/P172L/P338F	UniProt	O93785	MMLPKDFQWGFATAAYQIEGAVDQDGRGPSIWDTFCAQPGKIADGSSGVTACDSYNRTAEDIALLKSLGAKSYRFSISWSRIIPEGGRGDAVNQAGIDHYVKFVDDLLDAGITPFITLFHWDLPEGLHQRYGGLLNRTEFPLDFENYARVMFRALPKVRNWITFNEPWCSAILGYGSGTFAPGRQSTSEPWTVGHNILVAHGRAVKAYRDDFKPASGDGQIGIVLNGDFTYPWDAADPADKEAAERRLEFFTAWFADPIYLGDYPASMRKQLGDRLPTFTPEERALVHGSNDFYGMNHYTSNYIRHRSSPASADDTVGNVDVLFTNKQGNCIGPETQSFWLRPCAAGFRDFLVWISKRYGYPPIYVTENGTSIKGESDLPKEKILEDDFRVKYYNEYIR…	-	III	1.25	https://doi.org/10.1371/journal.pone.0147301	Guo, B., Amano, Y. & Nozaki, K. Improvements in Glucose Sensitivity and Stability of Trichoderma reesei β-Glucosidase Using Site-Directed Mutagenesis. PLoS ONE 11, e0147301 (2016).
BGL63	Trichoderma harzianum	no	N/A	PDB	5BWF	MGSSSSGLVPRGSHMLPKDFQWGFATAAYQIEGAIDKDGRGPSIWDTFCAIPGKIADGTSGVTACDSYNRTAEDIALLKSLGAKSYRFSISWSRIIPKGGRDDPVNQLGIDHYAQFVDDLLEAGITPFITLFHWDLPEELHQRYGGLLNRTEFPLDFENYARVMFKALPKVRNWITFNEPLCSAIPGYGSGTFAPGRQSTTEPWIVGHNLLVAHGRAVKVYRDEFKDLNDGQIGIVLNGDFTYPWDSSDPLDREAAERRLEFFTAWYADPIYLGDYPASMRKQLGDRLPEFTPEEKAFVLGSNDFYGMNHYTSNYIRHRTSPATADDTVGNVDVLFYNKEGQCIGPETESSWLRPCPAGFRDFLVWISKRYNYPKIYVTENGTSLKGENDLPKEKILED…	-	II	0.5	https://doi.org/10.1038/s41598-019-41300-3	Santos, C. A. et al. An engineered GH1 β-glucosidase displays enhanced glucose tolerance and increased sugar release from lignocellulosic materials. Scientific Reports 9, 4903 (2019).
BGL64	Trichoderma harzianum	yes	L181W/P196L	PDB	6EFU	MGSSSSGLVPRGSHMLPKDFQWGFATAAYQIEGAIDKDGRGPSIWDTFCAIPGKIADGTSGVTACDSYNRTAEDIALLKSLGAKSYRFSISWSRIIPKGGRDDPVNQLGIDHYAQFVDDLLEAGITPFITLFHWDLPEELHQRYGGLLNRTEFPLDFENYARVMFKALPKVRNWITFNEPWCSAILGYGSGTFAPGRQSTTEPWIVGHNLLVAHGRAVKVYRDEFKDLNDGQIGIVLNGDFTYPWDSSDPLDREAAERRLEFFTAWYADPIYLGDYPASMRKQLGDRLPEFTPEEKAFVLGSNDFYGMNHYTSNYIRHRTSPATADDTVGNVDVLFYNKEGQCIGPETESSWLRPCPAGFRDFLVWISKRYNYPKIYVTENGTSLKGENDLPKEKILED…	-	III	0.5	https://doi.org/10.1038/s41598-019-41300-3	Santos, C. A. et al. An engineered GH1 β-glucosidase displays enhanced glucose tolerance and increased sugar release from lignocellulosic materials. Scientific Reports 9, 4903 (2019).
BGL65	Caldicellulosiruptor saccharolyticus	no	N/A	UniProt	A4XIG7	MSFPKGFLWGAATASYQIEGAWNEDGKGESIWDRFTHQKRNILYGHNGDVACDHYHRFEEDVSLMKELGLKAYRFSIAWTRIFPDGFGTVNQKGLEFYDRLINKLVENGIEPVVTLYHWDLPQKLQDIGGWANPEIVNYYFDYAMLVINRYKDKVKKWITFNEPYCIAFLGYFHGIHAPGIKDFKVAMDVVHSLMLSHFKVVKAVKENNIDVEVGITLNLTPVYLQTERLGYKVSEIEREMVSLSSQLDNQLFLDPVLKGSYPQKLLDYLVQKDLLDSQKALSMQQEVKENFIFPDFLGINYYTRAVRLYDENSSWIFPIRWEHPAGEYTEMGWEVFPQGLFDLLIWIKESYPQIPIYITENGAAYNDIVTEDGKVHDSKRIEYLKQHFEAARKAIENG…	-	II	5	https://doi.org/10.1039/C9GC04166D	Lenz, F., Zurek, P., Umlauf, M., Tozakidis, I. E. P. & Jose, J. Tailor-made β-glucosidase with increased activity at lower temperature without loss of stability and glucose tolerance. Green Chemistry 22, 2234–2243 (2020).
BGL66	Metagenomic library	no	N/A	EMBL	QFZ79369	MTHPLDRTDPEGTSVSIDAIDLAALPHDFLWGTATSAYQIEGAVAEDGRSPSIWDTFSHTPGKIDNGDHGDVACDHYHRWREDIALMRRLGTNAYRMSVAWPRVLPGGDGPVNVKGLDFYDQLTDALLEAGITPSVTLYHWDLPQVLQDRGGWPERATAEHLAAYASVVAERLGDRVTHFTTLNEPLCSAWIGHLEGRMAPGLTDLTAAVRASYHLLLGHGLAAQAVRAAAPHAQVGIVNNLSTVHPASDRPEDVAAARRHDGHTNRWWLDPLHGRGFPADMREVYGVDLPERPGDLETIATPLDWLGLNYYFPAYIADDPDGPAPRARMVDREGVPRTGMGWEIDADGIETLLLRLTREYGARKLYVTENGSAFPDAVRPDGTVDDPERRDYLERHLA…	1500	III	2.5	https://doi.org/10.1093/abbs/gmt061	Lu, J., Du, L., Wei, Y., Hu, Y. & Huang, R. Expression and characterization of a novel highly glucose-tolerant &beta;-glucosidase from a soil metagenome. Acta Biochimica Et Biophysica Sinica 45, 664–673 (2013).
BGL67	Nasutitermes takasagoensis	no	N/A	UniProt	D0VYR9	MKFQTVCIVILVTIGFAAAQNNTTFPDGFLLGAATASYQIEGGWNADGKGVNIWDTLTHERSYLVVDRSNGDVADDSYNLYMEDVKLLKNMGAQLYRFSISWARILPEGHDYKVNQAGIDYYNRLINALLDNGIEPMVTMYHWDLPQKLQDLGGWPNRELATYAENYARVLFKNFGDRVKLWITFNEPRTFMDAYTSDTGMAPSINAPGIGDYLTARTVILAHANIYRMYEREFKQQQQGKIGISLDNAWCEPISTNDVDACERFQEFNLGIFAHPIFSKEGNYPSVVIERVDANSKAEGFTTSRLPKLTSEEVNNTIGTYDFFGLNFYTANLGKDGVEGGIPSRGRDTGAILSQDPSWPESASSWLRVVPWAIRKQLNWIANAYGNPPIYVTENGYSD…	600	II	10	https://doi.org/10.1128/AEM.07718-11	Uchima, C. A., Tokuda, G., Watanabe, H., Kitamoto, K. & Arioka, M. Heterologous Expression in Pichia pastoris and Characterization of an Endogenous Thermostable and High-Glucose-Tolerant β-Glucosidase from the Termite Nasutitermes takasagoensis. Applied and Environmental Microbiology 78, 4288–4293 (2012).
BGL68	Uncultured bacterium	no	N/A	GenBank	HV348683	MKFNENFVWGVATSSYQIEGAYNEDGRGKDIWGDYCSIPGIIFDNHNGDKACEHYYRYKEDVAIMKEMGIKAYRFSIAWARIFPEGIGKINQKGVDFYHNLIDELIKNDIVPYVTLFHWDLPLELAEKGGWLNDDSVEWFKDYAEFFGKEYGHKIKYIMTFNEPQCTIGLGLQQGIHAPGVKLSPKAVLKSTHNLLKAHGAAVKVLRKVAPNTQLGIAPTCGVALPISENKKDIEIARKRYFDILDLNDAYVWSVSLFLDPIVLGDYPTKYYELYKEHLPKITQEDLKLISQPLDFLAQNIYNGYRVSEDENGNYVYPKRKAGYDHTDMGWPITPSALYWGPRFICERYNLPFYITENGLACHDVVSLDNKVHDPNRIDFLNKYLLDYSRASCEGYDIR…	-	III	5	https://doi.org/10.1021/acs.jafc.8b05662	Cao, L. et al. Enhancing the thermostability of highly active and Glucose-Tolerant Β-Glucosidase KS5A7 by directed evolution for good performance of three properties. Journal of Agricultural and Food Chemistry 66, 13228–13235 (2018).
BGL69	Uncultured bacterium	yes	T167I/A298G	GenBank	HV348683	MKFNENFVWGVATSSYQIEGAYNEDGRGKDIWGDYCSIPGIIFDNHNGDKACEHYYRYKEDVAIMKEMGIKAYRFSIAWARIFPEGIGKINQKGVDFYHNLIDELIKNDIVPYVTLFHWDLPLELAEKGGWLNDDSVEWFKDYAEFFGKEYGHKIKYIMTFNEPQCIIGLGLQQGIHAPGVKLSPKAVLKSTHNLLKAHGAAVKVLRKVAPNTQLGIAPTCGVALPISENKKDIEIARKRYFDILDLNDAYVWSVSLFLDPIVLGDYPTKYYELYKEHLPKITQEDLKLISQPLDFLGQNIYNGYRVSEDENGNYVYPKRKAGYDHTDMGWPITPSALYWGPRFICERYNLPFYITENGLACHDVVSLDNKVHDPNRIDFLNKYLLDYSRASCEGYDIR…	-	III	5	https://doi.org/10.1021/acs.jafc.8b05662	Cao, L. et al. Enhancing the thermostability of highly active and Glucose-Tolerant Β-Glucosidase KS5A7 by directed evolution for good performance of three properties. Journal of Agricultural and Food Chemistry 66, 13228–13235 (2018).
BGL70	Uncultured bacterium	yes	T167I/A298G/V181F	GenBank	HV348683	MKFNENFVWGVATSSYQIEGAYNEDGRGKDIWGDYCSIPGIIFDNHNGDKACEHYYRYKEDVAIMKEMGIKAYRFSIAWARIFPEGIGKINQKGVDFYHNLIDELIKNDIVPYVTLFHWDLPLELAEKGGWLNDDSVEWFKDYAEFFGKEYGHKIKYIMTFNEPQCIIGLGLQQGIHAPGFKLSPKAVLKSTHNLLKAHGAAVKVLRKVAPNTQLGIAPTCGVALPISENKKDIEIARKRYFDILDLNDAYVWSVSLFLDPIVLGDYPTKYYELYKEHLPKITQEDLKLISQPLDFLGQNIYNGYRVSEDENGNYVYPKRKAGYDHTDMGWPITPSALYWGPRFICERYNLPFYITENGLACHDVVSLDNKVHDPNRIDFLNKYLLDYSRASCEGYDIR…	-	III	5	https://doi.org/10.1021/acs.jafc.8b05662	Cao, L. et al. Enhancing the thermostability of highly active and Glucose-Tolerant Β-Glucosidase KS5A7 by directed evolution for good performance of three properties. Journal of Agricultural and Food Chemistry 66, 13228–13235 (2018).
BGL71	Uncultured bacterium	yes	T167I/A298G/V181F/A187E	GenBank	HV348683	MKFNENFVWGVATSSYQIEGAYNEDGRGKDIWGDYCSIPGIIFDNHNGDKACEHYYRYKEDVAIMKEMGIKAYRFSIAWARIFPEGIGKINQKGVDFYHNLIDELIKNDIVPYVTLFHWDLPLELAEKGGWLNDDSVEWFKDYAEFFGKEYGHKIKYIMTFNEPQCIIGLGLQQGIHAPGFKLSPKEVLKSTHNLLKAHGAAVKVLRKVAPNTQLGIAPTCGVALPISENKKDIEIARKRYFDILDLNDAYVWSVSLFLDPIVLGDYPTKYYELYKEHLPKITQEDLKLISQPLDFLGQNIYNGYRVSEDENGNYVYPKRKAGYDHTDMGWPITPSALYWGPRFICERYNLPFYITENGLACHDVVSLDNKVHDPNRIDFLNKYLLDYSRASCEGYDIR…	-	III	5	https://doi.org/10.1021/acs.jafc.8b05662	Cao, L. et al. Enhancing the thermostability of highly active and Glucose-Tolerant Β-Glucosidase KS5A7 by directed evolution for good performance of three properties. Journal of Agricultural and Food Chemistry 66, 13228–13235 (2018).
BGL72	Uncultured bacterium	yes	T167I/A298G/V181F/A187E/K186T	GenBank	HV348683	MKFNENFVWGVATSSYQIEGAYNEDGRGKDIWGDYCSIPGIIFDNHNGDKACEHYYRYKEDVAIMKEMGIKAYRFSIAWARIFPEGIGKINQKGVDFYHNLIDELIKNDIVPYVTLFHWDLPLELAEKGGWLNDDSVEWFKDYAEFFGKEYGHKIKYIMTFNEPQCIIGLGLQQGIHAPGFKLSPTEVLKSTHNLLKAHGAAVKVLRKVAPNTQLGIAPTCGVALPISENKKDIEIARKRYFDILDLNDAYVWSVSLFLDPIVLGDYPTKYYELYKEHLPKITQEDLKLISQPLDFLGQNIYNGYRVSEDENGNYVYPKRKAGYDHTDMGWPITPSALYWGPRFICERYNLPFYITENGLACHDVVSLDNKVHDPNRIDFLNKYLLDYSRASCEGYDIR…	-	III	5	https://doi.org/10.1021/acs.jafc.8b05662	Cao, L. et al. Enhancing the thermostability of highly active and Glucose-Tolerant Β-Glucosidase KS5A7 by directed evolution for good performance of three properties. Journal of Agricultural and Food Chemistry 66, 13228–13235 (2018).
BGL73	Paenibacillus lautus	no	N/A	EMBL	PCL92588	MDNVEQRAKELLAQMTLAEKIGQTVQYGRCEERELKLVAEGKIGSLLNVHGPKKINELQRLAVEETRLGIPLLIGDDVIHGFRTIFPIPLGEAASWDLEGMEKNARIAAEEAAAEGIRWTFAPMVDVTRDPRWGRIAESTGEDAYLSSLAAAAKVRGFQSPNGDGNPTVAACVKHFAGYGWIEGGRDYDTTDMSERTLRETVLPPFEHGIRAGALSVMSAFSELNGVPASGSRYLLRDILKREWGFDGMVVSDWESIEELIYHGYAEDRKDSARKGLNAGVDMDMHSGVYLDHLEALVQDNPELLQLLDDAVLRILRVKFRLGLFENPYVSDEDEEAGDLLKGRPIPAAHLAQARDSARKSIVLLQNRVGMLPLDTGKHRKLALIGPLADDRHNSMGCW…	-	I	3	https://doi.org/10.1016/j.ijbiomac.2020.12.059	Yadav, S., Pandey, A. K. & Dubey, S. K. Molecular modeling, docking and simulation dynamics of β-glucosidase reveals high-efficiency, thermo-stable, glucose tolerant enzyme in Paenibacillus lautus BHU3 strain. International Journal of Biological Macromolecules 168, 371–382 (2020).
BGL74	Alicyclobacillus sp.	no	N/A	EMBL	ASL24660	MSQNLSFPDDFIWGAATASYQIEGAAAEDGRGPSIWDTFSKTPGKVLHGHTGDIACDHYHRYESDVKLMAELGIRSYRFSLAWPRVFPAKGKVLDNGFDFYKRLLEQLHKHGITPAATIYHWDLPQWIEDEGGWSNRAVVDYYLEFAEKAFRELGDQIPMWITHNEPWCASLLSYGIGEHAPGLRDWRRAYRAAHHLLLSHGEAVKLYRSLGLKGEIGITLNLTPAYSASDSPQDVAAAARQDCFANRWFLDPLFKGEYPAEFMERVERFCGDLDVVRPGDMEAIATKMDFLGINFYTRSLVADDPNDPLLGVKHLKTDNPVTDMGWEVYPDALYDLLHRLQKDYTDLPIYITENGAASADVVEDGNVHDADRIAYLHQHLEAARKFISEGGNLKGYYL…	-	III	4	https://doi.org/10.1007/s10295-018-2040-6	Cao, H. et al. A highly glucose-tolerant GH1 β-glucosidase with greater conversion rate of soybean isoflavones in monogastric animals. Journal of Industrial Microbiology & Biotechnology 45, 369–378 (2018).
BGL75	Ignisphaera aggregans	no	N/A	UniProt	E0STZ0	MGLKYPKEFIFGFSESGFQFEMGLPGSEDPNTDWWVWVHDPENIASTLVSGDFPENGPGYWHLYRQDHDIAERLGMDGARIGIEWSRIFSKPTFDVKVDVARDERGNIVYIDVAEKALEELDRIANKDAVNHYREILSDWKNRGKKLIINLYHWTLPLWLHDPIKVRKLGIDRAPAGWVDERTVIEFVKYVAYIAWKLGDLPDLWCTMNEPNVVYSIGYINIKIGYPPGYLSFEAASKAMKHLVEAHARAYEVLKRFTNKPVGIIYVTTYHEPLKESDRDVAEAAMYQAVFDFLDSITIGRSMSIGERKDLEKHLDWLGINYYSRLVVERYGNAWRVLPGYGFACIPGGTSLAGRPCNDAGWETYPEGLYIMLKRCWERYRLPIIVTENGTADAIDRLR…	1600	III	1	https://doi.org/10.1016/j.bioorg.2020.104296	Xie, J. et al. Characterization of a novel thermostable glucose-tolerant GH1 β-glucosidase from the hyperthermophile Ignisphaera aggregans and its application in the efficient production of baohuoside I from icariin and total epimedium flavonoids. Bioorganic Chemistry 104, 104296 (2020).
BGL76	Nasutitermes takasagoensis	no	N/A	UniProt	D0VYR5	MKFQTVCFILVTTGFAAAHDNFAFPDGFLLGAATASYQIEGGWDADGKGVNIWDTLTHERPFLVADRSTGDVADDSYNLYMEDVKLLKNMGAQVYRFSISWARILPEGHDNKINQAGIDYYNKLINALLENGIEPIVSIYHWDLPQKLQDLGGWPNRELAIYTENYARVLFKNFGDRVKLWITFNEPLIFMGGYTSDKGMAPSINTPGIGDYLTSRTVLIAHANIYHMYEREFKQQQKGKIGITLLSFWCEPLTPDYTEACERYQQFQLGIYAHPIFTEQGDYPSVVIERVDANSKVEGFTTSRLPKLTSEEVNYIKGTYDFFGMNFYTAYVGLNGVVGGIPSRERDMGTIVLQDPNWPVSASSWLRVVPWAFRKQLNWIAKEYGNPPIFVTENGFSDY…	-	II	10	https://doi.org/10.2323/jgam.59.141	Uchima, C. A., Tokuda, G., Watanabe, H., Kitamoto, K. & Arioka, M. A novel glucose-tolerant β-glucosidase from the salivary gland of the termite Nasutitermes takasagoensis. The Journal of General and Applied Microbiology 59, 141–145 (2013).
BGL77	Hot spring metagenome	no	N/A	EMBL	QRX39010	MNKYEFGNDFIWGVATAAYQIEGAWNEDGKGESIWDRFTHTKSENPFKERIYQNQNGDVACDHYHRYKEDLNLMKELSIPNYRFSLSWTRIFPDGKLTSKNQKGIDFYHRLIDACLERNITPNVTIYHWDLPQALEDEGGWTNRDTYLKFLDYVDFVTKEYKDKVPRWFILNEPFAFTVLGYFLGIHAPGRKGFANFYPAIHHVTLAQGDGGKVAKRNCPNAEIGTTFSCSYIEPVSKDGFWGSLNQGAAIRFDALLNSLFIEPMLGMGYPVDRLPSLKALEKYYKDGDEERMKFDADFIGIQNYTREVVQWSPFMPVIWGSIIEAKKRCEKTTEMGWEIYPEGIYHMLKKYASYPKVKKIYITENGAAFPDQVVEEDGKKRIHDVDRINFLKSYLEQV…	-	II	0.3	https://doi.org/10.1016/j.enzmictec.2021.109764	Kaushal, G., Rai, A. K. & Singh, S. P. A novel β-glucosidase from a hot-spring metagenome shows elevated thermal stability and tolerance to glucose and ethanol. Enzyme and Microbial Technology 145, 109764 (2021).
BGL78	Alteromonas sp.	no	N/A	EMBL	AXR85509	MTKKLSLPSTSPMMQPSFLFGTATSSFQIEGDAEGRLECIWDVFCRQAGAIADKSDGLRACEHVERWEEDVNLIHSLGVDAYRLSISWPRVMHANGEINEQGLAFYKQLIDKLNSLNIKAFVTLYHWDLPQYLEQRGGWLNRQTAYEFENYVDKISAALGERVYSYATFNEPFCSAYLGYEIGVHAPGKTGREHGRTAAHHILLAHGLGMKMLKKNVPNAQNGIVLNFTPCYSASDSPADIAATKKADQYINQWYMQPVMEGCYPDVIHELTEKDKPPIQDGDMETICQPLDFLGINFYTRLHYSAPRNHDELYFEHPHYEPKTDIGWEIHPPALTHLLTSLHQRYALPPVYITENGAAMADEVVDGRVEDNDRIEYYQNHLLAVEKAMDEGVKVSGYF…	-	II	5	https://doi.org/10.1007/s12275-018-8018-2	Sun, J. et al. Overexpression and characterization of a novel cold-adapted and salt-tolerant GH1 β-glucosidase from the marine bacterium Alteromonas sp. L82. The Journal of Microbiology 56, 656–664 (2018).
BGL79	Thermofilum sp.	yes	M212W/A217L	PDB	7F1N	MPFPEKFFWGASSSGFQFEMGDPEGKSIDPNTDWFKWVHDETNIRRGVVSGDLPEHGINYWDLFRSDHELAASIGMNAYRIGIEWSRIFPKPTLDVRVGIELDPEGYITRVEVDDKAIEELDLLANKEAVSRYREIILDLRDRGLKVFVCLNHFTLPLWIHDPIACRDTKLKRGPKGWVDKTTILEFAKYSAYMAWSLGNIVDYWVTFNEPWVVTELGYFQPEVGFPPGLRNISAFKTACLNIANAHVVAYDLIKKYDKVRADDDSPSAAYVGIVHNIVPIKPYSERKLDLKAADLMNYIHNKWILEFIVRGKIDRSLVGREKYLIDKFKDKLDWLGVNYYTRIVLKGKWVPPLISPVPVIPDIVKGYGFNCTPGGRSLDGMPVSDFGWEVYPQGLSDA…	-	II	0.5	https://doi.org/10.3389/fmicb.2021.723678	Chen, A. et al. Structural and Catalytic Characterization of TsBGL, a β-Glucosidase From Thermofilum sp. ex4484_79. Frontiers in Microbiology 12, 723678 (2021).
BGL80	Thermofilum sp.	no	N/A	PDB	7F1N	MPFPEKFFWGASSSGFQFEMGDPEGKSIDPNTDWFKWVHDETNIRRGVVSGDLPEHGINYWDLFRSDHELAASIGMNAYRIGIEWSRIFPKPTLDVRVGIELDPEGYITRVEVDDKAIEELDLLANKEAVSRYREIILDLRDRGLKVFVCLNHFTLPLWIHDPIACRDTKLKRGPKGWVDKTTILEFAKYSAYMAWSLGNIVDYWVTFNEPMVVTEAGYFQPEVGFPPGLRNISAFKTACLNIANAHVVAYDLIKKYDKVRADDDSPSAAYVGIVHNIVPIKPYSERKLDLKAADLMNYIHNKWILEFIVRGKIDRSLVGREKYLIDKFKDKLDWLGVNYYTRIVLKGKWVPPLISPVPVIPDIVKGYGFNCTPGGRSLDGMPVSDFGWEVYPQGLSDA…	-	III	0.5	https://doi.org/10.3389/fmicb.2021.723678	Chen, A. et al. Structural and Catalytic Characterization of TsBGL, a β-Glucosidase From Thermofilum sp. ex4484_79. Frontiers in Microbiology 12, 723678 (2021).
BGL81	Talaromyces amestolkiae	no	N/A	UniProt	A0A186NAD9	YTARPQCTEPPATPTFRFQSFSYASLNDTIRYAISVPSPTTTHTYGPAYTDAVAKLSTKLTTTTWGSWVPSQTVISATDTADKYGQAAWSSQWLHASLANYTNIGLYTTTVNPTPLPSSELVLPPRDYFGPTDCYNFPEGFTFGVAGSAAQIEGAIGLEGRAPSILEKLLPDTEPQDYVTNENYYLYKQDIQRLASIGVKYYSFSISWGRILPFTVPGSPINEQGLKHYNDLIDYVLEVGMVPIVTMLHFDTPLYFINASAGYVVPDIGYQNGGYWNKEFVDSFVNYGKILFTHFADRVPFWVTINEPLLYAFNFTGLDNVVHAHAELYHFYHDTLNGTGKVGLKLNDNFGVPKHPENQTEIDAANRFNDMQLGVFAYPICLGQQYPKSILDTLPGAKP…	3780	III	10	https://doi.org/10.1186/s12934-020-01386-1	Méndez-Líter, J. A. et al. A glucotolerant β-glucosidase from the fungus Talaromyces amestolkiae and its conversion into a glycosynthase for glycosylation of phenolic compounds. Microbial Cell Factories 19, 127 (2020).
BGL82	Dictyoglomus turgidum	no	N/A	UniProt	B8E0Q1	MVKYKFPEGFLWGTATASHQIEGDNFYNDWWEFEKQGKVKNGQVSGKACDSWNRYEEDFDLIEKLNNNAYRFSIEWSRIEPEEGRFDESALERYRSMLISLRRRNIEPFVTLHHFTNPLWMAKRGGWLNPDIIDYYLRYVKKIVSEFKDLVNYWMTINEPNAYAFMAYLYGQFPPQGKSLIKMLRVLNNMAKAHAKAYEVIHQISPDAKVSIAYNVIYFEPKNPNSFIDRKFANFGDRIYNRVFIETLLTGKFSSPFIKEEIPYAKNTLDYLGINYYTRILMGLKMGSPEGETSDFGWEIYPEGIYKVVKRFYGLTKKPIYITENGISDAKDEKRPKYLISHLIQLHRAIEEGVDVRGYFHWSLMDNFEWAEGFLQRFGLFETDFNTFERKWRESARIY…	750	II	2	https://doi.org/10.1016/j.ijbiomac.2018.03.018	Fusco, F. A. et al. Biochemical characterization of a novel thermostable β-glucosidase from Dictyoglomus turgidum. International Journal of Biological Macromolecules 113, 783–791 (2018).
BGL83	Cytophaga hutchinsonii	no	N/A	UniProt	A0A6N4STA7	MKKITVLISIWLSAAAFFSCEKKTEAGSKPQAFDKEVQDLLKNMSLEEKAGQMTQIDIRNLLNNGYGNTDEKLDTARLKEAIQTYHVGSILNCIQAYTPEKWVELISQIQNEALQSPNKIPVLYGTDAMHGVGFIKDAVLFPHNIGMAASRNDQLVSQAAQVTSTEARSVGLTWNFAPVLDVGREPYWSRFEETFGEDVYITTQMGSAAVQMMEGSDLTSKTNIASCLKHFIGYSAPKNGIDRTQSHIPEIVLREYYLPPFREAINKGASSIMINSAEINGIPCHGNKWLLTDLLRTELGFTGMVVSDWEDVIRLHTWHKVAATPKEAVMMAVNAGVDMSMVPNDYSFPKYLVELVKEGKVSMARIDEAVGRILTLKIKLGLMKNPLPSIADVGVVGSD…	-	I	2	https://doi.org/10.1007/s00253-016-7927-4	Zhang, C., Wang, X., Zhang, W., Zhao, Y. & Lu, X. Expression and characterization of a glucose-tolerant β-1,4-glucosidase with wide substrate specificity from Cytophaga hutchinsonii. Applied Microbiology and Biotechnology 101, 1919–1926 (2016).
BGL84	Mucor circinelloides	no	N/A	From Corresponding Author	N/A	MQLPSLSSIAISMLVAANAASMVQAKVNVLSWDDAYKKADALVSQMSLEQKIAISTGVGWENGPCVGNTYAITKPDFPSLCLQDSPMGIRKADNVSAGVAGINSAASFDKDAMRARGEYMGREFYGKGIHVQLGPGMNFMRSPEGGRGFESGGEDPFLTGVAAAETIKGIQSEGVIATAKHYLLNDQELNRNTGSSDADERTLHEIYLWPYARSVEAGVASVMCSYNLVNGTYACENDHILNTLLKEELGFKGFVQSDWGATHSTVASVNGGLDMTMPGDITLGSGGSYFGANLTQAVNDDKVKEERVTDMAMRIVASWYKLGQDKNFPDTTISSFTREDAKYVNVQADHKKLIREMGAASSVLLKNSGILPLSNKVKSVALIGSDIKAGPAAVNNATI…	-	II	5	https://doi.org/10.1016/j.enzmictec.2014.09.002	Huang, Y., Busk, P. K., Grell, M. N., Zhao, H. & Lange, L. Identification of a β-glucosidase from the Mucor circinelloides genome by peptide pattern recognition. Enzyme and Microbial Technology 67, 47–52 (2014).
BGL85	Hot spring metagenome	no	N/A	EMBL	WHP37654	MNKYHFPKDFIWGVATSSYQIEGAYNEDGKGENIWDRFTSIPGNIYKNHNGNVACDHYHLYEKDIEILEELGIKNYRLSISWARIFPKGYGEVNQKGLEFYKKLINKLVSKGIQPAVTLYHWDLPQHLQDIGGWANRKVVDYFVEYAELMFKEFGDLVPIWITHNEPWVVSMLGYAWGVHAPGIKDYKMAVQVAHNVLLSHGKVVRLYRSMNLKGKIGITLNLITSYPNSTDEKDVLAAKIYDGFVNRWYLDPVLKGKYPDDMVKLYKEQNILPELNEEDMEIISEKIDFLGINYYTRAVVKYDETSYPLKATTIDLDNPKTQMGWEIYPQGLYDMLTYLHETYDGIDIMITENGAAFNDIVNSNGKVVDDARIHYLYEHLKVVHRAISEGVNLKAYYL…	-	II	2.5	https://doi.org/10.3390/w15193389	Huang, Y.-Y. et al. Characterization of a thermophilic and Inhibitor-Tolerant GH1 Β-Glucosidase present in a hot spring. Water 15, 3389 (2023).
BGL86	Olleya aquimaris	no	N/A	EMBL	AOW69135	MKFNKYIILVIAGLLIFSCKENNGKDLAIKDANTSQQASDIEDKVSELLSKMTLEEKIGQMNQYNGFWDVTGPVPENGDQAKKYEHLRKGYVGSMLNVRGVKDVKAVQKIAVEETRLGIPLIIGFDVIHGYETLSPIPLAESASWDLEAIKKSAEVAAKEASAAGINWTFAPMVDVSRDARWGRVMEGAGEDTYLGSKIAVARVKGFQSDDLSTHYSIAACAKHFAAYGFAEAGRDYNTADVGTSTLNNIIFPPFKAAKDAGVRTFMNSFNELNGIPATGDKYLQRDILKKQWEFDGFVVSDWGSITEMIAHGYAKDGKHAAELAVNAGSDMDMESYLYVEELANLVNEGKVDPKLIDDAARPILRVKFELGLFEDPYKYLDESREKEVIGSQTIHDVV…	-	I	1.25	https://doi.org/10.1007/s13765-018-0361-9	Hwang, E.-J., Lee, Y.-S. & Choi, Y.-L. Cloning, purification, and characterization of the organic solvent tolerant β-glucosidase, OaBGL84, from Olleya aquimaris DAU311. Applied Biological Chemistry 61, 325–336 (2018).
BGL87	Hot spring metagenome	no	N/A	EMBL	WHP37655	MAFLAFPEGFQWGVATAAYQIEGAVHEDDRGMTIWDTFVRQPGRVQNSDTGDVACDHYHRYREDIELMASLGIQTYRFSLAWSRIYPFGRGAVNEKGLAFYDRLIDALLEKNIQPAITLYHWDLPQALQDLGGWMNRETTDAFAAYAKTAFDRFGDRVTRWITLNEPIVFTEMGHRTGVMAPGIRDLGAYARAIHHALLAHGKAVRVFREGGYRGEIGITNANTFYEPADDSPETAAAVERARDFDTRLFHGPVFGRGYPATVVKHFAERGVPLPIEPGDMEVIATPTDFLGVNLYSRGLIQAANNSVGFTYAPPRLPLLPMGYEAAPHALGAFVRWVSREYDRPRIYITENGVCDNTEPDASGVVDDTTRQELLRGFLAGLHGAIADGCDVRAYYQWS…	-	II	1	https://doi.org/10.3389/fmicb.2023.1286682	Huang, Y.-Y. et al. Characterization of a thermophilic and glucose-tolerant GH1 β-glucosidase from hot springs and its prospective application in corn stover degradation. Frontiers in Microbiology 14, 1286682 (2023).
BGL88	Bacillus subtilis	no	N/A	EMBL	WXH00073	MFSIDRKDFGPQFTFGVATAAYQIEGGQRDGRGPSIWDSFSNTPGNVHNGDTGAVACNHYELWPQDLDLIRDGGFDAYRFSFSWPRLIPEGTGAVNQAGLDFYDRLVDGMLERGIKPYATLYHWDLPSALQDKGGWMNRDIAGWFGDYAALIAQKFGDRLEATATINEPWCVAFLSHYLGAHAPGYRDKRAAARAMHHVLYAHGTAIDALRANGAKNLGIVLNLEKAEPASDKPEDLAAADFGDAVFNRWYLGGVLKGQYPERMTEWLADYLPANYQDDMAVVSRPLDWLGINYYTRGLYQASNTPGVPAEQVKGPLEKTDIGWEIYPKGLSDLLVRVSNEYTKLPIYVTENGMAEVEGNDDPRRVKYYEEHLKAVLNARAQGADVRGYFAWSLLDNYE…	-	I	5	https://doi.org/10.1016/j.procbio.2024.02.016	Sun, J., Wang, W. & Hao, J. A novel GH1 β-glucosidase from an Arctic bacterium: Characterization and secretory expression in Bacillus subtilis. Process Biochemistry 140, 108–116 (2024).
BGL89	Pseudomonas lutea	no	N/A	GenBank	WP_052075249	MSAFKHTMALSLLAISIAQASLVQAATPMTGNDVEARVGAVLDNMNISEKINFTRVDDGHMIPRLPKWGMEGTIAYDSSMGVHVNNATFGAQYPAQSALAATWSINRAKEFGLAIGYETRISGGQQMLSPGVNLYRTPFGGRSAEYVSGEDPFLGAVMGPAIANGIQAQGIQAAGKHFLANEQEANRHYVNIKADERTLRELYLPGFESLVKNANVASIMCGYNKINGDYACENHHFLTEVLKGEWGYQGNVMSDFNSVQDAFKGAWAGTDIDMPSGLQFTEAKLLPYLWSGQLTQNVIDDKVKRNLRALVSYGFDKQLNKAQPLEHPEYGQRASLNMARESIVLLRNEKTSAGKPLLPLARDAKIAVIGDLALQPPTSPFGTPNSPPNTYVTELSGLQ…	-	II	10	https://doi.org/10.1039/C4RA09784J	Tiwari, R., Singh, S., Shukla, P. & Nain, L. Novel cold temperature active β-glucosidase from Pseudomonas lutea BG8 suitable for simultaneous saccharification and fermentation. RSC Advances 4, 58108–58115 (2014).
BGL90	Aspergillus versicolor	no	N/A	UniProt	A0A1L9PCL3	MMAIAILLLWPLLALAKTLSTPLSLPKCPGYRATNVEERSRGLTADLTLAGEPCNIYGTDIEHLRLEVEYQTDARLHVVIYDADENVYQVPESVFPRPATRENGRQDESSPEIRFSFEEHPFSFSVSRASNGETLFNSSGHDLVFESQYVNVRTSLPESPNLYGLGEHSDPFRLNTTSYTRTLWNRDAYMIPAGTNLYGTHPLYLDHRGETGTHGVFLLNSNGMDIRIDKDANGSQFLEYNILGGVLDFYFLAGLSPMDVSVQYAEVAGLPAMVPYWGFGFHQCRYGYRDIFEVAAVVYNYSKADIPLETMWTDIDYMDHRKVFTLDQQRFPLHKVRALVDYLHKHDQHYIVMVDPAVAHANGSAFQRGVQKDVFMRHQDGSLYKGAVWPGPTVFPDWF…	200	II	5	https://doi.org/10.1016/j.ijbiomac.2021.02.154	Huang, C. et al. Production, immobilization and characterization of beta-glucosidase for application in cellulose degradation from a novel Aspergillus versicolor. International Journal of Biological Macromolecules 177, 437–446 (2021).
BGL91	Cellulomonas biazotea	no	N/A	UniProt	G1C1T5	MQTGPSHGLPPGFLFGASTASYQIEGATTEDGRGPSIWDTFTAEPGRVVDGSSGAVTCDHYHRWPEDVALLRRLGVDGYRFSIAWPRIQPTGSGPANQAGLDFYDRLVDALLEAGIAPMATLYHWDLPQALEDGGGWLDRGTASRFAEYAAIMGDLLGDRVAHWCPVNEPNVVTLNGYGEGSLAPGKALEFGALPVAHHLLLGHGLAVQALRAAGARQVGTATNHAPVLPLSGSEADVTAASLFDALWNRLFADPVLLGRYPDGIADAMPGPVAEDLLTIAQPLDFYGLNYYNPQGVRAAPEGSPVPFDVAAVPGYPTTDFGWPVAPSGLTDLLVEMTERYPQIPPILITENGCSYGMGPDADGVVDDQPRIDYLDSHLGAVADAVARGVDVRGYYCWS…	-	III	2.5	https://doi.org/10.1016/j.ijbiomac.2025.145590	Kim, D., Nam, K. H. & Kim, I. J. Glucose binding to the gatekeeper region induces the glucose stimulation of β-glucosidase Cba3 from Cellulomonas biazotea. International Journal of Biological Macromolecules 319, 145590 (2025).
BGL92	Jiangella ureilytica	no	N/A	UniProt	A0A4R4RWQ6	MTFRFPPEFLWGAATSAHQIEGSLDADGRGESVWDVFARRPGAIEGGGDGSLASDSYRRWADDVELIAGLGLNAYRFSVGWSRIVPDGRGRVEKRGLDHYERLVDALLDRGVTPVLTLNHWDMPQALMAGGGWVARSSVDAFAEFTTAVADRLADRVEWWVTQNEPWIIALLGYQLGLHAPGIRDLGASVAAGHHVMLAHGAGADVLRAHRGVRAGVALSLFPCDPATPSAEDAAAAWGSDGYVNRWYLDPLAGRGYPDDMREHYERALGRELTEIRDGD EAAIAGRSDFLGVNYYTRRVMAAAPAGDARPFPWQVAGPSGDVARTDEGWEIAPDSFRDLLLRLHRDYPF PLLVTENGGVFGDAPLHDGRVRDTRRQSFLRGHVRAMGEAMAAGADV…	-	II	1	https://doi.org/10.1007/s12010-025-05272-7	Kaçıran, A. et al. Biochemical Characterization of a Novel, Glucose-Tolerant β-Glucosidase from Jiangella ureilytica KC603, and Determination of Resveratrol Production Capacity from Polydatin. Applied Biochemistry and Biotechnology 197, 5104–5130 (2025).
BGL93	Reticulitermes perilucifugus	no	N/A	UniProt	A0A7G5VX36	MSALKFPPGFLFGSATSAYQVEGAWNEDGKSDSIWDRLTHDHPEIIKDKSSGDVACNSYHLYKEDVRILKELGVHFYRFSVSWTRILPTGYDNVVNQAGIDYYNNLINELIANGIQPMITMYHFDLPQPLQNLGGWTNPVIANYFEDYARVLYANFGDRVKWWNTINEPKTVALGYSAPFGLAPHVLTPGHGQYLVIHTILLSHARAYRLYEREFKDKQGGKVSIVASCQWIEPTTDSKEEEDAAERARQINLGWELHPIYSADGDYPPVMKQWISKKSKEEGYSRSRLPSFTKEEIELVRGTWDYLALNTYTTFFVRQSDEDSVFLSDTGVVSIPNDKYATASSEWLQVVPWGFRKLLNWIAKEYNNPPVLITENGFSDHGEINDTDRINFYITYLCE…	-	II	5	https://doi.org/10.3390/ijms26073118	Mao, G. et al. Biochemical and Structural Characterization of a Highly Glucose-Tolerant β-Glucosidase from the Termite Reticulitermes perilucifugus. International Journal of Molecular Sciences 26, 3118 (2025).
BGL94	Reticulitermes perilucifugus	yes	F124W	UniProt	A0A7G5VX36	MSALKFPPGFLFGSATSAYQVEGAWNEDGKSDSIWDRLTHDHPEIIKDKSSGDVACNSYHLYKEDVRILKELGVHFYRFSVSWTRILPTGYDNVVNQAGIDYYNNLINELIANGIQPMITMYHWDLPQPLQNLGGWTNPVIANYFEDYARVLYANFGDRVKWWNTINEPKTVALGYSAPFGLAPHVLTPGHGQYLVIHTILLSHARAYRLYEREFKDKQGGKVSIVASCQWIEPTTDSKEEEDAAERARQINLGWELHPIYSADGDYPPVMKQWISKKSKEEGYSRSRLPSFTKEEIELVRGTWDYLALNTYTTFFVRQSDEDSVFLSDTGVVSIPNDKYATASSEWLQVVPWGFRKLLNWIAKEYNNPPVLITENGFSDHGEINDTDRINFYITYLCE…	-	I	5	https://doi.org/10.3390/ijms26073118	Mao, G. et al. Biochemical and Structural Characterization of a Highly Glucose-Tolerant β-Glucosidase from the Termite Reticulitermes perilucifugus. International Journal of Molecular Sciences 26, 3118 (2025).
BGL95	Acetivibrio thermocellus	no	N/A	UniProt	P26208	MSKITFPKDFIWGSATAAYQIEGAYNEDGKGESIWDRFSHTPGNIADGHTGDVACDHYHRYEEDIKIMKEIGIKSYRFSISWPRIFPEGTGKLNQKGLDFYKRLTNLLLENGIMPAITLYHWDLPQKLQDKGGWKNRDTTDYFTEYSEVIFKNLGDIVPIWFTHNEPGVVSLLGHFLGIHAPGIKDLRTSLEVSHNLLLSHGKAVKLFREMNIDAQIGIALNLSYHYPASEKAEDIEAAELSFSLAGRWYLDPVLKGRYPENALKLYKKKGIELSFPEDDLKLISQPIDFIAFNNYSSEFIKYDPSSESGFSPANSILEKFEKTDMGWIIYPEGLYDLLMLLDRDYGKPNIVISENGAAFKDEIGSNGKIEDTKRIQYLKDYLTQAHRAIQDGVNLKAY…	-	II	4.5	https://doi.org/10.1111/febs.17394	Kamale, C., Rauniyar, A. & Bhaumik, P. Rational design facilitates the improvement of glucose tolerance and catalytic properties of a β‐glucosidase from Acetivibrio thermocellus. FEBS Journal 292, 1174–1196 (2025).
BGL96	Acetivibrio thermocellus	yes	G168W	UniProt	P26208	MSKITFPKDFIWGSATAAYQIEGAYNEDGKGESIWDRFSHTPGNIADGHTGDVACDHYHRYEEDIKIMKEIGIKSYRFSISWPRIFPEGTGKLNQKGLDFYKRLTNLLLENGIMPAITLYHWDLPQKLQDKGGWKNRDTTDYFTEYSEVIFKNLGDIVPIWFTHNEPWVVSLLGHFLGIHAPGIKDLRTSLEVSHNLLLSHGKAVKLFREMNIDAQIGIALNLSYHYPASEKAEDIEAAELSFSLAGRWYLDPVLKGRYPENALKLYKKKGIELSFPEDDLKLISQPIDFIAFNNYSSEFIKYDPSSESGFSPANSILEKFEKTDMGWIIYPEGLYDLLMLLDRDYGKPNIVISENGAAFKDEIGSNGKIEDTKRIQYLKDYLTQAHRAIQDGVNLKAY…	-	I	4.5	https://doi.org/10.1111/febs.17394	Kamale, C., Rauniyar, A. & Bhaumik, P. Rational design facilitates the improvement of glucose tolerance and catalytic properties of a β‐glucosidase from Acetivibrio thermocellus. FEBS Journal 292, 1174–1196 (2025).
BGL97	Acetivibrio thermocellus	yes	S242W	UniProt	P26208	MSKITFPKDFIWGSATAAYQIEGAYNEDGKGESIWDRFSHTPGNIADGHTGDVACDHYHRYEEDIKIMKEIGIKSYRFSISWPRIFPEGTGKLNQKGLDFYKRLTNLLLENGIMPAITLYHWDLPQKLQDKGGWKNRDTTDYFTEYSEVIFKNLGDIVPIWFTHNEPGVVSLLGHFLGIHAPGIKDLRTSLEVSHNLLLSHGKAVKLFREMNIDAQIGIALNLSYHYPASEKAEDIEAAELWFSLAGRWYLDPVLKGRYPENALKLYKKKGIELSFPEDDLKLISQPIDFIAFNNYSSEFIKYDPSSESGFSPANSILEKFEKTDMGWIIYPEGLYDLLMLLDRDYGKPNIVISENGAAFKDEIGSNGKIEDTKRIQYLKDYLTQAHRAIQDGVNLKAY…	-	II	4.5	https://doi.org/10.1111/febs.17394	Kamale, C., Rauniyar, A. & Bhaumik, P. Rational design facilitates the improvement of glucose tolerance and catalytic properties of a β‐glucosidase from Acetivibrio thermocellus. FEBS Journal 292, 1174–1196 (2025).
BGL98	Acetivibrio thermocellus	yes	S242L	UniProt	P26208	MSKITFPKDFIWGSATAAYQIEGAYNEDGKGESIWDRFSHTPGNIADGHTGDVACDHYHRYEEDIKIMKEIGIKSYRFSISWPRIFPEGTGKLNQKGLDFYKRLTNLLLENGIMPAITLYHWDLPQKLQDKGGWKNRDTTDYFTEYSEVIFKNLGDIVPIWFTHNEPGVVSLLGHFLGIHAPGIKDLRTSLEVSHNLLLSHGKAVKLFREMNIDAQIGIALNLSYHYPASEKAEDIEAAELLFSLAGRWYLDPVLKGRYPENALKLYKKKGIELSFPEDDLKLISQPIDFIAFNNYSSEFIKYDPSSESGFSPANSILEKFEKTDMGWIIYPEGLYDLLMLLDRDYGKPNIVISENGAAFKDEIGSNGKIEDTKRIQYLKDYLTQAHRAIQDGVNLKAY…	-	II	4.5	https://doi.org/10.1111/febs.17394	Kamale, C., Rauniyar, A. & Bhaumik, P. Rational design facilitates the improvement of glucose tolerance and catalytic properties of a β‐glucosidase from Acetivibrio thermocellus. FEBS Journal 292, 1174–1196 (2025).
BGL99	Acetivibrio thermocellus	yes	G168W/S242L	UniProt	P26208	MSKITFPKDFIWGSATAAYQIEGAYNEDGKGESIWDRFSHTPGNIADGHTGDVACDHYHRYEEDIKIMKEIGIKSYRFSISWPRIFPEGTGKLNQKGLDFYKRLTNLLLENGIMPAITLYHWDLPQKLQDKGGWKNRDTTDYFTEYSEVIFKNLGDIVPIWFTHNEPWVVSLLGHFLGIHAPGIKDLRTSLEVSHNLLLSHGKAVKLFREMNIDAQIGIALNLSYHYPASEKAEDIEAAELLFSLAGRWYLDPVLKGRYPENALKLYKKKGIELSFPEDDLKLISQPIDFIAFNNYSSEFIKYDPSSESGFSPANSILEKFEKTDMGWIIYPEGLYDLLMLLDRDYGKPNIVISENGAAFKDEIGSNGKIEDTKRIQYLKDYLTQAHRAIQDGVNLKAY…	-	III	4.5	https://doi.org/10.1111/febs.17394	Kamale, C., Rauniyar, A. & Bhaumik, P. Rational design facilitates the improvement of glucose tolerance and catalytic properties of a β‐glucosidase from Acetivibrio thermocellus. FEBS Journal 292, 1174–1196 (2025).
BGL100	Soil metagenome	no	N/A	From Corresponding Author	N/A	MTHPLDRTDPEGTSVSIDAIDLAALPHDFLWGTATSAYQIEGAVAEDGRSPSIWDTFSHTPGKIDNGDHGDVACDHYHRWREDIALMRRLGTNAYRMSVAWPRVLPGGDGPVNVKGLDFYDQLTDALLEAGITPSVTLYHWDLPQVLQDRGGWPERATAEHLAAYASVVAERLGDRVTHFTTLNEPLCSAWIGHLEGRMAPGLTDLTAAVRASYHLLLGHGLAAQAVRAAAPHAQVGIVNNLSTVHPASDRPEDVAAARRHDGHTNRWWLDPLHGRGFPADMREVYGVDLPERPGDLETIATPLDWLGLNYYFPAYIADDPDGPAPRARMVDREGVPRTGMGWEIDADGIETLLLRLTREYGARKLYVTENGSAFPDAVRPDGTVDDPERRDYLERHLA…	-	III	3.5	https://doi.org/10.1101/2025.01.02.631061	Suryawanshi, A. B., Bedi, R. K., Pawar, M., Noronha, S. & Bhaumik, P. Rewiring Catalytic Craters: A Path for Engineering β-Glucosidases to Improve Glucose Tolerance. bioRxiv (2025) doi:10.1101/2025.01.02.631061.
BGL101	Soil metagenome	yes	C188V	From Corresponding Author	N/A	MTHPLDRTDPEGTSVSIDAIDLAALPHDFLWGTATSAYQIEGAVAEDGRSPSIWDTFSHTPGKIDNGDHGDVACDHYHRWREDIALMRRLGTNAYRMSVAWPRVLPGGDGPVNVKGLDFYDQLTDALLEAGITPSVTLYHWDLPQVLQDRGGWPERATAEHLAAYASVVAERLGDRVTHFTTLNEPLVSAWIGHLEGRMAPGLTDLTAAVRASYHLLLGHGLAAQAVRAAAPHAQVGIVNNLSTVHPASDRPEDVAAARRHDGHTNRWWLDPLHGRGFPADMREVYGVDLPERPGDLETIATPLDWLGLNYYFPAYIADDPDGPAPRARMVDREGVPRTGMGWEIDADGIETLLLRLTREYGARKLYVTENGSAFPDAVRPDGTVDDPERRDYLERHLA…	-	III	3.5	https://doi.org/10.1101/2025.01.02.631061	Suryawanshi, A. B., Bedi, R. K., Pawar, M., Noronha, S. & Bhaumik, P. Rewiring Catalytic Craters: A Path for Engineering β-Glucosidases to Improve Glucose Tolerance. bioRxiv (2025) doi:10.1101/2025.01.02.631061.
BGL102	Soil metagenome	yes	H261W	From Corresponding Author	N/A	MTHPLDRTDPEGTSVSIDAIDLAALPHDFLWGTATSAYQIEGAVAEDGRSPSIWDTFSHTPGKIDNGDHGDVACDHYHRWREDIALMRRLGTNAYRMSVAWPRVLPGGDGPVNVKGLDFYDQLTDALLEAGITPSVTLYHWDLPQVLQDRGGWPERATAEHLAAYASVVAERLGDRVTHFTTLNEPLCSAWIGHLEGRMAPGLTDLTAAVRASYHLLLGHGLAAQAVRAAAPHAQVGIVNNLSTVHPASDRPEDVAAARRWDGHTNRWWLDPLHGRGFPADMREVYGVDLPERPGDLETIATPLDWLGLNYYFPAYIADDPDGPAPRARMVDREGVPRTGMGWEIDADGIETLLLRLTREYGARKLYVTENGSAFPDAVRPDGTVDDPERRDYLERHLA…	-	III	3.5	https://doi.org/10.1101/2025.01.02.631061	Suryawanshi, A. B., Bedi, R. K., Pawar, M., Noronha, S. & Bhaumik, P. Rewiring Catalytic Craters: A Path for Engineering β-Glucosidases to Improve Glucose Tolerance. bioRxiv (2025) doi:10.1101/2025.01.02.631061.
BGL103	Soil metagenome	yes	C188V/H261W	From Corresponding Author	N/A	MTHPLDRTDPEGTSVSIDAIDLAALPHDFLWGTATSAYQIEGAVAEDGRSPSIWDTFSHTPGKIDNGDHGDVACDHYHRWREDIALMRRLGTNAYRMSVAWPRVLPGGDGPVNVKGLDFYDQLTDALLEAGITPSVTLYHWDLPQVLQDRGGWPERATAEHLAAYASVVAERLGDRVTHFTTLNEPLVSAWIGHLEGRMAPGLTDLTAAVRASYHLLLGHGLAAQAVRAAAPHAQVGIVNNLSTVHPASDRPEDVAAARRWDGHTNRWWLDPLHGRGFPADMREVYGVDLPERPGDLETIATPLDWLGLNYYFPAYIADDPDGPAPRARMVDREGVPRTGMGWEIDADGIETLLLRLTREYGARKLYVTENGSAFPDAVRPDGTVDDPERRDYLERHLA…	-	III	3.5	https://doi.org/10.1101/2025.01.02.631061	Suryawanshi, A. B., Bedi, R. K., Pawar, M., Noronha, S. & Bhaumik, P. Rewiring Catalytic Craters: A Path for Engineering β-Glucosidases to Improve Glucose Tolerance. bioRxiv (2025) doi:10.1101/2025.01.02.631061.
BGL104	Aspergillus niger	no	N/A	EMBL	XCX47682	MGSATTSTLPPDFLWGFATASYQIEGAVTEDGRGPSIWDTFCKIPGKIAGGANGDIACDSYHRTAEDIALLKECGAQAYRFSISWSRIIPLGGRNDPINEKGIQHYVKFVDDLLAAGITPLVTLFHWDLPDELDKRYGGLLNKEEFVADFAHYARVMFQALGSKVKHWITFNEPWCSSVLGYNVGQFAPGRTSDRSKSAEGDSSRECWIVGHNILVAHGAAVKIYREEFKGRDGGEIGITLNGDWAEPWDPENPADVEACDRKIEFAISWFADPIYHGKYPDSMVKQLGDRLPRWTEEDIALVHGSNDFYGMNHYCANYIKAKTGEADPDDTAGNLEILLKNKKGEFIGPETQSAWLRPYALGFRKLLKWLSDRYGQPKIYVTENGTSLKGENDLPLEE…	-	II	5	https://doi.org/10.1007/s00284-024-04012-0	Jiang, M. et al. Transcriptome Profiling, Cloning, and Characterization of AnGlu04478, a Ginsenoside Hydrolyzing β-Glucosidase from Aspergillus niger NG1306. Current Microbiology 82, 56 (2024).
BGL105	Hot spring metagenome	no	N/A	EMBL	XOK36740	NRWRAKMLDKNFIFGVATSSYQIEGAHDKDGRTPSIWDTFSKIKGKTFNMDNGDVACDHYHRYKEDVELMKELGVDAYRLSISWPRIFPKEGEYNSKGMEFYKNLLKELKEKGIKVAVTLYHWDLPQWVQDKNRWEDRNNINYFLEYAKKCFIELDEYVDMWITHNEPWCASFLSNALGEHAPGKRSITSAVKVAHHLLLSHGMTVRMYRELGFKKPIGITLNLSPYYPATDEFKDLIAANNGDGFLNRWFLEPIFKGHYPFDMINLYSQRVEDFSFIKKGDFSIIGEKCDFLGINFYNRIVVEYDPTNVLMLRPAFTDYKKTSMGWDVSPNEFIDLIRMVRNKYTDLPIYITENGAAFEDYVENGKVHDIDRVIYIEDHIKAIEKMNEEKLNVAGYFC…	-	II	2.5	https://doi.org/10.3389/fmicb.2025.1559242	Huang, Y.-Y. et al. Characterization, thermostable mechanism, and molecular docking of a novel glucose-tolerant Β-glucosidase/Β-galactosidase from the GH1 family isolated from Rehai Hot Spring. Frontiers in Microbiology 16, 1559242 (2025).

## Sheet: Table S2
ID	Organism	Mutant	Mutation	Source	Acession Code	Sequence	Glucose concnetration (mM)	Substrate concentration (mM)	Relative Activity	Reference	Citation
BGL1	Agaricus bisporus	no	N/A	UniProt	Q9HGX2	MPPSDFANADIDKIVDALTTDEAILLSAGVGFWHTHAIERLQIPAVKVSDGPNGIRGNHFFMGTPAKCLPSSTAMGATFDRDLLEEVGLKLLAREAKLRSASVILAPTCNIQRNPLGGRSFESFSEDPFLSGMLCSAYINGIQKGGIGATIKHFVGNDKEDDRTGYDSIHYRTTSSGDLSPSVHAGSRNMPLHGAIMTAYNRVNGIHVCENPELLQKILRDEWKSDVMIMSDWFGTYSVDVGLNAGLDLEMPGLNKWRSLESVNRSIQSRKVTAKKVKERARKVLELVKKCAQGAPEILDGDGLERTLDSDEDNALMRKFAAESIVLLKNDKKVLPLDRKSLKKVAIVGGNAKAAVLSGGGSAALKPSYFVARPAGLVKALKEVNPNIEVTYSEGARAA…	0	5	100	https://doi.org/10.1007/s10930-015-9640-z	Ašić, A., Bešić, L., Muhović, I., Dogan, S. & Turan, Y. Purification and Characterization of β-Glucosidase from Agaricus bisporus (White Button Mushroom). The Protein Journal 34, 453–461 (2015).
BGL1	Agaricus bisporus	no	N/A	UniProt	Q9HGX2	MPPSDFANADIDKIVDALTTDEAILLSAGVGFWHTHAIERLQIPAVKVSDGPNGIRGNHFFMGTPAKCLPSSTAMGATFDRDLLEEVGLKLLAREAKLRSASVILAPTCNIQRNPLGGRSFESFSEDPFLSGMLCSAYINGIQKGGIGATIKHFVGNDKEDDRTGYDSIHYRTTSSGDLSPSVHAGSRNMPLHGAIMTAYNRVNGIHVCENPELLQKILRDEWKSDVMIMSDWFGTYSVDVGLNAGLDLEMPGLNKWRSLESVNRSIQSRKVTAKKVKERARKVLELVKKCAQGAPEILDGDGLERTLDSDEDNALMRKFAAESIVLLKNDKKVLPLDRKSLKKVAIVGGNAKAAVLSGGGSAALKPSYFVARPAGLVKALKEVNPNIEVTYSEGARAA…	10	5	54	https://doi.org/10.1007/s10930-015-9640-z	Ašić, A., Bešić, L., Muhović, I., Dogan, S. & Turan, Y. Purification and Characterization of β-Glucosidase from Agaricus bisporus (White Button Mushroom). The Protein Journal 34, 453–461 (2015).
BGL1	Agaricus bisporus	no	N/A	UniProt	Q9HGX2	MPPSDFANADIDKIVDALTTDEAILLSAGVGFWHTHAIERLQIPAVKVSDGPNGIRGNHFFMGTPAKCLPSSTAMGATFDRDLLEEVGLKLLAREAKLRSASVILAPTCNIQRNPLGGRSFESFSEDPFLSGMLCSAYINGIQKGGIGATIKHFVGNDKEDDRTGYDSIHYRTTSSGDLSPSVHAGSRNMPLHGAIMTAYNRVNGIHVCENPELLQKILRDEWKSDVMIMSDWFGTYSVDVGLNAGLDLEMPGLNKWRSLESVNRSIQSRKVTAKKVKERARKVLELVKKCAQGAPEILDGDGLERTLDSDEDNALMRKFAAESIVLLKNDKKVLPLDRKSLKKVAIVGGNAKAAVLSGGGSAALKPSYFVARPAGLVKALKEVNPNIEVTYSEGARAA…	25	5	48	https://doi.org/10.1007/s10930-015-9640-z	Ašić, A., Bešić, L., Muhović, I., Dogan, S. & Turan, Y. Purification and Characterization of β-Glucosidase from Agaricus bisporus (White Button Mushroom). The Protein Journal 34, 453–461 (2015).
BGL1	Agaricus bisporus	no	N/A	UniProt	Q9HGX2	MPPSDFANADIDKIVDALTTDEAILLSAGVGFWHTHAIERLQIPAVKVSDGPNGIRGNHFFMGTPAKCLPSSTAMGATFDRDLLEEVGLKLLAREAKLRSASVILAPTCNIQRNPLGGRSFESFSEDPFLSGMLCSAYINGIQKGGIGATIKHFVGNDKEDDRTGYDSIHYRTTSSGDLSPSVHAGSRNMPLHGAIMTAYNRVNGIHVCENPELLQKILRDEWKSDVMIMSDWFGTYSVDVGLNAGLDLEMPGLNKWRSLESVNRSIQSRKVTAKKVKERARKVLELVKKCAQGAPEILDGDGLERTLDSDEDNALMRKFAAESIVLLKNDKKVLPLDRKSLKKVAIVGGNAKAAVLSGGGSAALKPSYFVARPAGLVKALKEVNPNIEVTYSEGARAA…	150	5	36	https://doi.org/10.1007/s10930-015-9640-z	Ašić, A., Bešić, L., Muhović, I., Dogan, S. & Turan, Y. Purification and Characterization of β-Glucosidase from Agaricus bisporus (White Button Mushroom). The Protein Journal 34, 453–461 (2015).
BGL2	Marine microbial metagenome	no	N/A	EMBL	ACY09072	MTKLTLPYDSKMFDEDFIFGVATSSFQIEGARETRLDCIWDTFCAQENTISDRSNGDVACDHIAHWQQDIQLICDLGVDAYRFSISWPRVMHADGTLNETGLAFYIELIDALKAKGKKIFVTMYHWDLPQYLEDEGGWLNRDTAYAFAQYCDLVSQRIGDKVDAYTTLNEPFCAGYLSYEMGVHAPGLTGRKNGRQASHHLLLAHGLAMQVLRKNCPNADVGIVINVHPGYALTDSAEDIEATKMGTDYLFHWYIDPLLKQSYPSVMDKLSLEERPDILEGDMALIAQPLDFIGMNYYTRNVYKMGDDGWFEIVTPEPGNLTEMGWEIVPEAMTKMLIELDQQYDLPPMYITENGAAMPDVRQGNRIADQNRIDYFQSHFVAVEAAMEAGVNIKGYFAW…	0	5	100	https://doi.org/10.1016/j.jbiosc.2011.07.017	Liu, J. et al. The 184th residue of β-glucosidase Bgl1B plays an important role in glucose tolerance. Journal of Bioscience and Bioengineering 112, 447–450 (2011).
BGL2	Marine microbial metagenome	no	N/A	EMBL	ACY09072	MTKLTLPYDSKMFDEDFIFGVATSSFQIEGARETRLDCIWDTFCAQENTISDRSNGDVACDHIAHWQQDIQLICDLGVDAYRFSISWPRVMHADGTLNETGLAFYIELIDALKAKGKKIFVTMYHWDLPQYLEDEGGWLNRDTAYAFAQYCDLVSQRIGDKVDAYTTLNEPFCAGYLSYEMGVHAPGLTGRKNGRQASHHLLLAHGLAMQVLRKNCPNADVGIVINVHPGYALTDSAEDIEATKMGTDYLFHWYIDPLLKQSYPSVMDKLSLEERPDILEGDMALIAQPLDFIGMNYYTRNVYKMGDDGWFEIVTPEPGNLTEMGWEIVPEAMTKMLIELDQQYDLPPMYITENGAAMPDVRQGNRIADQNRIDYFQSHFVAVEAAMEAGVNIKGYFAW…	18.5	5	57.4	https://doi.org/10.1016/j.jbiosc.2011.07.017	Liu, J. et al. The 184th residue of β-glucosidase Bgl1B plays an important role in glucose tolerance. Journal of Bioscience and Bioengineering 112, 447–450 (2011).
BGL2	Marine microbial metagenome	no	N/A	EMBL	ACY09072	MTKLTLPYDSKMFDEDFIFGVATSSFQIEGARETRLDCIWDTFCAQENTISDRSNGDVACDHIAHWQQDIQLICDLGVDAYRFSISWPRVMHADGTLNETGLAFYIELIDALKAKGKKIFVTMYHWDLPQYLEDEGGWLNRDTAYAFAQYCDLVSQRIGDKVDAYTTLNEPFCAGYLSYEMGVHAPGLTGRKNGRQASHHLLLAHGLAMQVLRKNCPNADVGIVINVHPGYALTDSAEDIEATKMGTDYLFHWYIDPLLKQSYPSVMDKLSLEERPDILEGDMALIAQPLDFIGMNYYTRNVYKMGDDGWFEIVTPEPGNLTEMGWEIVPEAMTKMLIELDQQYDLPPMYITENGAAMPDVRQGNRIADQNRIDYFQSHFVAVEAAMEAGVNIKGYFAW…	50	5	37.3	https://doi.org/10.1016/j.jbiosc.2011.07.017	Liu, J. et al. The 184th residue of β-glucosidase Bgl1B plays an important role in glucose tolerance. Journal of Bioscience and Bioengineering 112, 447–450 (2011).
BGL2	Marine microbial metagenome	no	N/A	EMBL	ACY09072	MTKLTLPYDSKMFDEDFIFGVATSSFQIEGARETRLDCIWDTFCAQENTISDRSNGDVACDHIAHWQQDIQLICDLGVDAYRFSISWPRVMHADGTLNETGLAFYIELIDALKAKGKKIFVTMYHWDLPQYLEDEGGWLNRDTAYAFAQYCDLVSQRIGDKVDAYTTLNEPFCAGYLSYEMGVHAPGLTGRKNGRQASHHLLLAHGLAMQVLRKNCPNADVGIVINVHPGYALTDSAEDIEATKMGTDYLFHWYIDPLLKQSYPSVMDKLSLEERPDILEGDMALIAQPLDFIGMNYYTRNVYKMGDDGWFEIVTPEPGNLTEMGWEIVPEAMTKMLIELDQQYDLPPMYITENGAAMPDVRQGNRIADQNRIDYFQSHFVAVEAAMEAGVNIKGYFAW…	200	5	22.5	https://doi.org/10.1016/j.jbiosc.2011.07.017	Liu, J. et al. The 184th residue of β-glucosidase Bgl1B plays an important role in glucose tolerance. Journal of Bioscience and Bioengineering 112, 447–450 (2011).
BGL2	Marine microbial metagenome	no	N/A	EMBL	ACY09072	MTKLTLPYDSKMFDEDFIFGVATSSFQIEGARETRLDCIWDTFCAQENTISDRSNGDVACDHIAHWQQDIQLICDLGVDAYRFSISWPRVMHADGTLNETGLAFYIELIDALKAKGKKIFVTMYHWDLPQYLEDEGGWLNRDTAYAFAQYCDLVSQRIGDKVDAYTTLNEPFCAGYLSYEMGVHAPGLTGRKNGRQASHHLLLAHGLAMQVLRKNCPNADVGIVINVHPGYALTDSAEDIEATKMGTDYLFHWYIDPLLKQSYPSVMDKLSLEERPDILEGDMALIAQPLDFIGMNYYTRNVYKMGDDGWFEIVTPEPGNLTEMGWEIVPEAMTKMLIELDQQYDLPPMYITENGAAMPDVRQGNRIADQNRIDYFQSHFVAVEAAMEAGVNIKGYFAW…	500	5	12.3	https://doi.org/10.1016/j.jbiosc.2011.07.017	Liu, J. et al. The 184th residue of β-glucosidase Bgl1B plays an important role in glucose tolerance. Journal of Bioscience and Bioengineering 112, 447–450 (2011).
BGL3	Marine microbial metagenome	yes	H184F	EMBL	ACY09072	MTKLTLPYDSKMFDEDFIFGVATSSFQIEGARETRLDCIWDTFCAQENTISDRSNGDVACDHIAHWQQDIQLICDLGVDAYRFSISWPRVMHADGTLNETGLAFYIELIDALKAKGKKIFVTMYHWDLPQYLEDEGGWLNRDTAYAFAQYCDLVSQRIGDKVDAYTTLNEPFCAGYLSYEMGVFAPGLTGRKNGRQASHHLLLAHGLAMQVLRKNCPNADVGIVINVHPGYALTDSAEDIEATKMGTDYLFHWYIDPLLKQSYPSVMDKLSLEERPDILEGDMALIAQPLDFIGMNYYTRNVYKMGDDGWFEIVTPEPGNLTEMGWEIVPEAMTKMLIELDQQYDLPPMYITENGAAMPDVRQGNRIADQNRIDYFQSHFVAVEAAMEAGVNIKGYFAW…	0	5	100	https://doi.org/10.1016/j.jbiosc.2011.07.017	Liu, J. et al. The 184th residue of β-glucosidase Bgl1B plays an important role in glucose tolerance. Journal of Bioscience and Bioengineering 112, 447–450 (2011).
BGL3	Marine microbial metagenome	yes	H184F	EMBL	ACY09072	MTKLTLPYDSKMFDEDFIFGVATSSFQIEGARETRLDCIWDTFCAQENTISDRSNGDVACDHIAHWQQDIQLICDLGVDAYRFSISWPRVMHADGTLNETGLAFYIELIDALKAKGKKIFVTMYHWDLPQYLEDEGGWLNRDTAYAFAQYCDLVSQRIGDKVDAYTTLNEPFCAGYLSYEMGVFAPGLTGRKNGRQASHHLLLAHGLAMQVLRKNCPNADVGIVINVHPGYALTDSAEDIEATKMGTDYLFHWYIDPLLKQSYPSVMDKLSLEERPDILEGDMALIAQPLDFIGMNYYTRNVYKMGDDGWFEIVTPEPGNLTEMGWEIVPEAMTKMLIELDQQYDLPPMYITENGAAMPDVRQGNRIADQNRIDYFQSHFVAVEAAMEAGVNIKGYFAW…	20	5	64	https://doi.org/10.1016/j.jbiosc.2011.07.017	Liu, J. et al. The 184th residue of β-glucosidase Bgl1B plays an important role in glucose tolerance. Journal of Bioscience and Bioengineering 112, 447–450 (2011).
BGL3	Marine microbial metagenome	yes	H184F	EMBL	ACY09072	MTKLTLPYDSKMFDEDFIFGVATSSFQIEGARETRLDCIWDTFCAQENTISDRSNGDVACDHIAHWQQDIQLICDLGVDAYRFSISWPRVMHADGTLNETGLAFYIELIDALKAKGKKIFVTMYHWDLPQYLEDEGGWLNRDTAYAFAQYCDLVSQRIGDKVDAYTTLNEPFCAGYLSYEMGVFAPGLTGRKNGRQASHHLLLAHGLAMQVLRKNCPNADVGIVINVHPGYALTDSAEDIEATKMGTDYLFHWYIDPLLKQSYPSVMDKLSLEERPDILEGDMALIAQPLDFIGMNYYTRNVYKMGDDGWFEIVTPEPGNLTEMGWEIVPEAMTKMLIELDQQYDLPPMYITENGAAMPDVRQGNRIADQNRIDYFQSHFVAVEAAMEAGVNIKGYFAW…	50	5	45	https://doi.org/10.1016/j.jbiosc.2011.07.017	Liu, J. et al. The 184th residue of β-glucosidase Bgl1B plays an important role in glucose tolerance. Journal of Bioscience and Bioengineering 112, 447–450 (2011).
BGL3	Marine microbial metagenome	yes	H184F	EMBL	ACY09072	MTKLTLPYDSKMFDEDFIFGVATSSFQIEGARETRLDCIWDTFCAQENTISDRSNGDVACDHIAHWQQDIQLICDLGVDAYRFSISWPRVMHADGTLNETGLAFYIELIDALKAKGKKIFVTMYHWDLPQYLEDEGGWLNRDTAYAFAQYCDLVSQRIGDKVDAYTTLNEPFCAGYLSYEMGVFAPGLTGRKNGRQASHHLLLAHGLAMQVLRKNCPNADVGIVINVHPGYALTDSAEDIEATKMGTDYLFHWYIDPLLKQSYPSVMDKLSLEERPDILEGDMALIAQPLDFIGMNYYTRNVYKMGDDGWFEIVTPEPGNLTEMGWEIVPEAMTKMLIELDQQYDLPPMYITENGAAMPDVRQGNRIADQNRIDYFQSHFVAVEAAMEAGVNIKGYFAW…	200	5	28	https://doi.org/10.1016/j.jbiosc.2011.07.017	Liu, J. et al. The 184th residue of β-glucosidase Bgl1B plays an important role in glucose tolerance. Journal of Bioscience and Bioengineering 112, 447–450 (2011).
BGL3	Marine microbial metagenome	yes	H184F	EMBL	ACY09072	MTKLTLPYDSKMFDEDFIFGVATSSFQIEGARETRLDCIWDTFCAQENTISDRSNGDVACDHIAHWQQDIQLICDLGVDAYRFSISWPRVMHADGTLNETGLAFYIELIDALKAKGKKIFVTMYHWDLPQYLEDEGGWLNRDTAYAFAQYCDLVSQRIGDKVDAYTTLNEPFCAGYLSYEMGVFAPGLTGRKNGRQASHHLLLAHGLAMQVLRKNCPNADVGIVINVHPGYALTDSAEDIEATKMGTDYLFHWYIDPLLKQSYPSVMDKLSLEERPDILEGDMALIAQPLDFIGMNYYTRNVYKMGDDGWFEIVTPEPGNLTEMGWEIVPEAMTKMLIELDQQYDLPPMYITENGAAMPDVRQGNRIADQNRIDYFQSHFVAVEAAMEAGVNIKGYFAW…	500	5	12.5	https://doi.org/10.1016/j.jbiosc.2011.07.017	Liu, J. et al. The 184th residue of β-glucosidase Bgl1B plays an important role in glucose tolerance. Journal of Bioscience and Bioengineering 112, 447–450 (2011).
BGL4	Marine microbial metagenome	yes	L409E	EMBL	ACY09072	MTKLTLPYDSKMFDEDFIFGVATSSFQIEGARETRLDCIWDTFCAQENTISDRSNGDVACDHIAHWQQDIQLICDLGVDAYRFSISWPRVMHADGTLNETGLAFYIELIDALKAKGKKIFVTMYHWDLPQYLEDEGGWLNRDTAYAFAQYCDLVSQRIGDKVDAYTTLNEPFCAGYLSYEMGVHAPGLTGRKNGRQASHHLLLAHGLAMQVLRKNCPNADVGIVINVHPGYALTDSAEDIEATKMGTDYLFHWYIDPLLKQSYPSVMDKLSLEERPDILEGDMALIAQPLDFIGMNYYTRNVYKMGDDGWFEIVTPEPGNLTEMGWEIVPEAMTKMLIELDQQYDLPPMYITENGAAMPDVRQGNRIADQNRIDYFQSHFVAVEAAMEAGVNIKGYFAW…	0	5	100	https://doi.org/10.1016/j.jbiosc.2011.07.017	Liu, J. et al. The 184th residue of β-glucosidase Bgl1B plays an important role in glucose tolerance. Journal of Bioscience and Bioengineering 112, 447–450 (2011).
BGL4	Marine microbial metagenome	yes	L409E	EMBL	ACY09072	MTKLTLPYDSKMFDEDFIFGVATSSFQIEGARETRLDCIWDTFCAQENTISDRSNGDVACDHIAHWQQDIQLICDLGVDAYRFSISWPRVMHADGTLNETGLAFYIELIDALKAKGKKIFVTMYHWDLPQYLEDEGGWLNRDTAYAFAQYCDLVSQRIGDKVDAYTTLNEPFCAGYLSYEMGVHAPGLTGRKNGRQASHHLLLAHGLAMQVLRKNCPNADVGIVINVHPGYALTDSAEDIEATKMGTDYLFHWYIDPLLKQSYPSVMDKLSLEERPDILEGDMALIAQPLDFIGMNYYTRNVYKMGDDGWFEIVTPEPGNLTEMGWEIVPEAMTKMLIELDQQYDLPPMYITENGAAMPDVRQGNRIADQNRIDYFQSHFVAVEAAMEAGVNIKGYFAW…	20	5	82	https://doi.org/10.1016/j.jbiosc.2011.07.017	Liu, J. et al. The 184th residue of β-glucosidase Bgl1B plays an important role in glucose tolerance. Journal of Bioscience and Bioengineering 112, 447–450 (2011).
BGL4	Marine microbial metagenome	yes	L409E	EMBL	ACY09072	MTKLTLPYDSKMFDEDFIFGVATSSFQIEGARETRLDCIWDTFCAQENTISDRSNGDVACDHIAHWQQDIQLICDLGVDAYRFSISWPRVMHADGTLNETGLAFYIELIDALKAKGKKIFVTMYHWDLPQYLEDEGGWLNRDTAYAFAQYCDLVSQRIGDKVDAYTTLNEPFCAGYLSYEMGVHAPGLTGRKNGRQASHHLLLAHGLAMQVLRKNCPNADVGIVINVHPGYALTDSAEDIEATKMGTDYLFHWYIDPLLKQSYPSVMDKLSLEERPDILEGDMALIAQPLDFIGMNYYTRNVYKMGDDGWFEIVTPEPGNLTEMGWEIVPEAMTKMLIELDQQYDLPPMYITENGAAMPDVRQGNRIADQNRIDYFQSHFVAVEAAMEAGVNIKGYFAW…	50	5	75	https://doi.org/10.1016/j.jbiosc.2011.07.017	Liu, J. et al. The 184th residue of β-glucosidase Bgl1B plays an important role in glucose tolerance. Journal of Bioscience and Bioengineering 112, 447–450 (2011).
BGL4	Marine microbial metagenome	yes	L409E	EMBL	ACY09072	MTKLTLPYDSKMFDEDFIFGVATSSFQIEGARETRLDCIWDTFCAQENTISDRSNGDVACDHIAHWQQDIQLICDLGVDAYRFSISWPRVMHADGTLNETGLAFYIELIDALKAKGKKIFVTMYHWDLPQYLEDEGGWLNRDTAYAFAQYCDLVSQRIGDKVDAYTTLNEPFCAGYLSYEMGVHAPGLTGRKNGRQASHHLLLAHGLAMQVLRKNCPNADVGIVINVHPGYALTDSAEDIEATKMGTDYLFHWYIDPLLKQSYPSVMDKLSLEERPDILEGDMALIAQPLDFIGMNYYTRNVYKMGDDGWFEIVTPEPGNLTEMGWEIVPEAMTKMLIELDQQYDLPPMYITENGAAMPDVRQGNRIADQNRIDYFQSHFVAVEAAMEAGVNIKGYFAW…	200	5	59	https://doi.org/10.1016/j.jbiosc.2011.07.017	Liu, J. et al. The 184th residue of β-glucosidase Bgl1B plays an important role in glucose tolerance. Journal of Bioscience and Bioengineering 112, 447–450 (2011).
BGL4	Marine microbial metagenome	yes	L409E	EMBL	ACY09072	MTKLTLPYDSKMFDEDFIFGVATSSFQIEGARETRLDCIWDTFCAQENTISDRSNGDVACDHIAHWQQDIQLICDLGVDAYRFSISWPRVMHADGTLNETGLAFYIELIDALKAKGKKIFVTMYHWDLPQYLEDEGGWLNRDTAYAFAQYCDLVSQRIGDKVDAYTTLNEPFCAGYLSYEMGVHAPGLTGRKNGRQASHHLLLAHGLAMQVLRKNCPNADVGIVINVHPGYALTDSAEDIEATKMGTDYLFHWYIDPLLKQSYPSVMDKLSLEERPDILEGDMALIAQPLDFIGMNYYTRNVYKMGDDGWFEIVTPEPGNLTEMGWEIVPEAMTKMLIELDQQYDLPPMYITENGAAMPDVRQGNRIADQNRIDYFQSHFVAVEAAMEAGVNIKGYFAW…	500	5	45.5	https://doi.org/10.1016/j.jbiosc.2011.07.017	Liu, J. et al. The 184th residue of β-glucosidase Bgl1B plays an important role in glucose tolerance. Journal of Bioscience and Bioengineering 112, 447–450 (2011).
BGL5	Topsoil sample	no	N/A	EMBL	AKH41028	MTSDTARSYRFPEGFLWGAATAAYQIEGSSMADGAGESIWDRFSHTPGNMKDGDTGDVACDHYNRWREDIELMKRLNLQAYRFSVSWSRVIPQGRGAINPKGLAFYDRLVDGLLEAGIEPLATLYHWDLPAALDDRGGWLNPDIADWFADYGQVLFEKFKGRVKTWGTINEPWVIVDGGYLHGALAPGHRSAYEAVIAGHNVLRAHGAAVRRFREVGEGQIGIVLNIEPKYPASDKPEDEAARRRAEAQMNRWFLDPLMGRGYPEELTDVYGAAWREFPKEDFELIAEPTDWMGLNWYTRAVPENAPDAWPTRSRPVRQTQHAHTETGWEVYPPALTDTLVWLSEQTGGKLPLMVTENGSAWYDPPHAIDGRIHDPMRVHYLQTHIKALHDAIGKGVDL…	0	5	100	https://doi.org/10.1186/s13068-015-0383-z	Cao, L.-C. et al. Engineering a novel glucose-tolerant β-glucosidase as supplementation to enhance the hydrolysis of sugarcane bagasse at high glucose concentration. Biotechnology for Biofuels 8, 202 (2015).
BGL5	Topsoil sample	no	N/A	EMBL	AKH41028	MTSDTARSYRFPEGFLWGAATAAYQIEGSSMADGAGESIWDRFSHTPGNMKDGDTGDVACDHYNRWREDIELMKRLNLQAYRFSVSWSRVIPQGRGAINPKGLAFYDRLVDGLLEAGIEPLATLYHWDLPAALDDRGGWLNPDIADWFADYGQVLFEKFKGRVKTWGTINEPWVIVDGGYLHGALAPGHRSAYEAVIAGHNVLRAHGAAVRRFREVGEGQIGIVLNIEPKYPASDKPEDEAARRRAEAQMNRWFLDPLMGRGYPEELTDVYGAAWREFPKEDFELIAEPTDWMGLNWYTRAVPENAPDAWPTRSRPVRQTQHAHTETGWEVYPPALTDTLVWLSEQTGGKLPLMVTENGSAWYDPPHAIDGRIHDPMRVHYLQTHIKALHDAIGKGVDL…	100	5	298.6	https://doi.org/10.1186/s13068-015-0383-z	Cao, L.-C. et al. Engineering a novel glucose-tolerant β-glucosidase as supplementation to enhance the hydrolysis of sugarcane bagasse at high glucose concentration. Biotechnology for Biofuels 8, 202 (2015).
BGL5	Topsoil sample	no	N/A	EMBL	AKH41028	MTSDTARSYRFPEGFLWGAATAAYQIEGSSMADGAGESIWDRFSHTPGNMKDGDTGDVACDHYNRWREDIELMKRLNLQAYRFSVSWSRVIPQGRGAINPKGLAFYDRLVDGLLEAGIEPLATLYHWDLPAALDDRGGWLNPDIADWFADYGQVLFEKFKGRVKTWGTINEPWVIVDGGYLHGALAPGHRSAYEAVIAGHNVLRAHGAAVRRFREVGEGQIGIVLNIEPKYPASDKPEDEAARRRAEAQMNRWFLDPLMGRGYPEELTDVYGAAWREFPKEDFELIAEPTDWMGLNWYTRAVPENAPDAWPTRSRPVRQTQHAHTETGWEVYPPALTDTLVWLSEQTGGKLPLMVTENGSAWYDPPHAIDGRIHDPMRVHYLQTHIKALHDAIGKGVDL…	200	5	399.3	https://doi.org/10.1186/s13068-015-0383-z	Cao, L.-C. et al. Engineering a novel glucose-tolerant β-glucosidase as supplementation to enhance the hydrolysis of sugarcane bagasse at high glucose concentration. Biotechnology for Biofuels 8, 202 (2015).
BGL5	Topsoil sample	no	N/A	EMBL	AKH41028	MTSDTARSYRFPEGFLWGAATAAYQIEGSSMADGAGESIWDRFSHTPGNMKDGDTGDVACDHYNRWREDIELMKRLNLQAYRFSVSWSRVIPQGRGAINPKGLAFYDRLVDGLLEAGIEPLATLYHWDLPAALDDRGGWLNPDIADWFADYGQVLFEKFKGRVKTWGTINEPWVIVDGGYLHGALAPGHRSAYEAVIAGHNVLRAHGAAVRRFREVGEGQIGIVLNIEPKYPASDKPEDEAARRRAEAQMNRWFLDPLMGRGYPEELTDVYGAAWREFPKEDFELIAEPTDWMGLNWYTRAVPENAPDAWPTRSRPVRQTQHAHTETGWEVYPPALTDTLVWLSEQTGGKLPLMVTENGSAWYDPPHAIDGRIHDPMRVHYLQTHIKALHDAIGKGVDL…	300	5	415	https://doi.org/10.1186/s13068-015-0383-z	Cao, L.-C. et al. Engineering a novel glucose-tolerant β-glucosidase as supplementation to enhance the hydrolysis of sugarcane bagasse at high glucose concentration. Biotechnology for Biofuels 8, 202 (2015).
BGL5	Topsoil sample	no	N/A	EMBL	AKH41028	MTSDTARSYRFPEGFLWGAATAAYQIEGSSMADGAGESIWDRFSHTPGNMKDGDTGDVACDHYNRWREDIELMKRLNLQAYRFSVSWSRVIPQGRGAINPKGLAFYDRLVDGLLEAGIEPLATLYHWDLPAALDDRGGWLNPDIADWFADYGQVLFEKFKGRVKTWGTINEPWVIVDGGYLHGALAPGHRSAYEAVIAGHNVLRAHGAAVRRFREVGEGQIGIVLNIEPKYPASDKPEDEAARRRAEAQMNRWFLDPLMGRGYPEELTDVYGAAWREFPKEDFELIAEPTDWMGLNWYTRAVPENAPDAWPTRSRPVRQTQHAHTETGWEVYPPALTDTLVWLSEQTGGKLPLMVTENGSAWYDPPHAIDGRIHDPMRVHYLQTHIKALHDAIGKGVDL…	400	5	438	https://doi.org/10.1186/s13068-015-0383-z	Cao, L.-C. et al. Engineering a novel glucose-tolerant β-glucosidase as supplementation to enhance the hydrolysis of sugarcane bagasse at high glucose concentration. Biotechnology for Biofuels 8, 202 (2015).
BGL5	Topsoil sample	no	N/A	EMBL	AKH41028	MTSDTARSYRFPEGFLWGAATAAYQIEGSSMADGAGESIWDRFSHTPGNMKDGDTGDVACDHYNRWREDIELMKRLNLQAYRFSVSWSRVIPQGRGAINPKGLAFYDRLVDGLLEAGIEPLATLYHWDLPAALDDRGGWLNPDIADWFADYGQVLFEKFKGRVKTWGTINEPWVIVDGGYLHGALAPGHRSAYEAVIAGHNVLRAHGAAVRRFREVGEGQIGIVLNIEPKYPASDKPEDEAARRRAEAQMNRWFLDPLMGRGYPEELTDVYGAAWREFPKEDFELIAEPTDWMGLNWYTRAVPENAPDAWPTRSRPVRQTQHAHTETGWEVYPPALTDTLVWLSEQTGGKLPLMVTENGSAWYDPPHAIDGRIHDPMRVHYLQTHIKALHDAIGKGVDL…	600	5	402	https://doi.org/10.1186/s13068-015-0383-z	Cao, L.-C. et al. Engineering a novel glucose-tolerant β-glucosidase as supplementation to enhance the hydrolysis of sugarcane bagasse at high glucose concentration. Biotechnology for Biofuels 8, 202 (2015).
BGL5	Topsoil sample	no	N/A	EMBL	AKH41028	MTSDTARSYRFPEGFLWGAATAAYQIEGSSMADGAGESIWDRFSHTPGNMKDGDTGDVACDHYNRWREDIELMKRLNLQAYRFSVSWSRVIPQGRGAINPKGLAFYDRLVDGLLEAGIEPLATLYHWDLPAALDDRGGWLNPDIADWFADYGQVLFEKFKGRVKTWGTINEPWVIVDGGYLHGALAPGHRSAYEAVIAGHNVLRAHGAAVRRFREVGEGQIGIVLNIEPKYPASDKPEDEAARRRAEAQMNRWFLDPLMGRGYPEELTDVYGAAWREFPKEDFELIAEPTDWMGLNWYTRAVPENAPDAWPTRSRPVRQTQHAHTETGWEVYPPALTDTLVWLSEQTGGKLPLMVTENGSAWYDPPHAIDGRIHDPMRVHYLQTHIKALHDAIGKGVDL…	800	5	339	https://doi.org/10.1186/s13068-015-0383-z	Cao, L.-C. et al. Engineering a novel glucose-tolerant β-glucosidase as supplementation to enhance the hydrolysis of sugarcane bagasse at high glucose concentration. Biotechnology for Biofuels 8, 202 (2015).
BGL5	Topsoil sample	no	N/A	EMBL	AKH41028	MTSDTARSYRFPEGFLWGAATAAYQIEGSSMADGAGESIWDRFSHTPGNMKDGDTGDVACDHYNRWREDIELMKRLNLQAYRFSVSWSRVIPQGRGAINPKGLAFYDRLVDGLLEAGIEPLATLYHWDLPAALDDRGGWLNPDIADWFADYGQVLFEKFKGRVKTWGTINEPWVIVDGGYLHGALAPGHRSAYEAVIAGHNVLRAHGAAVRRFREVGEGQIGIVLNIEPKYPASDKPEDEAARRRAEAQMNRWFLDPLMGRGYPEELTDVYGAAWREFPKEDFELIAEPTDWMGLNWYTRAVPENAPDAWPTRSRPVRQTQHAHTETGWEVYPPALTDTLVWLSEQTGGKLPLMVTENGSAWYDPPHAIDGRIHDPMRVHYLQTHIKALHDAIGKGVDL…	1000	5	300	https://doi.org/10.1186/s13068-015-0383-z	Cao, L.-C. et al. Engineering a novel glucose-tolerant β-glucosidase as supplementation to enhance the hydrolysis of sugarcane bagasse at high glucose concentration. Biotechnology for Biofuels 8, 202 (2015).
BGL5	Topsoil sample	no	N/A	EMBL	AKH41028	MTSDTARSYRFPEGFLWGAATAAYQIEGSSMADGAGESIWDRFSHTPGNMKDGDTGDVACDHYNRWREDIELMKRLNLQAYRFSVSWSRVIPQGRGAINPKGLAFYDRLVDGLLEAGIEPLATLYHWDLPAALDDRGGWLNPDIADWFADYGQVLFEKFKGRVKTWGTINEPWVIVDGGYLHGALAPGHRSAYEAVIAGHNVLRAHGAAVRRFREVGEGQIGIVLNIEPKYPASDKPEDEAARRRAEAQMNRWFLDPLMGRGYPEELTDVYGAAWREFPKEDFELIAEPTDWMGLNWYTRAVPENAPDAWPTRSRPVRQTQHAHTETGWEVYPPALTDTLVWLSEQTGGKLPLMVTENGSAWYDPPHAIDGRIHDPMRVHYLQTHIKALHDAIGKGVDL…	1500	5	202.6	https://doi.org/10.1186/s13068-015-0383-z	Cao, L.-C. et al. Engineering a novel glucose-tolerant β-glucosidase as supplementation to enhance the hydrolysis of sugarcane bagasse at high glucose concentration. Biotechnology for Biofuels 8, 202 (2015).
BGL5	Topsoil sample	no	N/A	EMBL	AKH41028	MTSDTARSYRFPEGFLWGAATAAYQIEGSSMADGAGESIWDRFSHTPGNMKDGDTGDVACDHYNRWREDIELMKRLNLQAYRFSVSWSRVIPQGRGAINPKGLAFYDRLVDGLLEAGIEPLATLYHWDLPAALDDRGGWLNPDIADWFADYGQVLFEKFKGRVKTWGTINEPWVIVDGGYLHGALAPGHRSAYEAVIAGHNVLRAHGAAVRRFREVGEGQIGIVLNIEPKYPASDKPEDEAARRRAEAQMNRWFLDPLMGRGYPEELTDVYGAAWREFPKEDFELIAEPTDWMGLNWYTRAVPENAPDAWPTRSRPVRQTQHAHTETGWEVYPPALTDTLVWLSEQTGGKLPLMVTENGSAWYDPPHAIDGRIHDPMRVHYLQTHIKALHDAIGKGVDL…	2000	5	142	https://doi.org/10.1186/s13068-015-0383-z	Cao, L.-C. et al. Engineering a novel glucose-tolerant β-glucosidase as supplementation to enhance the hydrolysis of sugarcane bagasse at high glucose concentration. Biotechnology for Biofuels 8, 202 (2015).
BGL5	Topsoil sample	no	N/A	EMBL	AKH41028	MTSDTARSYRFPEGFLWGAATAAYQIEGSSMADGAGESIWDRFSHTPGNMKDGDTGDVACDHYNRWREDIELMKRLNLQAYRFSVSWSRVIPQGRGAINPKGLAFYDRLVDGLLEAGIEPLATLYHWDLPAALDDRGGWLNPDIADWFADYGQVLFEKFKGRVKTWGTINEPWVIVDGGYLHGALAPGHRSAYEAVIAGHNVLRAHGAAVRRFREVGEGQIGIVLNIEPKYPASDKPEDEAARRRAEAQMNRWFLDPLMGRGYPEELTDVYGAAWREFPKEDFELIAEPTDWMGLNWYTRAVPENAPDAWPTRSRPVRQTQHAHTETGWEVYPPALTDTLVWLSEQTGGKLPLMVTENGSAWYDPPHAIDGRIHDPMRVHYLQTHIKALHDAIGKGVDL…	2500	5	98	https://doi.org/10.1186/s13068-015-0383-z	Cao, L.-C. et al. Engineering a novel glucose-tolerant β-glucosidase as supplementation to enhance the hydrolysis of sugarcane bagasse at high glucose concentration. Biotechnology for Biofuels 8, 202 (2015).
BGL5	Topsoil sample	no	N/A	EMBL	AKH41028	MTSDTARSYRFPEGFLWGAATAAYQIEGSSMADGAGESIWDRFSHTPGNMKDGDTGDVACDHYNRWREDIELMKRLNLQAYRFSVSWSRVIPQGRGAINPKGLAFYDRLVDGLLEAGIEPLATLYHWDLPAALDDRGGWLNPDIADWFADYGQVLFEKFKGRVKTWGTINEPWVIVDGGYLHGALAPGHRSAYEAVIAGHNVLRAHGAAVRRFREVGEGQIGIVLNIEPKYPASDKPEDEAARRRAEAQMNRWFLDPLMGRGYPEELTDVYGAAWREFPKEDFELIAEPTDWMGLNWYTRAVPENAPDAWPTRSRPVRQTQHAHTETGWEVYPPALTDTLVWLSEQTGGKLPLMVTENGSAWYDPPHAIDGRIHDPMRVHYLQTHIKALHDAIGKGVDL…	3000	5	65	https://doi.org/10.1186/s13068-015-0383-z	Cao, L.-C. et al. Engineering a novel glucose-tolerant β-glucosidase as supplementation to enhance the hydrolysis of sugarcane bagasse at high glucose concentration. Biotechnology for Biofuels 8, 202 (2015).
BGL5	Topsoil sample	no	N/A	EMBL	AKH41028	MTSDTARSYRFPEGFLWGAATAAYQIEGSSMADGAGESIWDRFSHTPGNMKDGDTGDVACDHYNRWREDIELMKRLNLQAYRFSVSWSRVIPQGRGAINPKGLAFYDRLVDGLLEAGIEPLATLYHWDLPAALDDRGGWLNPDIADWFADYGQVLFEKFKGRVKTWGTINEPWVIVDGGYLHGALAPGHRSAYEAVIAGHNVLRAHGAAVRRFREVGEGQIGIVLNIEPKYPASDKPEDEAARRRAEAQMNRWFLDPLMGRGYPEELTDVYGAAWREFPKEDFELIAEPTDWMGLNWYTRAVPENAPDAWPTRSRPVRQTQHAHTETGWEVYPPALTDTLVWLSEQTGGKLPLMVTENGSAWYDPPHAIDGRIHDPMRVHYLQTHIKALHDAIGKGVDL…	3500	5	43	https://doi.org/10.1186/s13068-015-0383-z	Cao, L.-C. et al. Engineering a novel glucose-tolerant β-glucosidase as supplementation to enhance the hydrolysis of sugarcane bagasse at high glucose concentration. Biotechnology for Biofuels 8, 202 (2015).
BGL6	Topsoil sample	yes	A404V	EMBL	AKH41028	MTSDTARSYRFPEGFLWGAATAAYQIEGSSMADGAGESIWDRFSHTPGNMKDGDTGDVACDHYNRWREDIELMKRLNLQAYRFSVSWSRVIPQGRGAINPKGLAFYDRLVDGLLEAGIEPLATLYHWDLPAALDDRGGWLNPDIADWFADYGQVLFEKFKGRVKTWGTINEPWVIVDGGYLHGALAPGHRSAYEAVIAGHNVLRAHGAAVRRFREVGEGQIGIVLNIEPKYPASDKPEDEAARRRAEAQMNRWFLDPLMGRGYPEELTDVYGAAWREFPKEDFELIAEPTDWMGLNWYTRAVPENAPDAWPTRSRPVRQTQHAHTETGWEVYPPALTDTLVWLSEQTGGKLPLMVTENGSAWYDPPHAIDGRIHDPMRVHYLQTHIKALHDAIGKGVDL…	0	5	100	https://doi.org/10.1186/s13068-015-0383-z	Cao, L.-C. et al. Engineering a novel glucose-tolerant β-glucosidase as supplementation to enhance the hydrolysis of sugarcane bagasse at high glucose concentration. Biotechnology for Biofuels 8, 202 (2015).
BGL6	Topsoil sample	yes	A404V	EMBL	AKH41028	MTSDTARSYRFPEGFLWGAATAAYQIEGSSMADGAGESIWDRFSHTPGNMKDGDTGDVACDHYNRWREDIELMKRLNLQAYRFSVSWSRVIPQGRGAINPKGLAFYDRLVDGLLEAGIEPLATLYHWDLPAALDDRGGWLNPDIADWFADYGQVLFEKFKGRVKTWGTINEPWVIVDGGYLHGALAPGHRSAYEAVIAGHNVLRAHGAAVRRFREVGEGQIGIVLNIEPKYPASDKPEDEAARRRAEAQMNRWFLDPLMGRGYPEELTDVYGAAWREFPKEDFELIAEPTDWMGLNWYTRAVPENAPDAWPTRSRPVRQTQHAHTETGWEVYPPALTDTLVWLSEQTGGKLPLMVTENGSAWYDPPHAIDGRIHDPMRVHYLQTHIKALHDAIGKGVDL…	100	5	347	https://doi.org/10.1186/s13068-015-0383-z	Cao, L.-C. et al. Engineering a novel glucose-tolerant β-glucosidase as supplementation to enhance the hydrolysis of sugarcane bagasse at high glucose concentration. Biotechnology for Biofuels 8, 202 (2015).
BGL6	Topsoil sample	yes	A404V	EMBL	AKH41028	MTSDTARSYRFPEGFLWGAATAAYQIEGSSMADGAGESIWDRFSHTPGNMKDGDTGDVACDHYNRWREDIELMKRLNLQAYRFSVSWSRVIPQGRGAINPKGLAFYDRLVDGLLEAGIEPLATLYHWDLPAALDDRGGWLNPDIADWFADYGQVLFEKFKGRVKTWGTINEPWVIVDGGYLHGALAPGHRSAYEAVIAGHNVLRAHGAAVRRFREVGEGQIGIVLNIEPKYPASDKPEDEAARRRAEAQMNRWFLDPLMGRGYPEELTDVYGAAWREFPKEDFELIAEPTDWMGLNWYTRAVPENAPDAWPTRSRPVRQTQHAHTETGWEVYPPALTDTLVWLSEQTGGKLPLMVTENGSAWYDPPHAIDGRIHDPMRVHYLQTHIKALHDAIGKGVDL…	200	5	286	https://doi.org/10.1186/s13068-015-0383-z	Cao, L.-C. et al. Engineering a novel glucose-tolerant β-glucosidase as supplementation to enhance the hydrolysis of sugarcane bagasse at high glucose concentration. Biotechnology for Biofuels 8, 202 (2015).
BGL6	Topsoil sample	yes	A404V	EMBL	AKH41028	MTSDTARSYRFPEGFLWGAATAAYQIEGSSMADGAGESIWDRFSHTPGNMKDGDTGDVACDHYNRWREDIELMKRLNLQAYRFSVSWSRVIPQGRGAINPKGLAFYDRLVDGLLEAGIEPLATLYHWDLPAALDDRGGWLNPDIADWFADYGQVLFEKFKGRVKTWGTINEPWVIVDGGYLHGALAPGHRSAYEAVIAGHNVLRAHGAAVRRFREVGEGQIGIVLNIEPKYPASDKPEDEAARRRAEAQMNRWFLDPLMGRGYPEELTDVYGAAWREFPKEDFELIAEPTDWMGLNWYTRAVPENAPDAWPTRSRPVRQTQHAHTETGWEVYPPALTDTLVWLSEQTGGKLPLMVTENGSAWYDPPHAIDGRIHDPMRVHYLQTHIKALHDAIGKGVDL…	300	5	275	https://doi.org/10.1186/s13068-015-0383-z	Cao, L.-C. et al. Engineering a novel glucose-tolerant β-glucosidase as supplementation to enhance the hydrolysis of sugarcane bagasse at high glucose concentration. Biotechnology for Biofuels 8, 202 (2015).
BGL6	Topsoil sample	yes	A404V	EMBL	AKH41028	MTSDTARSYRFPEGFLWGAATAAYQIEGSSMADGAGESIWDRFSHTPGNMKDGDTGDVACDHYNRWREDIELMKRLNLQAYRFSVSWSRVIPQGRGAINPKGLAFYDRLVDGLLEAGIEPLATLYHWDLPAALDDRGGWLNPDIADWFADYGQVLFEKFKGRVKTWGTINEPWVIVDGGYLHGALAPGHRSAYEAVIAGHNVLRAHGAAVRRFREVGEGQIGIVLNIEPKYPASDKPEDEAARRRAEAQMNRWFLDPLMGRGYPEELTDVYGAAWREFPKEDFELIAEPTDWMGLNWYTRAVPENAPDAWPTRSRPVRQTQHAHTETGWEVYPPALTDTLVWLSEQTGGKLPLMVTENGSAWYDPPHAIDGRIHDPMRVHYLQTHIKALHDAIGKGVDL…	400	5	257	https://doi.org/10.1186/s13068-015-0383-z	Cao, L.-C. et al. Engineering a novel glucose-tolerant β-glucosidase as supplementation to enhance the hydrolysis of sugarcane bagasse at high glucose concentration. Biotechnology for Biofuels 8, 202 (2015).
BGL6	Topsoil sample	yes	A404V	EMBL	AKH41028	MTSDTARSYRFPEGFLWGAATAAYQIEGSSMADGAGESIWDRFSHTPGNMKDGDTGDVACDHYNRWREDIELMKRLNLQAYRFSVSWSRVIPQGRGAINPKGLAFYDRLVDGLLEAGIEPLATLYHWDLPAALDDRGGWLNPDIADWFADYGQVLFEKFKGRVKTWGTINEPWVIVDGGYLHGALAPGHRSAYEAVIAGHNVLRAHGAAVRRFREVGEGQIGIVLNIEPKYPASDKPEDEAARRRAEAQMNRWFLDPLMGRGYPEELTDVYGAAWREFPKEDFELIAEPTDWMGLNWYTRAVPENAPDAWPTRSRPVRQTQHAHTETGWEVYPPALTDTLVWLSEQTGGKLPLMVTENGSAWYDPPHAIDGRIHDPMRVHYLQTHIKALHDAIGKGVDL…	600	5	258	https://doi.org/10.1186/s13068-015-0383-z	Cao, L.-C. et al. Engineering a novel glucose-tolerant β-glucosidase as supplementation to enhance the hydrolysis of sugarcane bagasse at high glucose concentration. Biotechnology for Biofuels 8, 202 (2015).
BGL6	Topsoil sample	yes	A404V	EMBL	AKH41028	MTSDTARSYRFPEGFLWGAATAAYQIEGSSMADGAGESIWDRFSHTPGNMKDGDTGDVACDHYNRWREDIELMKRLNLQAYRFSVSWSRVIPQGRGAINPKGLAFYDRLVDGLLEAGIEPLATLYHWDLPAALDDRGGWLNPDIADWFADYGQVLFEKFKGRVKTWGTINEPWVIVDGGYLHGALAPGHRSAYEAVIAGHNVLRAHGAAVRRFREVGEGQIGIVLNIEPKYPASDKPEDEAARRRAEAQMNRWFLDPLMGRGYPEELTDVYGAAWREFPKEDFELIAEPTDWMGLNWYTRAVPENAPDAWPTRSRPVRQTQHAHTETGWEVYPPALTDTLVWLSEQTGGKLPLMVTENGSAWYDPPHAIDGRIHDPMRVHYLQTHIKALHDAIGKGVDL…	800	5	224	https://doi.org/10.1186/s13068-015-0383-z	Cao, L.-C. et al. Engineering a novel glucose-tolerant β-glucosidase as supplementation to enhance the hydrolysis of sugarcane bagasse at high glucose concentration. Biotechnology for Biofuels 8, 202 (2015).
BGL6	Topsoil sample	yes	A404V	EMBL	AKH41028	MTSDTARSYRFPEGFLWGAATAAYQIEGSSMADGAGESIWDRFSHTPGNMKDGDTGDVACDHYNRWREDIELMKRLNLQAYRFSVSWSRVIPQGRGAINPKGLAFYDRLVDGLLEAGIEPLATLYHWDLPAALDDRGGWLNPDIADWFADYGQVLFEKFKGRVKTWGTINEPWVIVDGGYLHGALAPGHRSAYEAVIAGHNVLRAHGAAVRRFREVGEGQIGIVLNIEPKYPASDKPEDEAARRRAEAQMNRWFLDPLMGRGYPEELTDVYGAAWREFPKEDFELIAEPTDWMGLNWYTRAVPENAPDAWPTRSRPVRQTQHAHTETGWEVYPPALTDTLVWLSEQTGGKLPLMVTENGSAWYDPPHAIDGRIHDPMRVHYLQTHIKALHDAIGKGVDL…	1000	5	182	https://doi.org/10.1186/s13068-015-0383-z	Cao, L.-C. et al. Engineering a novel glucose-tolerant β-glucosidase as supplementation to enhance the hydrolysis of sugarcane bagasse at high glucose concentration. Biotechnology for Biofuels 8, 202 (2015).
BGL6	Topsoil sample	yes	A404V	EMBL	AKH41028	MTSDTARSYRFPEGFLWGAATAAYQIEGSSMADGAGESIWDRFSHTPGNMKDGDTGDVACDHYNRWREDIELMKRLNLQAYRFSVSWSRVIPQGRGAINPKGLAFYDRLVDGLLEAGIEPLATLYHWDLPAALDDRGGWLNPDIADWFADYGQVLFEKFKGRVKTWGTINEPWVIVDGGYLHGALAPGHRSAYEAVIAGHNVLRAHGAAVRRFREVGEGQIGIVLNIEPKYPASDKPEDEAARRRAEAQMNRWFLDPLMGRGYPEELTDVYGAAWREFPKEDFELIAEPTDWMGLNWYTRAVPENAPDAWPTRSRPVRQTQHAHTETGWEVYPPALTDTLVWLSEQTGGKLPLMVTENGSAWYDPPHAIDGRIHDPMRVHYLQTHIKALHDAIGKGVDL…	1500	5	130	https://doi.org/10.1186/s13068-015-0383-z	Cao, L.-C. et al. Engineering a novel glucose-tolerant β-glucosidase as supplementation to enhance the hydrolysis of sugarcane bagasse at high glucose concentration. Biotechnology for Biofuels 8, 202 (2015).
BGL6	Topsoil sample	yes	A404V	EMBL	AKH41028	MTSDTARSYRFPEGFLWGAATAAYQIEGSSMADGAGESIWDRFSHTPGNMKDGDTGDVACDHYNRWREDIELMKRLNLQAYRFSVSWSRVIPQGRGAINPKGLAFYDRLVDGLLEAGIEPLATLYHWDLPAALDDRGGWLNPDIADWFADYGQVLFEKFKGRVKTWGTINEPWVIVDGGYLHGALAPGHRSAYEAVIAGHNVLRAHGAAVRRFREVGEGQIGIVLNIEPKYPASDKPEDEAARRRAEAQMNRWFLDPLMGRGYPEELTDVYGAAWREFPKEDFELIAEPTDWMGLNWYTRAVPENAPDAWPTRSRPVRQTQHAHTETGWEVYPPALTDTLVWLSEQTGGKLPLMVTENGSAWYDPPHAIDGRIHDPMRVHYLQTHIKALHDAIGKGVDL…	2000	5	90	https://doi.org/10.1186/s13068-015-0383-z	Cao, L.-C. et al. Engineering a novel glucose-tolerant β-glucosidase as supplementation to enhance the hydrolysis of sugarcane bagasse at high glucose concentration. Biotechnology for Biofuels 8, 202 (2015).
BGL6	Topsoil sample	yes	A404V	EMBL	AKH41028	MTSDTARSYRFPEGFLWGAATAAYQIEGSSMADGAGESIWDRFSHTPGNMKDGDTGDVACDHYNRWREDIELMKRLNLQAYRFSVSWSRVIPQGRGAINPKGLAFYDRLVDGLLEAGIEPLATLYHWDLPAALDDRGGWLNPDIADWFADYGQVLFEKFKGRVKTWGTINEPWVIVDGGYLHGALAPGHRSAYEAVIAGHNVLRAHGAAVRRFREVGEGQIGIVLNIEPKYPASDKPEDEAARRRAEAQMNRWFLDPLMGRGYPEELTDVYGAAWREFPKEDFELIAEPTDWMGLNWYTRAVPENAPDAWPTRSRPVRQTQHAHTETGWEVYPPALTDTLVWLSEQTGGKLPLMVTENGSAWYDPPHAIDGRIHDPMRVHYLQTHIKALHDAIGKGVDL…	2500	5	54	https://doi.org/10.1186/s13068-015-0383-z	Cao, L.-C. et al. Engineering a novel glucose-tolerant β-glucosidase as supplementation to enhance the hydrolysis of sugarcane bagasse at high glucose concentration. Biotechnology for Biofuels 8, 202 (2015).
BGL6	Topsoil sample	yes	A404V	EMBL	AKH41028	MTSDTARSYRFPEGFLWGAATAAYQIEGSSMADGAGESIWDRFSHTPGNMKDGDTGDVACDHYNRWREDIELMKRLNLQAYRFSVSWSRVIPQGRGAINPKGLAFYDRLVDGLLEAGIEPLATLYHWDLPAALDDRGGWLNPDIADWFADYGQVLFEKFKGRVKTWGTINEPWVIVDGGYLHGALAPGHRSAYEAVIAGHNVLRAHGAAVRRFREVGEGQIGIVLNIEPKYPASDKPEDEAARRRAEAQMNRWFLDPLMGRGYPEELTDVYGAAWREFPKEDFELIAEPTDWMGLNWYTRAVPENAPDAWPTRSRPVRQTQHAHTETGWEVYPPALTDTLVWLSEQTGGKLPLMVTENGSAWYDPPHAIDGRIHDPMRVHYLQTHIKALHDAIGKGVDL…	3000	5	25	https://doi.org/10.1186/s13068-015-0383-z	Cao, L.-C. et al. Engineering a novel glucose-tolerant β-glucosidase as supplementation to enhance the hydrolysis of sugarcane bagasse at high glucose concentration. Biotechnology for Biofuels 8, 202 (2015).
BGL7	Topsoil sample	yes	L441F	EMBL	AKH41028	MTSDTARSYRFPEGFLWGAATAAYQIEGSSMADGAGESIWDRFSHTPGNMKDGDTGDVACDHYNRWREDIELMKRLNLQAYRFSVSWSRVIPQGRGAINPKGLAFYDRLVDGLLEAGIEPLATLYHWDLPAALDDRGGWLNPDIADWFADYGQVLFEKFKGRVKTWGTINEPWVIVDGGYLHGALAPGHRSAYEAVIAGHNVLRAHGAAVRRFREVGEGQIGIVLNIEPKYPASDKPEDEAARRRAEAQMNRWFLDPLMGRGYPEELTDVYGAAWREFPKEDFELIAEPTDWMGLNWYTRAVPENAPDAWPTRSRPVRQTQHAHTETGWEVYPPALTDTLVWLSEQTGGKLPLMVTENGSAWYDPPHAIDGRIHDPMRVHYLQTHIKALHDAIGKGVDL…	0	5	100	https://doi.org/10.1186/s13068-015-0383-z	Cao, L.-C. et al. Engineering a novel glucose-tolerant β-glucosidase as supplementation to enhance the hydrolysis of sugarcane bagasse at high glucose concentration. Biotechnology for Biofuels 8, 202 (2015).
BGL7	Topsoil sample	yes	L441F	EMBL	AKH41028	MTSDTARSYRFPEGFLWGAATAAYQIEGSSMADGAGESIWDRFSHTPGNMKDGDTGDVACDHYNRWREDIELMKRLNLQAYRFSVSWSRVIPQGRGAINPKGLAFYDRLVDGLLEAGIEPLATLYHWDLPAALDDRGGWLNPDIADWFADYGQVLFEKFKGRVKTWGTINEPWVIVDGGYLHGALAPGHRSAYEAVIAGHNVLRAHGAAVRRFREVGEGQIGIVLNIEPKYPASDKPEDEAARRRAEAQMNRWFLDPLMGRGYPEELTDVYGAAWREFPKEDFELIAEPTDWMGLNWYTRAVPENAPDAWPTRSRPVRQTQHAHTETGWEVYPPALTDTLVWLSEQTGGKLPLMVTENGSAWYDPPHAIDGRIHDPMRVHYLQTHIKALHDAIGKGVDL…	100	5	218	https://doi.org/10.1186/s13068-015-0383-z	Cao, L.-C. et al. Engineering a novel glucose-tolerant β-glucosidase as supplementation to enhance the hydrolysis of sugarcane bagasse at high glucose concentration. Biotechnology for Biofuels 8, 202 (2015).
BGL7	Topsoil sample	yes	L441F	EMBL	AKH41028	MTSDTARSYRFPEGFLWGAATAAYQIEGSSMADGAGESIWDRFSHTPGNMKDGDTGDVACDHYNRWREDIELMKRLNLQAYRFSVSWSRVIPQGRGAINPKGLAFYDRLVDGLLEAGIEPLATLYHWDLPAALDDRGGWLNPDIADWFADYGQVLFEKFKGRVKTWGTINEPWVIVDGGYLHGALAPGHRSAYEAVIAGHNVLRAHGAAVRRFREVGEGQIGIVLNIEPKYPASDKPEDEAARRRAEAQMNRWFLDPLMGRGYPEELTDVYGAAWREFPKEDFELIAEPTDWMGLNWYTRAVPENAPDAWPTRSRPVRQTQHAHTETGWEVYPPALTDTLVWLSEQTGGKLPLMVTENGSAWYDPPHAIDGRIHDPMRVHYLQTHIKALHDAIGKGVDL…	200	5	264	https://doi.org/10.1186/s13068-015-0383-z	Cao, L.-C. et al. Engineering a novel glucose-tolerant β-glucosidase as supplementation to enhance the hydrolysis of sugarcane bagasse at high glucose concentration. Biotechnology for Biofuels 8, 202 (2015).
BGL7	Topsoil sample	yes	L441F	EMBL	AKH41028	MTSDTARSYRFPEGFLWGAATAAYQIEGSSMADGAGESIWDRFSHTPGNMKDGDTGDVACDHYNRWREDIELMKRLNLQAYRFSVSWSRVIPQGRGAINPKGLAFYDRLVDGLLEAGIEPLATLYHWDLPAALDDRGGWLNPDIADWFADYGQVLFEKFKGRVKTWGTINEPWVIVDGGYLHGALAPGHRSAYEAVIAGHNVLRAHGAAVRRFREVGEGQIGIVLNIEPKYPASDKPEDEAARRRAEAQMNRWFLDPLMGRGYPEELTDVYGAAWREFPKEDFELIAEPTDWMGLNWYTRAVPENAPDAWPTRSRPVRQTQHAHTETGWEVYPPALTDTLVWLSEQTGGKLPLMVTENGSAWYDPPHAIDGRIHDPMRVHYLQTHIKALHDAIGKGVDL…	300	5	287	https://doi.org/10.1186/s13068-015-0383-z	Cao, L.-C. et al. Engineering a novel glucose-tolerant β-glucosidase as supplementation to enhance the hydrolysis of sugarcane bagasse at high glucose concentration. Biotechnology for Biofuels 8, 202 (2015).
BGL7	Topsoil sample	yes	L441F	EMBL	AKH41028	MTSDTARSYRFPEGFLWGAATAAYQIEGSSMADGAGESIWDRFSHTPGNMKDGDTGDVACDHYNRWREDIELMKRLNLQAYRFSVSWSRVIPQGRGAINPKGLAFYDRLVDGLLEAGIEPLATLYHWDLPAALDDRGGWLNPDIADWFADYGQVLFEKFKGRVKTWGTINEPWVIVDGGYLHGALAPGHRSAYEAVIAGHNVLRAHGAAVRRFREVGEGQIGIVLNIEPKYPASDKPEDEAARRRAEAQMNRWFLDPLMGRGYPEELTDVYGAAWREFPKEDFELIAEPTDWMGLNWYTRAVPENAPDAWPTRSRPVRQTQHAHTETGWEVYPPALTDTLVWLSEQTGGKLPLMVTENGSAWYDPPHAIDGRIHDPMRVHYLQTHIKALHDAIGKGVDL…	400	5	275	https://doi.org/10.1186/s13068-015-0383-z	Cao, L.-C. et al. Engineering a novel glucose-tolerant β-glucosidase as supplementation to enhance the hydrolysis of sugarcane bagasse at high glucose concentration. Biotechnology for Biofuels 8, 202 (2015).
BGL7	Topsoil sample	yes	L441F	EMBL	AKH41028	MTSDTARSYRFPEGFLWGAATAAYQIEGSSMADGAGESIWDRFSHTPGNMKDGDTGDVACDHYNRWREDIELMKRLNLQAYRFSVSWSRVIPQGRGAINPKGLAFYDRLVDGLLEAGIEPLATLYHWDLPAALDDRGGWLNPDIADWFADYGQVLFEKFKGRVKTWGTINEPWVIVDGGYLHGALAPGHRSAYEAVIAGHNVLRAHGAAVRRFREVGEGQIGIVLNIEPKYPASDKPEDEAARRRAEAQMNRWFLDPLMGRGYPEELTDVYGAAWREFPKEDFELIAEPTDWMGLNWYTRAVPENAPDAWPTRSRPVRQTQHAHTETGWEVYPPALTDTLVWLSEQTGGKLPLMVTENGSAWYDPPHAIDGRIHDPMRVHYLQTHIKALHDAIGKGVDL…	600	5	257	https://doi.org/10.1186/s13068-015-0383-z	Cao, L.-C. et al. Engineering a novel glucose-tolerant β-glucosidase as supplementation to enhance the hydrolysis of sugarcane bagasse at high glucose concentration. Biotechnology for Biofuels 8, 202 (2015).
BGL7	Topsoil sample	yes	L441F	EMBL	AKH41028	MTSDTARSYRFPEGFLWGAATAAYQIEGSSMADGAGESIWDRFSHTPGNMKDGDTGDVACDHYNRWREDIELMKRLNLQAYRFSVSWSRVIPQGRGAINPKGLAFYDRLVDGLLEAGIEPLATLYHWDLPAALDDRGGWLNPDIADWFADYGQVLFEKFKGRVKTWGTINEPWVIVDGGYLHGALAPGHRSAYEAVIAGHNVLRAHGAAVRRFREVGEGQIGIVLNIEPKYPASDKPEDEAARRRAEAQMNRWFLDPLMGRGYPEELTDVYGAAWREFPKEDFELIAEPTDWMGLNWYTRAVPENAPDAWPTRSRPVRQTQHAHTETGWEVYPPALTDTLVWLSEQTGGKLPLMVTENGSAWYDPPHAIDGRIHDPMRVHYLQTHIKALHDAIGKGVDL…	800	5	221	https://doi.org/10.1186/s13068-015-0383-z	Cao, L.-C. et al. Engineering a novel glucose-tolerant β-glucosidase as supplementation to enhance the hydrolysis of sugarcane bagasse at high glucose concentration. Biotechnology for Biofuels 8, 202 (2015).
BGL7	Topsoil sample	yes	L441F	EMBL	AKH41028	MTSDTARSYRFPEGFLWGAATAAYQIEGSSMADGAGESIWDRFSHTPGNMKDGDTGDVACDHYNRWREDIELMKRLNLQAYRFSVSWSRVIPQGRGAINPKGLAFYDRLVDGLLEAGIEPLATLYHWDLPAALDDRGGWLNPDIADWFADYGQVLFEKFKGRVKTWGTINEPWVIVDGGYLHGALAPGHRSAYEAVIAGHNVLRAHGAAVRRFREVGEGQIGIVLNIEPKYPASDKPEDEAARRRAEAQMNRWFLDPLMGRGYPEELTDVYGAAWREFPKEDFELIAEPTDWMGLNWYTRAVPENAPDAWPTRSRPVRQTQHAHTETGWEVYPPALTDTLVWLSEQTGGKLPLMVTENGSAWYDPPHAIDGRIHDPMRVHYLQTHIKALHDAIGKGVDL…	1000	5	174	https://doi.org/10.1186/s13068-015-0383-z	Cao, L.-C. et al. Engineering a novel glucose-tolerant β-glucosidase as supplementation to enhance the hydrolysis of sugarcane bagasse at high glucose concentration. Biotechnology for Biofuels 8, 202 (2015).
BGL7	Topsoil sample	yes	L441F	EMBL	AKH41028	MTSDTARSYRFPEGFLWGAATAAYQIEGSSMADGAGESIWDRFSHTPGNMKDGDTGDVACDHYNRWREDIELMKRLNLQAYRFSVSWSRVIPQGRGAINPKGLAFYDRLVDGLLEAGIEPLATLYHWDLPAALDDRGGWLNPDIADWFADYGQVLFEKFKGRVKTWGTINEPWVIVDGGYLHGALAPGHRSAYEAVIAGHNVLRAHGAAVRRFREVGEGQIGIVLNIEPKYPASDKPEDEAARRRAEAQMNRWFLDPLMGRGYPEELTDVYGAAWREFPKEDFELIAEPTDWMGLNWYTRAVPENAPDAWPTRSRPVRQTQHAHTETGWEVYPPALTDTLVWLSEQTGGKLPLMVTENGSAWYDPPHAIDGRIHDPMRVHYLQTHIKALHDAIGKGVDL…	1500	5	136	https://doi.org/10.1186/s13068-015-0383-z	Cao, L.-C. et al. Engineering a novel glucose-tolerant β-glucosidase as supplementation to enhance the hydrolysis of sugarcane bagasse at high glucose concentration. Biotechnology for Biofuels 8, 202 (2015).
BGL7	Topsoil sample	yes	L441F	EMBL	AKH41028	MTSDTARSYRFPEGFLWGAATAAYQIEGSSMADGAGESIWDRFSHTPGNMKDGDTGDVACDHYNRWREDIELMKRLNLQAYRFSVSWSRVIPQGRGAINPKGLAFYDRLVDGLLEAGIEPLATLYHWDLPAALDDRGGWLNPDIADWFADYGQVLFEKFKGRVKTWGTINEPWVIVDGGYLHGALAPGHRSAYEAVIAGHNVLRAHGAAVRRFREVGEGQIGIVLNIEPKYPASDKPEDEAARRRAEAQMNRWFLDPLMGRGYPEELTDVYGAAWREFPKEDFELIAEPTDWMGLNWYTRAVPENAPDAWPTRSRPVRQTQHAHTETGWEVYPPALTDTLVWLSEQTGGKLPLMVTENGSAWYDPPHAIDGRIHDPMRVHYLQTHIKALHDAIGKGVDL…	2000	5	102	https://doi.org/10.1186/s13068-015-0383-z	Cao, L.-C. et al. Engineering a novel glucose-tolerant β-glucosidase as supplementation to enhance the hydrolysis of sugarcane bagasse at high glucose concentration. Biotechnology for Biofuels 8, 202 (2015).
BGL7	Topsoil sample	yes	L441F	EMBL	AKH41028	MTSDTARSYRFPEGFLWGAATAAYQIEGSSMADGAGESIWDRFSHTPGNMKDGDTGDVACDHYNRWREDIELMKRLNLQAYRFSVSWSRVIPQGRGAINPKGLAFYDRLVDGLLEAGIEPLATLYHWDLPAALDDRGGWLNPDIADWFADYGQVLFEKFKGRVKTWGTINEPWVIVDGGYLHGALAPGHRSAYEAVIAGHNVLRAHGAAVRRFREVGEGQIGIVLNIEPKYPASDKPEDEAARRRAEAQMNRWFLDPLMGRGYPEELTDVYGAAWREFPKEDFELIAEPTDWMGLNWYTRAVPENAPDAWPTRSRPVRQTQHAHTETGWEVYPPALTDTLVWLSEQTGGKLPLMVTENGSAWYDPPHAIDGRIHDPMRVHYLQTHIKALHDAIGKGVDL…	2500	5	68	https://doi.org/10.1186/s13068-015-0383-z	Cao, L.-C. et al. Engineering a novel glucose-tolerant β-glucosidase as supplementation to enhance the hydrolysis of sugarcane bagasse at high glucose concentration. Biotechnology for Biofuels 8, 202 (2015).
BGL7	Topsoil sample	yes	L441F	EMBL	AKH41028	MTSDTARSYRFPEGFLWGAATAAYQIEGSSMADGAGESIWDRFSHTPGNMKDGDTGDVACDHYNRWREDIELMKRLNLQAYRFSVSWSRVIPQGRGAINPKGLAFYDRLVDGLLEAGIEPLATLYHWDLPAALDDRGGWLNPDIADWFADYGQVLFEKFKGRVKTWGTINEPWVIVDGGYLHGALAPGHRSAYEAVIAGHNVLRAHGAAVRRFREVGEGQIGIVLNIEPKYPASDKPEDEAARRRAEAQMNRWFLDPLMGRGYPEELTDVYGAAWREFPKEDFELIAEPTDWMGLNWYTRAVPENAPDAWPTRSRPVRQTQHAHTETGWEVYPPALTDTLVWLSEQTGGKLPLMVTENGSAWYDPPHAIDGRIHDPMRVHYLQTHIKALHDAIGKGVDL…	3000	5	48	https://doi.org/10.1186/s13068-015-0383-z	Cao, L.-C. et al. Engineering a novel glucose-tolerant β-glucosidase as supplementation to enhance the hydrolysis of sugarcane bagasse at high glucose concentration. Biotechnology for Biofuels 8, 202 (2015).
BGL7	Topsoil sample	yes	L441F	EMBL	AKH41028	MTSDTARSYRFPEGFLWGAATAAYQIEGSSMADGAGESIWDRFSHTPGNMKDGDTGDVACDHYNRWREDIELMKRLNLQAYRFSVSWSRVIPQGRGAINPKGLAFYDRLVDGLLEAGIEPLATLYHWDLPAALDDRGGWLNPDIADWFADYGQVLFEKFKGRVKTWGTINEPWVIVDGGYLHGALAPGHRSAYEAVIAGHNVLRAHGAAVRRFREVGEGQIGIVLNIEPKYPASDKPEDEAARRRAEAQMNRWFLDPLMGRGYPEELTDVYGAAWREFPKEDFELIAEPTDWMGLNWYTRAVPENAPDAWPTRSRPVRQTQHAHTETGWEVYPPALTDTLVWLSEQTGGKLPLMVTENGSAWYDPPHAIDGRIHDPMRVHYLQTHIKALHDAIGKGVDL…	3500	5	21	https://doi.org/10.1186/s13068-015-0383-z	Cao, L.-C. et al. Engineering a novel glucose-tolerant β-glucosidase as supplementation to enhance the hydrolysis of sugarcane bagasse at high glucose concentration. Biotechnology for Biofuels 8, 202 (2015).
BGL8	Topsoil sample	yes	V174C	EMBL	AKH41028	MTSDTARSYRFPEGFLWGAATAAYQIEGSSMADGAGESIWDRFSHTPGNMKDGDTGDVACDHYNRWREDIELMKRLNLQAYRFSVSWSRVIPQGRGAINPKGLAFYDRLVDGLLEAGIEPLATLYHWDLPAALDDRGGWLNPDIADWFADYGQVLFEKFKGRVKTWGTINEPWCIVDGGYLHGALAPGHRSAYEAVIAGHNVLRAHGAAVRRFREVGEGQIGIVLNIEPKYPASDKPEDEAARRRAEAQMNRWFLDPLMGRGYPEELTDVYGAAWREFPKEDFELIAEPTDWMGLNWYTRAVPEPDAWPTRSRPVRQTQHAHTETGWEVYPPALTDTLVWLSEQTGGKLPLMVTENGSAWYDPPHAIDGRIHDPMRVHYLQTHIKALHDAIGKGVDLRG…	0	5	100	https://doi.org/10.1186/s13068-015-0383-z	Cao, L.-C. et al. Engineering a novel glucose-tolerant β-glucosidase as supplementation to enhance the hydrolysis of sugarcane bagasse at high glucose concentration. Biotechnology for Biofuels 8, 202 (2015).
BGL8	Topsoil sample	yes	V174C	EMBL	AKH41028	MTSDTARSYRFPEGFLWGAATAAYQIEGSSMADGAGESIWDRFSHTPGNMKDGDTGDVACDHYNRWREDIELMKRLNLQAYRFSVSWSRVIPQGRGAINPKGLAFYDRLVDGLLEAGIEPLATLYHWDLPAALDDRGGWLNPDIADWFADYGQVLFEKFKGRVKTWGTINEPWCIVDGGYLHGALAPGHRSAYEAVIAGHNVLRAHGAAVRRFREVGEGQIGIVLNIEPKYPASDKPEDEAARRRAEAQMNRWFLDPLMGRGYPEELTDVYGAAWREFPKEDFELIAEPTDWMGLNWYTRAVPEPDAWPTRSRPVRQTQHAHTETGWEVYPPALTDTLVWLSEQTGGKLPLMVTENGSAWYDPPHAIDGRIHDPMRVHYLQTHIKALHDAIGKGVDLRG…	100	5	122	https://doi.org/10.1186/s13068-015-0383-z	Cao, L.-C. et al. Engineering a novel glucose-tolerant β-glucosidase as supplementation to enhance the hydrolysis of sugarcane bagasse at high glucose concentration. Biotechnology for Biofuels 8, 202 (2015).
BGL8	Topsoil sample	yes	V174C	EMBL	AKH41028	MTSDTARSYRFPEGFLWGAATAAYQIEGSSMADGAGESIWDRFSHTPGNMKDGDTGDVACDHYNRWREDIELMKRLNLQAYRFSVSWSRVIPQGRGAINPKGLAFYDRLVDGLLEAGIEPLATLYHWDLPAALDDRGGWLNPDIADWFADYGQVLFEKFKGRVKTWGTINEPWCIVDGGYLHGALAPGHRSAYEAVIAGHNVLRAHGAAVRRFREVGEGQIGIVLNIEPKYPASDKPEDEAARRRAEAQMNRWFLDPLMGRGYPEELTDVYGAAWREFPKEDFELIAEPTDWMGLNWYTRAVPEPDAWPTRSRPVRQTQHAHTETGWEVYPPALTDTLVWLSEQTGGKLPLMVTENGSAWYDPPHAIDGRIHDPMRVHYLQTHIKALHDAIGKGVDLRG…	200	5	142	https://doi.org/10.1186/s13068-015-0383-z	Cao, L.-C. et al. Engineering a novel glucose-tolerant β-glucosidase as supplementation to enhance the hydrolysis of sugarcane bagasse at high glucose concentration. Biotechnology for Biofuels 8, 202 (2015).
BGL8	Topsoil sample	yes	V174C	EMBL	AKH41028	MTSDTARSYRFPEGFLWGAATAAYQIEGSSMADGAGESIWDRFSHTPGNMKDGDTGDVACDHYNRWREDIELMKRLNLQAYRFSVSWSRVIPQGRGAINPKGLAFYDRLVDGLLEAGIEPLATLYHWDLPAALDDRGGWLNPDIADWFADYGQVLFEKFKGRVKTWGTINEPWCIVDGGYLHGALAPGHRSAYEAVIAGHNVLRAHGAAVRRFREVGEGQIGIVLNIEPKYPASDKPEDEAARRRAEAQMNRWFLDPLMGRGYPEELTDVYGAAWREFPKEDFELIAEPTDWMGLNWYTRAVPEPDAWPTRSRPVRQTQHAHTETGWEVYPPALTDTLVWLSEQTGGKLPLMVTENGSAWYDPPHAIDGRIHDPMRVHYLQTHIKALHDAIGKGVDLRG…	300	5	150	https://doi.org/10.1186/s13068-015-0383-z	Cao, L.-C. et al. Engineering a novel glucose-tolerant β-glucosidase as supplementation to enhance the hydrolysis of sugarcane bagasse at high glucose concentration. Biotechnology for Biofuels 8, 202 (2015).
BGL8	Topsoil sample	yes	V174C	EMBL	AKH41028	MTSDTARSYRFPEGFLWGAATAAYQIEGSSMADGAGESIWDRFSHTPGNMKDGDTGDVACDHYNRWREDIELMKRLNLQAYRFSVSWSRVIPQGRGAINPKGLAFYDRLVDGLLEAGIEPLATLYHWDLPAALDDRGGWLNPDIADWFADYGQVLFEKFKGRVKTWGTINEPWCIVDGGYLHGALAPGHRSAYEAVIAGHNVLRAHGAAVRRFREVGEGQIGIVLNIEPKYPASDKPEDEAARRRAEAQMNRWFLDPLMGRGYPEELTDVYGAAWREFPKEDFELIAEPTDWMGLNWYTRAVPEPDAWPTRSRPVRQTQHAHTETGWEVYPPALTDTLVWLSEQTGGKLPLMVTENGSAWYDPPHAIDGRIHDPMRVHYLQTHIKALHDAIGKGVDLRG…	400	5	157	https://doi.org/10.1186/s13068-015-0383-z	Cao, L.-C. et al. Engineering a novel glucose-tolerant β-glucosidase as supplementation to enhance the hydrolysis of sugarcane bagasse at high glucose concentration. Biotechnology for Biofuels 8, 202 (2015).
BGL8	Topsoil sample	yes	V174C	EMBL	AKH41028	MTSDTARSYRFPEGFLWGAATAAYQIEGSSMADGAGESIWDRFSHTPGNMKDGDTGDVACDHYNRWREDIELMKRLNLQAYRFSVSWSRVIPQGRGAINPKGLAFYDRLVDGLLEAGIEPLATLYHWDLPAALDDRGGWLNPDIADWFADYGQVLFEKFKGRVKTWGTINEPWCIVDGGYLHGALAPGHRSAYEAVIAGHNVLRAHGAAVRRFREVGEGQIGIVLNIEPKYPASDKPEDEAARRRAEAQMNRWFLDPLMGRGYPEELTDVYGAAWREFPKEDFELIAEPTDWMGLNWYTRAVPEPDAWPTRSRPVRQTQHAHTETGWEVYPPALTDTLVWLSEQTGGKLPLMVTENGSAWYDPPHAIDGRIHDPMRVHYLQTHIKALHDAIGKGVDLRG…	600	5	152	https://doi.org/10.1186/s13068-015-0383-z	Cao, L.-C. et al. Engineering a novel glucose-tolerant β-glucosidase as supplementation to enhance the hydrolysis of sugarcane bagasse at high glucose concentration. Biotechnology for Biofuels 8, 202 (2015).
BGL8	Topsoil sample	yes	V174C	EMBL	AKH41028	MTSDTARSYRFPEGFLWGAATAAYQIEGSSMADGAGESIWDRFSHTPGNMKDGDTGDVACDHYNRWREDIELMKRLNLQAYRFSVSWSRVIPQGRGAINPKGLAFYDRLVDGLLEAGIEPLATLYHWDLPAALDDRGGWLNPDIADWFADYGQVLFEKFKGRVKTWGTINEPWCIVDGGYLHGALAPGHRSAYEAVIAGHNVLRAHGAAVRRFREVGEGQIGIVLNIEPKYPASDKPEDEAARRRAEAQMNRWFLDPLMGRGYPEELTDVYGAAWREFPKEDFELIAEPTDWMGLNWYTRAVPEPDAWPTRSRPVRQTQHAHTETGWEVYPPALTDTLVWLSEQTGGKLPLMVTENGSAWYDPPHAIDGRIHDPMRVHYLQTHIKALHDAIGKGVDLRG…	800	5	134	https://doi.org/10.1186/s13068-015-0383-z	Cao, L.-C. et al. Engineering a novel glucose-tolerant β-glucosidase as supplementation to enhance the hydrolysis of sugarcane bagasse at high glucose concentration. Biotechnology for Biofuels 8, 202 (2015).
BGL8	Topsoil sample	yes	V174C	EMBL	AKH41028	MTSDTARSYRFPEGFLWGAATAAYQIEGSSMADGAGESIWDRFSHTPGNMKDGDTGDVACDHYNRWREDIELMKRLNLQAYRFSVSWSRVIPQGRGAINPKGLAFYDRLVDGLLEAGIEPLATLYHWDLPAALDDRGGWLNPDIADWFADYGQVLFEKFKGRVKTWGTINEPWCIVDGGYLHGALAPGHRSAYEAVIAGHNVLRAHGAAVRRFREVGEGQIGIVLNIEPKYPASDKPEDEAARRRAEAQMNRWFLDPLMGRGYPEELTDVYGAAWREFPKEDFELIAEPTDWMGLNWYTRAVPEPDAWPTRSRPVRQTQHAHTETGWEVYPPALTDTLVWLSEQTGGKLPLMVTENGSAWYDPPHAIDGRIHDPMRVHYLQTHIKALHDAIGKGVDLRG…	1000	5	126	https://doi.org/10.1186/s13068-015-0383-z	Cao, L.-C. et al. Engineering a novel glucose-tolerant β-glucosidase as supplementation to enhance the hydrolysis of sugarcane bagasse at high glucose concentration. Biotechnology for Biofuels 8, 202 (2015).
BGL8	Topsoil sample	yes	V174C	EMBL	AKH41028	MTSDTARSYRFPEGFLWGAATAAYQIEGSSMADGAGESIWDRFSHTPGNMKDGDTGDVACDHYNRWREDIELMKRLNLQAYRFSVSWSRVIPQGRGAINPKGLAFYDRLVDGLLEAGIEPLATLYHWDLPAALDDRGGWLNPDIADWFADYGQVLFEKFKGRVKTWGTINEPWCIVDGGYLHGALAPGHRSAYEAVIAGHNVLRAHGAAVRRFREVGEGQIGIVLNIEPKYPASDKPEDEAARRRAEAQMNRWFLDPLMGRGYPEELTDVYGAAWREFPKEDFELIAEPTDWMGLNWYTRAVPEPDAWPTRSRPVRQTQHAHTETGWEVYPPALTDTLVWLSEQTGGKLPLMVTENGSAWYDPPHAIDGRIHDPMRVHYLQTHIKALHDAIGKGVDLRG…	1500	5	95	https://doi.org/10.1186/s13068-015-0383-z	Cao, L.-C. et al. Engineering a novel glucose-tolerant β-glucosidase as supplementation to enhance the hydrolysis of sugarcane bagasse at high glucose concentration. Biotechnology for Biofuels 8, 202 (2015).
BGL8	Topsoil sample	yes	V174C	EMBL	AKH41028	MTSDTARSYRFPEGFLWGAATAAYQIEGSSMADGAGESIWDRFSHTPGNMKDGDTGDVACDHYNRWREDIELMKRLNLQAYRFSVSWSRVIPQGRGAINPKGLAFYDRLVDGLLEAGIEPLATLYHWDLPAALDDRGGWLNPDIADWFADYGQVLFEKFKGRVKTWGTINEPWCIVDGGYLHGALAPGHRSAYEAVIAGHNVLRAHGAAVRRFREVGEGQIGIVLNIEPKYPASDKPEDEAARRRAEAQMNRWFLDPLMGRGYPEELTDVYGAAWREFPKEDFELIAEPTDWMGLNWYTRAVPEPDAWPTRSRPVRQTQHAHTETGWEVYPPALTDTLVWLSEQTGGKLPLMVTENGSAWYDPPHAIDGRIHDPMRVHYLQTHIKALHDAIGKGVDLRG…	2000	5	77	https://doi.org/10.1186/s13068-015-0383-z	Cao, L.-C. et al. Engineering a novel glucose-tolerant β-glucosidase as supplementation to enhance the hydrolysis of sugarcane bagasse at high glucose concentration. Biotechnology for Biofuels 8, 202 (2015).
BGL8	Topsoil sample	yes	V174C	EMBL	AKH41028	MTSDTARSYRFPEGFLWGAATAAYQIEGSSMADGAGESIWDRFSHTPGNMKDGDTGDVACDHYNRWREDIELMKRLNLQAYRFSVSWSRVIPQGRGAINPKGLAFYDRLVDGLLEAGIEPLATLYHWDLPAALDDRGGWLNPDIADWFADYGQVLFEKFKGRVKTWGTINEPWCIVDGGYLHGALAPGHRSAYEAVIAGHNVLRAHGAAVRRFREVGEGQIGIVLNIEPKYPASDKPEDEAARRRAEAQMNRWFLDPLMGRGYPEELTDVYGAAWREFPKEDFELIAEPTDWMGLNWYTRAVPEPDAWPTRSRPVRQTQHAHTETGWEVYPPALTDTLVWLSEQTGGKLPLMVTENGSAWYDPPHAIDGRIHDPMRVHYLQTHIKALHDAIGKGVDLRG…	2500	5	66	https://doi.org/10.1186/s13068-015-0383-z	Cao, L.-C. et al. Engineering a novel glucose-tolerant β-glucosidase as supplementation to enhance the hydrolysis of sugarcane bagasse at high glucose concentration. Biotechnology for Biofuels 8, 202 (2015).
BGL8	Topsoil sample	yes	V174C	EMBL	AKH41028	MTSDTARSYRFPEGFLWGAATAAYQIEGSSMADGAGESIWDRFSHTPGNMKDGDTGDVACDHYNRWREDIELMKRLNLQAYRFSVSWSRVIPQGRGAINPKGLAFYDRLVDGLLEAGIEPLATLYHWDLPAALDDRGGWLNPDIADWFADYGQVLFEKFKGRVKTWGTINEPWCIVDGGYLHGALAPGHRSAYEAVIAGHNVLRAHGAAVRRFREVGEGQIGIVLNIEPKYPASDKPEDEAARRRAEAQMNRWFLDPLMGRGYPEELTDVYGAAWREFPKEDFELIAEPTDWMGLNWYTRAVPEPDAWPTRSRPVRQTQHAHTETGWEVYPPALTDTLVWLSEQTGGKLPLMVTENGSAWYDPPHAIDGRIHDPMRVHYLQTHIKALHDAIGKGVDLRG…	3000	5	39	https://doi.org/10.1186/s13068-015-0383-z	Cao, L.-C. et al. Engineering a novel glucose-tolerant β-glucosidase as supplementation to enhance the hydrolysis of sugarcane bagasse at high glucose concentration. Biotechnology for Biofuels 8, 202 (2015).
BGL9	Topsoil sample	yes	V174C/A404V/L441F	EMBL	AKH41028	MTSDTARSYRFPEGFLWGAATAAYQIEGSSMADGAGESIWDRFSHTPGNMKDGDTGDVACDHYNRWREDIELMKRLNLQAYRFSVSWSRVIPQGRGAINPKGLAFYDRLVDGLLEAGIEPLATLYHWDLPAALDDRGGWLNPDIADWFADYGQVLFEKFKGRVKTWGTINEPWCIVDGGYLHGALAPGHRSAYEAVIAGHNVLRAHGAAVRRFREVGEGQIGIVLNIEPKYPASDKPEDEAARRRAEAQMNRWFLDPLMGRGYPEELTDVYGAAWREFPKEDFELIAEPTDWMGLNWYTRAVPENAPDAWPTRSRPVRQTQHAHTETGWEVYPPALTDTLVWLSEQTGGKLPLMVTENGSAWYDPPHAIDGRIHDPMRVHYLQTHIKALHDAIGKGVDL…	0	5	100	https://doi.org/10.1186/s13068-015-0383-z	Cao, L.-C. et al. Engineering a novel glucose-tolerant β-glucosidase as supplementation to enhance the hydrolysis of sugarcane bagasse at high glucose concentration. Biotechnology for Biofuels 8, 202 (2015).
BGL9	Topsoil sample	yes	V174C/A404V/L441F	EMBL	AKH41028	MTSDTARSYRFPEGFLWGAATAAYQIEGSSMADGAGESIWDRFSHTPGNMKDGDTGDVACDHYNRWREDIELMKRLNLQAYRFSVSWSRVIPQGRGAINPKGLAFYDRLVDGLLEAGIEPLATLYHWDLPAALDDRGGWLNPDIADWFADYGQVLFEKFKGRVKTWGTINEPWCIVDGGYLHGALAPGHRSAYEAVIAGHNVLRAHGAAVRRFREVGEGQIGIVLNIEPKYPASDKPEDEAARRRAEAQMNRWFLDPLMGRGYPEELTDVYGAAWREFPKEDFELIAEPTDWMGLNWYTRAVPENAPDAWPTRSRPVRQTQHAHTETGWEVYPPALTDTLVWLSEQTGGKLPLMVTENGSAWYDPPHAIDGRIHDPMRVHYLQTHIKALHDAIGKGVDL…	100	5	167	https://doi.org/10.1186/s13068-015-0383-z	Cao, L.-C. et al. Engineering a novel glucose-tolerant β-glucosidase as supplementation to enhance the hydrolysis of sugarcane bagasse at high glucose concentration. Biotechnology for Biofuels 8, 202 (2015).
BGL9	Topsoil sample	yes	V174C/A404V/L441F	EMBL	AKH41028	MTSDTARSYRFPEGFLWGAATAAYQIEGSSMADGAGESIWDRFSHTPGNMKDGDTGDVACDHYNRWREDIELMKRLNLQAYRFSVSWSRVIPQGRGAINPKGLAFYDRLVDGLLEAGIEPLATLYHWDLPAALDDRGGWLNPDIADWFADYGQVLFEKFKGRVKTWGTINEPWCIVDGGYLHGALAPGHRSAYEAVIAGHNVLRAHGAAVRRFREVGEGQIGIVLNIEPKYPASDKPEDEAARRRAEAQMNRWFLDPLMGRGYPEELTDVYGAAWREFPKEDFELIAEPTDWMGLNWYTRAVPENAPDAWPTRSRPVRQTQHAHTETGWEVYPPALTDTLVWLSEQTGGKLPLMVTENGSAWYDPPHAIDGRIHDPMRVHYLQTHIKALHDAIGKGVDL…	200	5	185	https://doi.org/10.1186/s13068-015-0383-z	Cao, L.-C. et al. Engineering a novel glucose-tolerant β-glucosidase as supplementation to enhance the hydrolysis of sugarcane bagasse at high glucose concentration. Biotechnology for Biofuels 8, 202 (2015).
BGL9	Topsoil sample	yes	V174C/A404V/L441F	EMBL	AKH41028	MTSDTARSYRFPEGFLWGAATAAYQIEGSSMADGAGESIWDRFSHTPGNMKDGDTGDVACDHYNRWREDIELMKRLNLQAYRFSVSWSRVIPQGRGAINPKGLAFYDRLVDGLLEAGIEPLATLYHWDLPAALDDRGGWLNPDIADWFADYGQVLFEKFKGRVKTWGTINEPWCIVDGGYLHGALAPGHRSAYEAVIAGHNVLRAHGAAVRRFREVGEGQIGIVLNIEPKYPASDKPEDEAARRRAEAQMNRWFLDPLMGRGYPEELTDVYGAAWREFPKEDFELIAEPTDWMGLNWYTRAVPENAPDAWPTRSRPVRQTQHAHTETGWEVYPPALTDTLVWLSEQTGGKLPLMVTENGSAWYDPPHAIDGRIHDPMRVHYLQTHIKALHDAIGKGVDL…	300	5	201	https://doi.org/10.1186/s13068-015-0383-z	Cao, L.-C. et al. Engineering a novel glucose-tolerant β-glucosidase as supplementation to enhance the hydrolysis of sugarcane bagasse at high glucose concentration. Biotechnology for Biofuels 8, 202 (2015).
BGL9	Topsoil sample	yes	V174C/A404V/L441F	EMBL	AKH41028	MTSDTARSYRFPEGFLWGAATAAYQIEGSSMADGAGESIWDRFSHTPGNMKDGDTGDVACDHYNRWREDIELMKRLNLQAYRFSVSWSRVIPQGRGAINPKGLAFYDRLVDGLLEAGIEPLATLYHWDLPAALDDRGGWLNPDIADWFADYGQVLFEKFKGRVKTWGTINEPWCIVDGGYLHGALAPGHRSAYEAVIAGHNVLRAHGAAVRRFREVGEGQIGIVLNIEPKYPASDKPEDEAARRRAEAQMNRWFLDPLMGRGYPEELTDVYGAAWREFPKEDFELIAEPTDWMGLNWYTRAVPENAPDAWPTRSRPVRQTQHAHTETGWEVYPPALTDTLVWLSEQTGGKLPLMVTENGSAWYDPPHAIDGRIHDPMRVHYLQTHIKALHDAIGKGVDL…	400	5	210	https://doi.org/10.1186/s13068-015-0383-z	Cao, L.-C. et al. Engineering a novel glucose-tolerant β-glucosidase as supplementation to enhance the hydrolysis of sugarcane bagasse at high glucose concentration. Biotechnology for Biofuels 8, 202 (2015).
BGL9	Topsoil sample	yes	V174C/A404V/L441F	EMBL	AKH41028	MTSDTARSYRFPEGFLWGAATAAYQIEGSSMADGAGESIWDRFSHTPGNMKDGDTGDVACDHYNRWREDIELMKRLNLQAYRFSVSWSRVIPQGRGAINPKGLAFYDRLVDGLLEAGIEPLATLYHWDLPAALDDRGGWLNPDIADWFADYGQVLFEKFKGRVKTWGTINEPWCIVDGGYLHGALAPGHRSAYEAVIAGHNVLRAHGAAVRRFREVGEGQIGIVLNIEPKYPASDKPEDEAARRRAEAQMNRWFLDPLMGRGYPEELTDVYGAAWREFPKEDFELIAEPTDWMGLNWYTRAVPENAPDAWPTRSRPVRQTQHAHTETGWEVYPPALTDTLVWLSEQTGGKLPLMVTENGSAWYDPPHAIDGRIHDPMRVHYLQTHIKALHDAIGKGVDL…	600	5	204	https://doi.org/10.1186/s13068-015-0383-z	Cao, L.-C. et al. Engineering a novel glucose-tolerant β-glucosidase as supplementation to enhance the hydrolysis of sugarcane bagasse at high glucose concentration. Biotechnology for Biofuels 8, 202 (2015).
BGL9	Topsoil sample	yes	V174C/A404V/L441F	EMBL	AKH41028	MTSDTARSYRFPEGFLWGAATAAYQIEGSSMADGAGESIWDRFSHTPGNMKDGDTGDVACDHYNRWREDIELMKRLNLQAYRFSVSWSRVIPQGRGAINPKGLAFYDRLVDGLLEAGIEPLATLYHWDLPAALDDRGGWLNPDIADWFADYGQVLFEKFKGRVKTWGTINEPWCIVDGGYLHGALAPGHRSAYEAVIAGHNVLRAHGAAVRRFREVGEGQIGIVLNIEPKYPASDKPEDEAARRRAEAQMNRWFLDPLMGRGYPEELTDVYGAAWREFPKEDFELIAEPTDWMGLNWYTRAVPENAPDAWPTRSRPVRQTQHAHTETGWEVYPPALTDTLVWLSEQTGGKLPLMVTENGSAWYDPPHAIDGRIHDPMRVHYLQTHIKALHDAIGKGVDL…	800	5	187	https://doi.org/10.1186/s13068-015-0383-z	Cao, L.-C. et al. Engineering a novel glucose-tolerant β-glucosidase as supplementation to enhance the hydrolysis of sugarcane bagasse at high glucose concentration. Biotechnology for Biofuels 8, 202 (2015).
BGL9	Topsoil sample	yes	V174C/A404V/L441F	EMBL	AKH41028	MTSDTARSYRFPEGFLWGAATAAYQIEGSSMADGAGESIWDRFSHTPGNMKDGDTGDVACDHYNRWREDIELMKRLNLQAYRFSVSWSRVIPQGRGAINPKGLAFYDRLVDGLLEAGIEPLATLYHWDLPAALDDRGGWLNPDIADWFADYGQVLFEKFKGRVKTWGTINEPWCIVDGGYLHGALAPGHRSAYEAVIAGHNVLRAHGAAVRRFREVGEGQIGIVLNIEPKYPASDKPEDEAARRRAEAQMNRWFLDPLMGRGYPEELTDVYGAAWREFPKEDFELIAEPTDWMGLNWYTRAVPENAPDAWPTRSRPVRQTQHAHTETGWEVYPPALTDTLVWLSEQTGGKLPLMVTENGSAWYDPPHAIDGRIHDPMRVHYLQTHIKALHDAIGKGVDL…	1000	5	170	https://doi.org/10.1186/s13068-015-0383-z	Cao, L.-C. et al. Engineering a novel glucose-tolerant β-glucosidase as supplementation to enhance the hydrolysis of sugarcane bagasse at high glucose concentration. Biotechnology for Biofuels 8, 202 (2015).
BGL9	Topsoil sample	yes	V174C/A404V/L441F	EMBL	AKH41028	MTSDTARSYRFPEGFLWGAATAAYQIEGSSMADGAGESIWDRFSHTPGNMKDGDTGDVACDHYNRWREDIELMKRLNLQAYRFSVSWSRVIPQGRGAINPKGLAFYDRLVDGLLEAGIEPLATLYHWDLPAALDDRGGWLNPDIADWFADYGQVLFEKFKGRVKTWGTINEPWCIVDGGYLHGALAPGHRSAYEAVIAGHNVLRAHGAAVRRFREVGEGQIGIVLNIEPKYPASDKPEDEAARRRAEAQMNRWFLDPLMGRGYPEELTDVYGAAWREFPKEDFELIAEPTDWMGLNWYTRAVPENAPDAWPTRSRPVRQTQHAHTETGWEVYPPALTDTLVWLSEQTGGKLPLMVTENGSAWYDPPHAIDGRIHDPMRVHYLQTHIKALHDAIGKGVDL…	1500	5	128	https://doi.org/10.1186/s13068-015-0383-z	Cao, L.-C. et al. Engineering a novel glucose-tolerant β-glucosidase as supplementation to enhance the hydrolysis of sugarcane bagasse at high glucose concentration. Biotechnology for Biofuels 8, 202 (2015).
BGL9	Topsoil sample	yes	V174C/A404V/L441F	EMBL	AKH41028	MTSDTARSYRFPEGFLWGAATAAYQIEGSSMADGAGESIWDRFSHTPGNMKDGDTGDVACDHYNRWREDIELMKRLNLQAYRFSVSWSRVIPQGRGAINPKGLAFYDRLVDGLLEAGIEPLATLYHWDLPAALDDRGGWLNPDIADWFADYGQVLFEKFKGRVKTWGTINEPWCIVDGGYLHGALAPGHRSAYEAVIAGHNVLRAHGAAVRRFREVGEGQIGIVLNIEPKYPASDKPEDEAARRRAEAQMNRWFLDPLMGRGYPEELTDVYGAAWREFPKEDFELIAEPTDWMGLNWYTRAVPENAPDAWPTRSRPVRQTQHAHTETGWEVYPPALTDTLVWLSEQTGGKLPLMVTENGSAWYDPPHAIDGRIHDPMRVHYLQTHIKALHDAIGKGVDL…	2000	5	86	https://doi.org/10.1186/s13068-015-0383-z	Cao, L.-C. et al. Engineering a novel glucose-tolerant β-glucosidase as supplementation to enhance the hydrolysis of sugarcane bagasse at high glucose concentration. Biotechnology for Biofuels 8, 202 (2015).
BGL9	Topsoil sample	yes	V174C/A404V/L441F	EMBL	AKH41028	MTSDTARSYRFPEGFLWGAATAAYQIEGSSMADGAGESIWDRFSHTPGNMKDGDTGDVACDHYNRWREDIELMKRLNLQAYRFSVSWSRVIPQGRGAINPKGLAFYDRLVDGLLEAGIEPLATLYHWDLPAALDDRGGWLNPDIADWFADYGQVLFEKFKGRVKTWGTINEPWCIVDGGYLHGALAPGHRSAYEAVIAGHNVLRAHGAAVRRFREVGEGQIGIVLNIEPKYPASDKPEDEAARRRAEAQMNRWFLDPLMGRGYPEELTDVYGAAWREFPKEDFELIAEPTDWMGLNWYTRAVPENAPDAWPTRSRPVRQTQHAHTETGWEVYPPALTDTLVWLSEQTGGKLPLMVTENGSAWYDPPHAIDGRIHDPMRVHYLQTHIKALHDAIGKGVDL…	2500	5	65	https://doi.org/10.1186/s13068-015-0383-z	Cao, L.-C. et al. Engineering a novel glucose-tolerant β-glucosidase as supplementation to enhance the hydrolysis of sugarcane bagasse at high glucose concentration. Biotechnology for Biofuels 8, 202 (2015).
BGL9	Topsoil sample	yes	V174C/A404V/L441F	EMBL	AKH41028	MTSDTARSYRFPEGFLWGAATAAYQIEGSSMADGAGESIWDRFSHTPGNMKDGDTGDVACDHYNRWREDIELMKRLNLQAYRFSVSWSRVIPQGRGAINPKGLAFYDRLVDGLLEAGIEPLATLYHWDLPAALDDRGGWLNPDIADWFADYGQVLFEKFKGRVKTWGTINEPWCIVDGGYLHGALAPGHRSAYEAVIAGHNVLRAHGAAVRRFREVGEGQIGIVLNIEPKYPASDKPEDEAARRRAEAQMNRWFLDPLMGRGYPEELTDVYGAAWREFPKEDFELIAEPTDWMGLNWYTRAVPENAPDAWPTRSRPVRQTQHAHTETGWEVYPPALTDTLVWLSEQTGGKLPLMVTENGSAWYDPPHAIDGRIHDPMRVHYLQTHIKALHDAIGKGVDL…	3000	5	50	https://doi.org/10.1186/s13068-015-0383-z	Cao, L.-C. et al. Engineering a novel glucose-tolerant β-glucosidase as supplementation to enhance the hydrolysis of sugarcane bagasse at high glucose concentration. Biotechnology for Biofuels 8, 202 (2015).
BGL9	Topsoil sample	yes	V174C/A404V/L441F	EMBL	AKH41028	MTSDTARSYRFPEGFLWGAATAAYQIEGSSMADGAGESIWDRFSHTPGNMKDGDTGDVACDHYNRWREDIELMKRLNLQAYRFSVSWSRVIPQGRGAINPKGLAFYDRLVDGLLEAGIEPLATLYHWDLPAALDDRGGWLNPDIADWFADYGQVLFEKFKGRVKTWGTINEPWCIVDGGYLHGALAPGHRSAYEAVIAGHNVLRAHGAAVRRFREVGEGQIGIVLNIEPKYPASDKPEDEAARRRAEAQMNRWFLDPLMGRGYPEELTDVYGAAWREFPKEDFELIAEPTDWMGLNWYTRAVPENAPDAWPTRSRPVRQTQHAHTETGWEVYPPALTDTLVWLSEQTGGKLPLMVTENGSAWYDPPHAIDGRIHDPMRVHYLQTHIKALHDAIGKGVDL…	3500	5	30	https://doi.org/10.1186/s13068-015-0383-z	Cao, L.-C. et al. Engineering a novel glucose-tolerant β-glucosidase as supplementation to enhance the hydrolysis of sugarcane bagasse at high glucose concentration. Biotechnology for Biofuels 8, 202 (2015).
BGL10	Topsoil sample	yes	V174A	EMBL	AKH41028	MTSDTARSYRFPEGFLWGAATAAYQIEGSSMADGAGESIWDRFSHTPGNMKDGDTGDVACDHYNRWREDIELMKRLNLQAYRFSVSWSRVIPQGRGAINPKGLAFYDRLVDGLLEAGIEPLATLYHWDLPAALDDRGGWLNPDIADWFADYGQVLFEKFKGRVKTWGTINEPWAIVDGGYLHGALAPGHRSAYEAVIAGHNVLRAHGAAVRRFREVGEGQIGIVLNIEPKYPASDKPEDEAARRRAEAQMNRWFLDPLMGRGYPEELTDVYGAAWREFPKEDFELIAEPTDWMGLNWYTRAVPENAPDAWPTRSRPVRQTQHAHTETGWEVYPPALTDTLVWLSEQTGGKLPLMVTENGSAWYDPPHAIDGRIHDPMRVHYLQTHIKALHDAIGKGVDL…	0	5	100	https://doi.org/10.1186/s13068-015-0383-z	Cao, L.-C. et al. Engineering a novel glucose-tolerant β-glucosidase as supplementation to enhance the hydrolysis of sugarcane bagasse at high glucose concentration. Biotechnology for Biofuels 8, 202 (2015).
BGL10	Topsoil sample	yes	V174A	EMBL	AKH41028	MTSDTARSYRFPEGFLWGAATAAYQIEGSSMADGAGESIWDRFSHTPGNMKDGDTGDVACDHYNRWREDIELMKRLNLQAYRFSVSWSRVIPQGRGAINPKGLAFYDRLVDGLLEAGIEPLATLYHWDLPAALDDRGGWLNPDIADWFADYGQVLFEKFKGRVKTWGTINEPWAIVDGGYLHGALAPGHRSAYEAVIAGHNVLRAHGAAVRRFREVGEGQIGIVLNIEPKYPASDKPEDEAARRRAEAQMNRWFLDPLMGRGYPEELTDVYGAAWREFPKEDFELIAEPTDWMGLNWYTRAVPENAPDAWPTRSRPVRQTQHAHTETGWEVYPPALTDTLVWLSEQTGGKLPLMVTENGSAWYDPPHAIDGRIHDPMRVHYLQTHIKALHDAIGKGVDL…	100	5	78	https://doi.org/10.1186/s13068-015-0383-z	Cao, L.-C. et al. Engineering a novel glucose-tolerant β-glucosidase as supplementation to enhance the hydrolysis of sugarcane bagasse at high glucose concentration. Biotechnology for Biofuels 8, 202 (2015).
BGL10	Topsoil sample	yes	V174A	EMBL	AKH41028	MTSDTARSYRFPEGFLWGAATAAYQIEGSSMADGAGESIWDRFSHTPGNMKDGDTGDVACDHYNRWREDIELMKRLNLQAYRFSVSWSRVIPQGRGAINPKGLAFYDRLVDGLLEAGIEPLATLYHWDLPAALDDRGGWLNPDIADWFADYGQVLFEKFKGRVKTWGTINEPWAIVDGGYLHGALAPGHRSAYEAVIAGHNVLRAHGAAVRRFREVGEGQIGIVLNIEPKYPASDKPEDEAARRRAEAQMNRWFLDPLMGRGYPEELTDVYGAAWREFPKEDFELIAEPTDWMGLNWYTRAVPENAPDAWPTRSRPVRQTQHAHTETGWEVYPPALTDTLVWLSEQTGGKLPLMVTENGSAWYDPPHAIDGRIHDPMRVHYLQTHIKALHDAIGKGVDL…	200	5	57	https://doi.org/10.1186/s13068-015-0383-z	Cao, L.-C. et al. Engineering a novel glucose-tolerant β-glucosidase as supplementation to enhance the hydrolysis of sugarcane bagasse at high glucose concentration. Biotechnology for Biofuels 8, 202 (2015).
BGL10	Topsoil sample	yes	V174A	EMBL	AKH41028	MTSDTARSYRFPEGFLWGAATAAYQIEGSSMADGAGESIWDRFSHTPGNMKDGDTGDVACDHYNRWREDIELMKRLNLQAYRFSVSWSRVIPQGRGAINPKGLAFYDRLVDGLLEAGIEPLATLYHWDLPAALDDRGGWLNPDIADWFADYGQVLFEKFKGRVKTWGTINEPWAIVDGGYLHGALAPGHRSAYEAVIAGHNVLRAHGAAVRRFREVGEGQIGIVLNIEPKYPASDKPEDEAARRRAEAQMNRWFLDPLMGRGYPEELTDVYGAAWREFPKEDFELIAEPTDWMGLNWYTRAVPENAPDAWPTRSRPVRQTQHAHTETGWEVYPPALTDTLVWLSEQTGGKLPLMVTENGSAWYDPPHAIDGRIHDPMRVHYLQTHIKALHDAIGKGVDL…	300	5	43	https://doi.org/10.1186/s13068-015-0383-z	Cao, L.-C. et al. Engineering a novel glucose-tolerant β-glucosidase as supplementation to enhance the hydrolysis of sugarcane bagasse at high glucose concentration. Biotechnology for Biofuels 8, 202 (2015).
BGL10	Topsoil sample	yes	V174A	EMBL	AKH41028	MTSDTARSYRFPEGFLWGAATAAYQIEGSSMADGAGESIWDRFSHTPGNMKDGDTGDVACDHYNRWREDIELMKRLNLQAYRFSVSWSRVIPQGRGAINPKGLAFYDRLVDGLLEAGIEPLATLYHWDLPAALDDRGGWLNPDIADWFADYGQVLFEKFKGRVKTWGTINEPWAIVDGGYLHGALAPGHRSAYEAVIAGHNVLRAHGAAVRRFREVGEGQIGIVLNIEPKYPASDKPEDEAARRRAEAQMNRWFLDPLMGRGYPEELTDVYGAAWREFPKEDFELIAEPTDWMGLNWYTRAVPENAPDAWPTRSRPVRQTQHAHTETGWEVYPPALTDTLVWLSEQTGGKLPLMVTENGSAWYDPPHAIDGRIHDPMRVHYLQTHIKALHDAIGKGVDL…	400	5	41	https://doi.org/10.1186/s13068-015-0383-z	Cao, L.-C. et al. Engineering a novel glucose-tolerant β-glucosidase as supplementation to enhance the hydrolysis of sugarcane bagasse at high glucose concentration. Biotechnology for Biofuels 8, 202 (2015).
BGL10	Topsoil sample	yes	V174A	EMBL	AKH41028	MTSDTARSYRFPEGFLWGAATAAYQIEGSSMADGAGESIWDRFSHTPGNMKDGDTGDVACDHYNRWREDIELMKRLNLQAYRFSVSWSRVIPQGRGAINPKGLAFYDRLVDGLLEAGIEPLATLYHWDLPAALDDRGGWLNPDIADWFADYGQVLFEKFKGRVKTWGTINEPWAIVDGGYLHGALAPGHRSAYEAVIAGHNVLRAHGAAVRRFREVGEGQIGIVLNIEPKYPASDKPEDEAARRRAEAQMNRWFLDPLMGRGYPEELTDVYGAAWREFPKEDFELIAEPTDWMGLNWYTRAVPENAPDAWPTRSRPVRQTQHAHTETGWEVYPPALTDTLVWLSEQTGGKLPLMVTENGSAWYDPPHAIDGRIHDPMRVHYLQTHIKALHDAIGKGVDL…	600	5	26	https://doi.org/10.1186/s13068-015-0383-z	Cao, L.-C. et al. Engineering a novel glucose-tolerant β-glucosidase as supplementation to enhance the hydrolysis of sugarcane bagasse at high glucose concentration. Biotechnology for Biofuels 8, 202 (2015).
BGL11	Thermotoga petrophila	no	N/A	UniProt	A5IL97	MNVKKFPEGFLWGVATASYQIEGSPLADGAGMSIWHTFSHTPGNVKNGDTGDVACDHYNRWKEDIEIIEKLGVKAYRFSISWPRILPEGTGRVNQKGLDFYNRIIDTLLEKGITPFVTIYHWDLPFALQLKGGWANREIADWFAEYSRVLFENFGDRVKNWITLNEPWVVAIVGHLYGVHAPGMRDIYVAFRAVHNLLRAHAKAVKVFRETVKDGKIGIVFNNGYFEPASEKEEDIRAARFMHQFNNYPLFLNPIYRGDYPELVLEFAREYLPENYKDDMSEIQEKIDFVGLNYYSGHLVKFDPDAPAKVSFVERDLPKTAMGWEIVPEGIYWILKKVKEEYNPPEVYITENGAAFDDVVSEDGRVHDQNRIDYLKAHIGQAWKAIQEGVPLKGYFVWS…	0	5	100	https://doi.org/10.1016/j.nbt.2014.07.009	Cota, J. et al. Comparative analysis of three hyperthermophilic GH1 and GH3 family members with industrial potential. New Biotechnology 32, 13–20 (2014).
BGL11	Thermotoga petrophila	no	N/A	UniProt	A5IL97	MNVKKFPEGFLWGVATASYQIEGSPLADGAGMSIWHTFSHTPGNVKNGDTGDVACDHYNRWKEDIEIIEKLGVKAYRFSISWPRILPEGTGRVNQKGLDFYNRIIDTLLEKGITPFVTIYHWDLPFALQLKGGWANREIADWFAEYSRVLFENFGDRVKNWITLNEPWVVAIVGHLYGVHAPGMRDIYVAFRAVHNLLRAHAKAVKVFRETVKDGKIGIVFNNGYFEPASEKEEDIRAARFMHQFNNYPLFLNPIYRGDYPELVLEFAREYLPENYKDDMSEIQEKIDFVGLNYYSGHLVKFDPDAPAKVSFVERDLPKTAMGWEIVPEGIYWILKKVKEEYNPPEVYITENGAAFDDVVSEDGRVHDQNRIDYLKAHIGQAWKAIQEGVPLKGYFVWS…	50	5	116	https://doi.org/10.1016/j.nbt.2014.07.009	Cota, J. et al. Comparative analysis of three hyperthermophilic GH1 and GH3 family members with industrial potential. New Biotechnology 32, 13–20 (2014).
BGL11	Thermotoga petrophila	no	N/A	UniProt	A5IL97	MNVKKFPEGFLWGVATASYQIEGSPLADGAGMSIWHTFSHTPGNVKNGDTGDVACDHYNRWKEDIEIIEKLGVKAYRFSISWPRILPEGTGRVNQKGLDFYNRIIDTLLEKGITPFVTIYHWDLPFALQLKGGWANREIADWFAEYSRVLFENFGDRVKNWITLNEPWVVAIVGHLYGVHAPGMRDIYVAFRAVHNLLRAHAKAVKVFRETVKDGKIGIVFNNGYFEPASEKEEDIRAARFMHQFNNYPLFLNPIYRGDYPELVLEFAREYLPENYKDDMSEIQEKIDFVGLNYYSGHLVKFDPDAPAKVSFVERDLPKTAMGWEIVPEGIYWILKKVKEEYNPPEVYITENGAAFDDVVSEDGRVHDQNRIDYLKAHIGQAWKAIQEGVPLKGYFVWS…	100	5	122	https://doi.org/10.1016/j.nbt.2014.07.009	Cota, J. et al. Comparative analysis of three hyperthermophilic GH1 and GH3 family members with industrial potential. New Biotechnology 32, 13–20 (2014).
BGL11	Thermotoga petrophila	no	N/A	UniProt	A5IL97	MNVKKFPEGFLWGVATASYQIEGSPLADGAGMSIWHTFSHTPGNVKNGDTGDVACDHYNRWKEDIEIIEKLGVKAYRFSISWPRILPEGTGRVNQKGLDFYNRIIDTLLEKGITPFVTIYHWDLPFALQLKGGWANREIADWFAEYSRVLFENFGDRVKNWITLNEPWVVAIVGHLYGVHAPGMRDIYVAFRAVHNLLRAHAKAVKVFRETVKDGKIGIVFNNGYFEPASEKEEDIRAARFMHQFNNYPLFLNPIYRGDYPELVLEFAREYLPENYKDDMSEIQEKIDFVGLNYYSGHLVKFDPDAPAKVSFVERDLPKTAMGWEIVPEGIYWILKKVKEEYNPPEVYITENGAAFDDVVSEDGRVHDQNRIDYLKAHIGQAWKAIQEGVPLKGYFVWS…	150	5	131	https://doi.org/10.1016/j.nbt.2014.07.009	Cota, J. et al. Comparative analysis of three hyperthermophilic GH1 and GH3 family members with industrial potential. New Biotechnology 32, 13–20 (2014).
BGL11	Thermotoga petrophila	no	N/A	UniProt	A5IL97	MNVKKFPEGFLWGVATASYQIEGSPLADGAGMSIWHTFSHTPGNVKNGDTGDVACDHYNRWKEDIEIIEKLGVKAYRFSISWPRILPEGTGRVNQKGLDFYNRIIDTLLEKGITPFVTIYHWDLPFALQLKGGWANREIADWFAEYSRVLFENFGDRVKNWITLNEPWVVAIVGHLYGVHAPGMRDIYVAFRAVHNLLRAHAKAVKVFRETVKDGKIGIVFNNGYFEPASEKEEDIRAARFMHQFNNYPLFLNPIYRGDYPELVLEFAREYLPENYKDDMSEIQEKIDFVGLNYYSGHLVKFDPDAPAKVSFVERDLPKTAMGWEIVPEGIYWILKKVKEEYNPPEVYITENGAAFDDVVSEDGRVHDQNRIDYLKAHIGQAWKAIQEGVPLKGYFVWS…	200	5	135	https://doi.org/10.1016/j.nbt.2014.07.009	Cota, J. et al. Comparative analysis of three hyperthermophilic GH1 and GH3 family members with industrial potential. New Biotechnology 32, 13–20 (2014).
BGL11	Thermotoga petrophila	no	N/A	UniProt	A5IL97	MNVKKFPEGFLWGVATASYQIEGSPLADGAGMSIWHTFSHTPGNVKNGDTGDVACDHYNRWKEDIEIIEKLGVKAYRFSISWPRILPEGTGRVNQKGLDFYNRIIDTLLEKGITPFVTIYHWDLPFALQLKGGWANREIADWFAEYSRVLFENFGDRVKNWITLNEPWVVAIVGHLYGVHAPGMRDIYVAFRAVHNLLRAHAKAVKVFRETVKDGKIGIVFNNGYFEPASEKEEDIRAARFMHQFNNYPLFLNPIYRGDYPELVLEFAREYLPENYKDDMSEIQEKIDFVGLNYYSGHLVKFDPDAPAKVSFVERDLPKTAMGWEIVPEGIYWILKKVKEEYNPPEVYITENGAAFDDVVSEDGRVHDQNRIDYLKAHIGQAWKAIQEGVPLKGYFVWS…	300	5	144	https://doi.org/10.1016/j.nbt.2014.07.009	Cota, J. et al. Comparative analysis of three hyperthermophilic GH1 and GH3 family members with industrial potential. New Biotechnology 32, 13–20 (2014).
BGL11	Thermotoga petrophila	no	N/A	UniProt	A5IL97	MNVKKFPEGFLWGVATASYQIEGSPLADGAGMSIWHTFSHTPGNVKNGDTGDVACDHYNRWKEDIEIIEKLGVKAYRFSISWPRILPEGTGRVNQKGLDFYNRIIDTLLEKGITPFVTIYHWDLPFALQLKGGWANREIADWFAEYSRVLFENFGDRVKNWITLNEPWVVAIVGHLYGVHAPGMRDIYVAFRAVHNLLRAHAKAVKVFRETVKDGKIGIVFNNGYFEPASEKEEDIRAARFMHQFNNYPLFLNPIYRGDYPELVLEFAREYLPENYKDDMSEIQEKIDFVGLNYYSGHLVKFDPDAPAKVSFVERDLPKTAMGWEIVPEGIYWILKKVKEEYNPPEVYITENGAAFDDVVSEDGRVHDQNRIDYLKAHIGQAWKAIQEGVPLKGYFVWS…	500	5	151	https://doi.org/10.1016/j.nbt.2014.07.009	Cota, J. et al. Comparative analysis of three hyperthermophilic GH1 and GH3 family members with industrial potential. New Biotechnology 32, 13–20 (2014).
BGL11	Thermotoga petrophila	no	N/A	UniProt	A5IL97	MNVKKFPEGFLWGVATASYQIEGSPLADGAGMSIWHTFSHTPGNVKNGDTGDVACDHYNRWKEDIEIIEKLGVKAYRFSISWPRILPEGTGRVNQKGLDFYNRIIDTLLEKGITPFVTIYHWDLPFALQLKGGWANREIADWFAEYSRVLFENFGDRVKNWITLNEPWVVAIVGHLYGVHAPGMRDIYVAFRAVHNLLRAHAKAVKVFRETVKDGKIGIVFNNGYFEPASEKEEDIRAARFMHQFNNYPLFLNPIYRGDYPELVLEFAREYLPENYKDDMSEIQEKIDFVGLNYYSGHLVKFDPDAPAKVSFVERDLPKTAMGWEIVPEGIYWILKKVKEEYNPPEVYITENGAAFDDVVSEDGRVHDQNRIDYLKAHIGQAWKAIQEGVPLKGYFVWS…	600	5	154	https://doi.org/10.1016/j.nbt.2014.07.009	Cota, J. et al. Comparative analysis of three hyperthermophilic GH1 and GH3 family members with industrial potential. New Biotechnology 32, 13–20 (2014).
BGL11	Thermotoga petrophila	no	N/A	UniProt	A5IL97	MNVKKFPEGFLWGVATASYQIEGSPLADGAGMSIWHTFSHTPGNVKNGDTGDVACDHYNRWKEDIEIIEKLGVKAYRFSISWPRILPEGTGRVNQKGLDFYNRIIDTLLEKGITPFVTIYHWDLPFALQLKGGWANREIADWFAEYSRVLFENFGDRVKNWITLNEPWVVAIVGHLYGVHAPGMRDIYVAFRAVHNLLRAHAKAVKVFRETVKDGKIGIVFNNGYFEPASEKEEDIRAARFMHQFNNYPLFLNPIYRGDYPELVLEFAREYLPENYKDDMSEIQEKIDFVGLNYYSGHLVKFDPDAPAKVSFVERDLPKTAMGWEIVPEGIYWILKKVKEEYNPPEVYITENGAAFDDVVSEDGRVHDQNRIDYLKAHIGQAWKAIQEGVPLKGYFVWS…	700	5	150	https://doi.org/10.1016/j.nbt.2014.07.009	Cota, J. et al. Comparative analysis of three hyperthermophilic GH1 and GH3 family members with industrial potential. New Biotechnology 32, 13–20 (2014).
BGL11	Thermotoga petrophila	no	N/A	UniProt	A5IL97	MNVKKFPEGFLWGVATASYQIEGSPLADGAGMSIWHTFSHTPGNVKNGDTGDVACDHYNRWKEDIEIIEKLGVKAYRFSISWPRILPEGTGRVNQKGLDFYNRIIDTLLEKGITPFVTIYHWDLPFALQLKGGWANREIADWFAEYSRVLFENFGDRVKNWITLNEPWVVAIVGHLYGVHAPGMRDIYVAFRAVHNLLRAHAKAVKVFRETVKDGKIGIVFNNGYFEPASEKEEDIRAARFMHQFNNYPLFLNPIYRGDYPELVLEFAREYLPENYKDDMSEIQEKIDFVGLNYYSGHLVKFDPDAPAKVSFVERDLPKTAMGWEIVPEGIYWILKKVKEEYNPPEVYITENGAAFDDVVSEDGRVHDQNRIDYLKAHIGQAWKAIQEGVPLKGYFVWS…	800	5	145	https://doi.org/10.1016/j.nbt.2014.07.009	Cota, J. et al. Comparative analysis of three hyperthermophilic GH1 and GH3 family members with industrial potential. New Biotechnology 32, 13–20 (2014).
BGL11	Thermotoga petrophila	no	N/A	UniProt	A5IL97	MNVKKFPEGFLWGVATASYQIEGSPLADGAGMSIWHTFSHTPGNVKNGDTGDVACDHYNRWKEDIEIIEKLGVKAYRFSISWPRILPEGTGRVNQKGLDFYNRIIDTLLEKGITPFVTIYHWDLPFALQLKGGWANREIADWFAEYSRVLFENFGDRVKNWITLNEPWVVAIVGHLYGVHAPGMRDIYVAFRAVHNLLRAHAKAVKVFRETVKDGKIGIVFNNGYFEPASEKEEDIRAARFMHQFNNYPLFLNPIYRGDYPELVLEFAREYLPENYKDDMSEIQEKIDFVGLNYYSGHLVKFDPDAPAKVSFVERDLPKTAMGWEIVPEGIYWILKKVKEEYNPPEVYITENGAAFDDVVSEDGRVHDQNRIDYLKAHIGQAWKAIQEGVPLKGYFVWS…	900	5	130	https://doi.org/10.1016/j.nbt.2014.07.009	Cota, J. et al. Comparative analysis of three hyperthermophilic GH1 and GH3 family members with industrial potential. New Biotechnology 32, 13–20 (2014).
BGL11	Thermotoga petrophila	no	N/A	UniProt	A5IL97	MNVKKFPEGFLWGVATASYQIEGSPLADGAGMSIWHTFSHTPGNVKNGDTGDVACDHYNRWKEDIEIIEKLGVKAYRFSISWPRILPEGTGRVNQKGLDFYNRIIDTLLEKGITPFVTIYHWDLPFALQLKGGWANREIADWFAEYSRVLFENFGDRVKNWITLNEPWVVAIVGHLYGVHAPGMRDIYVAFRAVHNLLRAHAKAVKVFRETVKDGKIGIVFNNGYFEPASEKEEDIRAARFMHQFNNYPLFLNPIYRGDYPELVLEFAREYLPENYKDDMSEIQEKIDFVGLNYYSGHLVKFDPDAPAKVSFVERDLPKTAMGWEIVPEGIYWILKKVKEEYNPPEVYITENGAAFDDVVSEDGRVHDQNRIDYLKAHIGQAWKAIQEGVPLKGYFVWS…	1000	5	115	https://doi.org/10.1016/j.nbt.2014.07.009	Cota, J. et al. Comparative analysis of three hyperthermophilic GH1 and GH3 family members with industrial potential. New Biotechnology 32, 13–20 (2014).
BGL12	Pyrococcus furiosus	no	N/A	UniProt	E7FHY4	MKFPKNFMFGYSWSGFQFEMGLPGSEVESDWWVWVHDKENIASGLVSGDLPENGPAYWHLYKQDHDIAEKLGMDCIRGGIEWARIFPKPTFDVKVDVEKDEEGNIISVDVPESTIKELEKIANMEALEHYRKIYSDWKERGKTFILNLYHWPLPLWIHDPIAVRKLGPDRAPAGWLDEKTVVEFVKFAAFVAYHLDDLVDMWSTMNEPNVVYNQGYINLRSGFPPGYLSFEAAEKAKFNLIQAHIGAYDAIKEYSEKSVGVIYAFAWHDPLAEEYKDEVEEIRKKDYEFVTILHSKGKLDWIGVNYYSRLVYGAKDGHLVPLPGYGFMSERGGFAKSGRPASDFGWEMYPEGLENLLKYLNYELPMIITENGMADAADRYRPHYLVSHLKAVYMKEGAD…	0	5	100	https://doi.org/10.1016/j.nbt.2014.07.009	Cota, J. et al. Comparative analysis of three hyperthermophilic GH1 and GH3 family members with industrial potential. New Biotechnology 32, 13–20 (2014).
BGL12	Pyrococcus furiosus	no	N/A	UniProt	E7FHY4	MKFPKNFMFGYSWSGFQFEMGLPGSEVESDWWVWVHDKENIASGLVSGDLPENGPAYWHLYKQDHDIAEKLGMDCIRGGIEWARIFPKPTFDVKVDVEKDEEGNIISVDVPESTIKELEKIANMEALEHYRKIYSDWKERGKTFILNLYHWPLPLWIHDPIAVRKLGPDRAPAGWLDEKTVVEFVKFAAFVAYHLDDLVDMWSTMNEPNVVYNQGYINLRSGFPPGYLSFEAAEKAKFNLIQAHIGAYDAIKEYSEKSVGVIYAFAWHDPLAEEYKDEVEEIRKKDYEFVTILHSKGKLDWIGVNYYSRLVYGAKDGHLVPLPGYGFMSERGGFAKSGRPASDFGWEMYPEGLENLLKYLNYELPMIITENGMADAADRYRPHYLVSHLKAVYMKEGAD…	50	5	100	https://doi.org/10.1016/j.nbt.2014.07.009	Cota, J. et al. Comparative analysis of three hyperthermophilic GH1 and GH3 family members with industrial potential. New Biotechnology 32, 13–20 (2014).
BGL12	Pyrococcus furiosus	no	N/A	UniProt	E7FHY4	MKFPKNFMFGYSWSGFQFEMGLPGSEVESDWWVWVHDKENIASGLVSGDLPENGPAYWHLYKQDHDIAEKLGMDCIRGGIEWARIFPKPTFDVKVDVEKDEEGNIISVDVPESTIKELEKIANMEALEHYRKIYSDWKERGKTFILNLYHWPLPLWIHDPIAVRKLGPDRAPAGWLDEKTVVEFVKFAAFVAYHLDDLVDMWSTMNEPNVVYNQGYINLRSGFPPGYLSFEAAEKAKFNLIQAHIGAYDAIKEYSEKSVGVIYAFAWHDPLAEEYKDEVEEIRKKDYEFVTILHSKGKLDWIGVNYYSRLVYGAKDGHLVPLPGYGFMSERGGFAKSGRPASDFGWEMYPEGLENLLKYLNYELPMIITENGMADAADRYRPHYLVSHLKAVYMKEGAD…	100	5	105	https://doi.org/10.1016/j.nbt.2014.07.009	Cota, J. et al. Comparative analysis of three hyperthermophilic GH1 and GH3 family members with industrial potential. New Biotechnology 32, 13–20 (2014).
BGL12	Pyrococcus furiosus	no	N/A	UniProt	E7FHY4	MKFPKNFMFGYSWSGFQFEMGLPGSEVESDWWVWVHDKENIASGLVSGDLPENGPAYWHLYKQDHDIAEKLGMDCIRGGIEWARIFPKPTFDVKVDVEKDEEGNIISVDVPESTIKELEKIANMEALEHYRKIYSDWKERGKTFILNLYHWPLPLWIHDPIAVRKLGPDRAPAGWLDEKTVVEFVKFAAFVAYHLDDLVDMWSTMNEPNVVYNQGYINLRSGFPPGYLSFEAAEKAKFNLIQAHIGAYDAIKEYSEKSVGVIYAFAWHDPLAEEYKDEVEEIRKKDYEFVTILHSKGKLDWIGVNYYSRLVYGAKDGHLVPLPGYGFMSERGGFAKSGRPASDFGWEMYPEGLENLLKYLNYELPMIITENGMADAADRYRPHYLVSHLKAVYMKEGAD…	150	5	105	https://doi.org/10.1016/j.nbt.2014.07.009	Cota, J. et al. Comparative analysis of three hyperthermophilic GH1 and GH3 family members with industrial potential. New Biotechnology 32, 13–20 (2014).
BGL12	Pyrococcus furiosus	no	N/A	UniProt	E7FHY4	MKFPKNFMFGYSWSGFQFEMGLPGSEVESDWWVWVHDKENIASGLVSGDLPENGPAYWHLYKQDHDIAEKLGMDCIRGGIEWARIFPKPTFDVKVDVEKDEEGNIISVDVPESTIKELEKIANMEALEHYRKIYSDWKERGKTFILNLYHWPLPLWIHDPIAVRKLGPDRAPAGWLDEKTVVEFVKFAAFVAYHLDDLVDMWSTMNEPNVVYNQGYINLRSGFPPGYLSFEAAEKAKFNLIQAHIGAYDAIKEYSEKSVGVIYAFAWHDPLAEEYKDEVEEIRKKDYEFVTILHSKGKLDWIGVNYYSRLVYGAKDGHLVPLPGYGFMSERGGFAKSGRPASDFGWEMYPEGLENLLKYLNYELPMIITENGMADAADRYRPHYLVSHLKAVYMKEGAD…	200	5	106	https://doi.org/10.1016/j.nbt.2014.07.009	Cota, J. et al. Comparative analysis of three hyperthermophilic GH1 and GH3 family members with industrial potential. New Biotechnology 32, 13–20 (2014).
BGL12	Pyrococcus furiosus	no	N/A	UniProt	E7FHY4	MKFPKNFMFGYSWSGFQFEMGLPGSEVESDWWVWVHDKENIASGLVSGDLPENGPAYWHLYKQDHDIAEKLGMDCIRGGIEWARIFPKPTFDVKVDVEKDEEGNIISVDVPESTIKELEKIANMEALEHYRKIYSDWKERGKTFILNLYHWPLPLWIHDPIAVRKLGPDRAPAGWLDEKTVVEFVKFAAFVAYHLDDLVDMWSTMNEPNVVYNQGYINLRSGFPPGYLSFEAAEKAKFNLIQAHIGAYDAIKEYSEKSVGVIYAFAWHDPLAEEYKDEVEEIRKKDYEFVTILHSKGKLDWIGVNYYSRLVYGAKDGHLVPLPGYGFMSERGGFAKSGRPASDFGWEMYPEGLENLLKYLNYELPMIITENGMADAADRYRPHYLVSHLKAVYMKEGAD…	300	5	107	https://doi.org/10.1016/j.nbt.2014.07.009	Cota, J. et al. Comparative analysis of three hyperthermophilic GH1 and GH3 family members with industrial potential. New Biotechnology 32, 13–20 (2014).
BGL12	Pyrococcus furiosus	no	N/A	UniProt	E7FHY4	MKFPKNFMFGYSWSGFQFEMGLPGSEVESDWWVWVHDKENIASGLVSGDLPENGPAYWHLYKQDHDIAEKLGMDCIRGGIEWARIFPKPTFDVKVDVEKDEEGNIISVDVPESTIKELEKIANMEALEHYRKIYSDWKERGKTFILNLYHWPLPLWIHDPIAVRKLGPDRAPAGWLDEKTVVEFVKFAAFVAYHLDDLVDMWSTMNEPNVVYNQGYINLRSGFPPGYLSFEAAEKAKFNLIQAHIGAYDAIKEYSEKSVGVIYAFAWHDPLAEEYKDEVEEIRKKDYEFVTILHSKGKLDWIGVNYYSRLVYGAKDGHLVPLPGYGFMSERGGFAKSGRPASDFGWEMYPEGLENLLKYLNYELPMIITENGMADAADRYRPHYLVSHLKAVYMKEGAD…	500	5	87	https://doi.org/10.1016/j.nbt.2014.07.009	Cota, J. et al. Comparative analysis of three hyperthermophilic GH1 and GH3 family members with industrial potential. New Biotechnology 32, 13–20 (2014).
BGL12	Pyrococcus furiosus	no	N/A	UniProt	E7FHY4	MKFPKNFMFGYSWSGFQFEMGLPGSEVESDWWVWVHDKENIASGLVSGDLPENGPAYWHLYKQDHDIAEKLGMDCIRGGIEWARIFPKPTFDVKVDVEKDEEGNIISVDVPESTIKELEKIANMEALEHYRKIYSDWKERGKTFILNLYHWPLPLWIHDPIAVRKLGPDRAPAGWLDEKTVVEFVKFAAFVAYHLDDLVDMWSTMNEPNVVYNQGYINLRSGFPPGYLSFEAAEKAKFNLIQAHIGAYDAIKEYSEKSVGVIYAFAWHDPLAEEYKDEVEEIRKKDYEFVTILHSKGKLDWIGVNYYSRLVYGAKDGHLVPLPGYGFMSERGGFAKSGRPASDFGWEMYPEGLENLLKYLNYELPMIITENGMADAADRYRPHYLVSHLKAVYMKEGAD…	600	5	86	https://doi.org/10.1016/j.nbt.2014.07.009	Cota, J. et al. Comparative analysis of three hyperthermophilic GH1 and GH3 family members with industrial potential. New Biotechnology 32, 13–20 (2014).
BGL12	Pyrococcus furiosus	no	N/A	UniProt	E7FHY4	MKFPKNFMFGYSWSGFQFEMGLPGSEVESDWWVWVHDKENIASGLVSGDLPENGPAYWHLYKQDHDIAEKLGMDCIRGGIEWARIFPKPTFDVKVDVEKDEEGNIISVDVPESTIKELEKIANMEALEHYRKIYSDWKERGKTFILNLYHWPLPLWIHDPIAVRKLGPDRAPAGWLDEKTVVEFVKFAAFVAYHLDDLVDMWSTMNEPNVVYNQGYINLRSGFPPGYLSFEAAEKAKFNLIQAHIGAYDAIKEYSEKSVGVIYAFAWHDPLAEEYKDEVEEIRKKDYEFVTILHSKGKLDWIGVNYYSRLVYGAKDGHLVPLPGYGFMSERGGFAKSGRPASDFGWEMYPEGLENLLKYLNYELPMIITENGMADAADRYRPHYLVSHLKAVYMKEGAD…	700	5	77	https://doi.org/10.1016/j.nbt.2014.07.009	Cota, J. et al. Comparative analysis of three hyperthermophilic GH1 and GH3 family members with industrial potential. New Biotechnology 32, 13–20 (2014).
BGL12	Pyrococcus furiosus	no	N/A	UniProt	E7FHY4	MKFPKNFMFGYSWSGFQFEMGLPGSEVESDWWVWVHDKENIASGLVSGDLPENGPAYWHLYKQDHDIAEKLGMDCIRGGIEWARIFPKPTFDVKVDVEKDEEGNIISVDVPESTIKELEKIANMEALEHYRKIYSDWKERGKTFILNLYHWPLPLWIHDPIAVRKLGPDRAPAGWLDEKTVVEFVKFAAFVAYHLDDLVDMWSTMNEPNVVYNQGYINLRSGFPPGYLSFEAAEKAKFNLIQAHIGAYDAIKEYSEKSVGVIYAFAWHDPLAEEYKDEVEEIRKKDYEFVTILHSKGKLDWIGVNYYSRLVYGAKDGHLVPLPGYGFMSERGGFAKSGRPASDFGWEMYPEGLENLLKYLNYELPMIITENGMADAADRYRPHYLVSHLKAVYMKEGAD…	800	5	69	https://doi.org/10.1016/j.nbt.2014.07.009	Cota, J. et al. Comparative analysis of three hyperthermophilic GH1 and GH3 family members with industrial potential. New Biotechnology 32, 13–20 (2014).
BGL12	Pyrococcus furiosus	no	N/A	UniProt	E7FHY4	MKFPKNFMFGYSWSGFQFEMGLPGSEVESDWWVWVHDKENIASGLVSGDLPENGPAYWHLYKQDHDIAEKLGMDCIRGGIEWARIFPKPTFDVKVDVEKDEEGNIISVDVPESTIKELEKIANMEALEHYRKIYSDWKERGKTFILNLYHWPLPLWIHDPIAVRKLGPDRAPAGWLDEKTVVEFVKFAAFVAYHLDDLVDMWSTMNEPNVVYNQGYINLRSGFPPGYLSFEAAEKAKFNLIQAHIGAYDAIKEYSEKSVGVIYAFAWHDPLAEEYKDEVEEIRKKDYEFVTILHSKGKLDWIGVNYYSRLVYGAKDGHLVPLPGYGFMSERGGFAKSGRPASDFGWEMYPEGLENLLKYLNYELPMIITENGMADAADRYRPHYLVSHLKAVYMKEGAD…	900	5	54	https://doi.org/10.1016/j.nbt.2014.07.009	Cota, J. et al. Comparative analysis of three hyperthermophilic GH1 and GH3 family members with industrial potential. New Biotechnology 32, 13–20 (2014).
BGL12	Pyrococcus furiosus	no	N/A	UniProt	E7FHY4	MKFPKNFMFGYSWSGFQFEMGLPGSEVESDWWVWVHDKENIASGLVSGDLPENGPAYWHLYKQDHDIAEKLGMDCIRGGIEWARIFPKPTFDVKVDVEKDEEGNIISVDVPESTIKELEKIANMEALEHYRKIYSDWKERGKTFILNLYHWPLPLWIHDPIAVRKLGPDRAPAGWLDEKTVVEFVKFAAFVAYHLDDLVDMWSTMNEPNVVYNQGYINLRSGFPPGYLSFEAAEKAKFNLIQAHIGAYDAIKEYSEKSVGVIYAFAWHDPLAEEYKDEVEEIRKKDYEFVTILHSKGKLDWIGVNYYSRLVYGAKDGHLVPLPGYGFMSERGGFAKSGRPASDFGWEMYPEGLENLLKYLNYELPMIITENGMADAADRYRPHYLVSHLKAVYMKEGAD…	1000	5	53	https://doi.org/10.1016/j.nbt.2014.07.009	Cota, J. et al. Comparative analysis of three hyperthermophilic GH1 and GH3 family members with industrial potential. New Biotechnology 32, 13–20 (2014).
BGL13	Thermotoga petrophila	no	N/A	UniProt	A5IL43	MMGKIDEILSQLTIEEKVKLVVGVGLPGLFGNPHSRVAGAAGETHPVPRLGIPSFVLADGPAGLRINPTRENDENTYYTTAFPVEIMLASTWNKDLLEEVGKAMGEEVREYGVDVLLAPAMNIHRNPLCGRNFEYYSEDPVLSGEMASAFVKGVQSQGVGACIKHFVANNQETNRMVVDTIVSERALREIYLKGFEIAVKKARPWTVMSAYNKLNGKYCSQNEWLLKKVLREEWGFDGFVMSDWYAGDNPVEQLKAGNDMIMPGKAYQVNTERRDEIEEIMEALKEGRLSEEVLNECVRNILKVLVPSFKGYRYSNKPDLESHAKVAYEAGVEGVVLLENNGVLPFDESIHVAVFGTGQIETIKGGTGSGDTHPRYTISILEGIKERNMKFDEELTSIY…	0	5	100	https://doi.org/10.1016/j.nbt.2014.07.009	Cota, J. et al. Comparative analysis of three hyperthermophilic GH1 and GH3 family members with industrial potential. New Biotechnology 32, 13–20 (2014).
BGL13	Thermotoga petrophila	no	N/A	UniProt	A5IL43	MMGKIDEILSQLTIEEKVKLVVGVGLPGLFGNPHSRVAGAAGETHPVPRLGIPSFVLADGPAGLRINPTRENDENTYYTTAFPVEIMLASTWNKDLLEEVGKAMGEEVREYGVDVLLAPAMNIHRNPLCGRNFEYYSEDPVLSGEMASAFVKGVQSQGVGACIKHFVANNQETNRMVVDTIVSERALREIYLKGFEIAVKKARPWTVMSAYNKLNGKYCSQNEWLLKKVLREEWGFDGFVMSDWYAGDNPVEQLKAGNDMIMPGKAYQVNTERRDEIEEIMEALKEGRLSEEVLNECVRNILKVLVPSFKGYRYSNKPDLESHAKVAYEAGVEGVVLLENNGVLPFDESIHVAVFGTGQIETIKGGTGSGDTHPRYTISILEGIKERNMKFDEELTSIY…	50	5	77	https://doi.org/10.1016/j.nbt.2014.07.009	Cota, J. et al. Comparative analysis of three hyperthermophilic GH1 and GH3 family members with industrial potential. New Biotechnology 32, 13–20 (2014).
BGL13	Thermotoga petrophila	no	N/A	UniProt	A5IL43	MMGKIDEILSQLTIEEKVKLVVGVGLPGLFGNPHSRVAGAAGETHPVPRLGIPSFVLADGPAGLRINPTRENDENTYYTTAFPVEIMLASTWNKDLLEEVGKAMGEEVREYGVDVLLAPAMNIHRNPLCGRNFEYYSEDPVLSGEMASAFVKGVQSQGVGACIKHFVANNQETNRMVVDTIVSERALREIYLKGFEIAVKKARPWTVMSAYNKLNGKYCSQNEWLLKKVLREEWGFDGFVMSDWYAGDNPVEQLKAGNDMIMPGKAYQVNTERRDEIEEIMEALKEGRLSEEVLNECVRNILKVLVPSFKGYRYSNKPDLESHAKVAYEAGVEGVVLLENNGVLPFDESIHVAVFGTGQIETIKGGTGSGDTHPRYTISILEGIKERNMKFDEELTSIY…	100	5	69	https://doi.org/10.1016/j.nbt.2014.07.009	Cota, J. et al. Comparative analysis of three hyperthermophilic GH1 and GH3 family members with industrial potential. New Biotechnology 32, 13–20 (2014).
BGL13	Thermotoga petrophila	no	N/A	UniProt	A5IL43	MMGKIDEILSQLTIEEKVKLVVGVGLPGLFGNPHSRVAGAAGETHPVPRLGIPSFVLADGPAGLRINPTRENDENTYYTTAFPVEIMLASTWNKDLLEEVGKAMGEEVREYGVDVLLAPAMNIHRNPLCGRNFEYYSEDPVLSGEMASAFVKGVQSQGVGACIKHFVANNQETNRMVVDTIVSERALREIYLKGFEIAVKKARPWTVMSAYNKLNGKYCSQNEWLLKKVLREEWGFDGFVMSDWYAGDNPVEQLKAGNDMIMPGKAYQVNTERRDEIEEIMEALKEGRLSEEVLNECVRNILKVLVPSFKGYRYSNKPDLESHAKVAYEAGVEGVVLLENNGVLPFDESIHVAVFGTGQIETIKGGTGSGDTHPRYTISILEGIKERNMKFDEELTSIY…	150	5	57	https://doi.org/10.1016/j.nbt.2014.07.009	Cota, J. et al. Comparative analysis of three hyperthermophilic GH1 and GH3 family members with industrial potential. New Biotechnology 32, 13–20 (2014).
BGL13	Thermotoga petrophila	no	N/A	UniProt	A5IL43	MMGKIDEILSQLTIEEKVKLVVGVGLPGLFGNPHSRVAGAAGETHPVPRLGIPSFVLADGPAGLRINPTRENDENTYYTTAFPVEIMLASTWNKDLLEEVGKAMGEEVREYGVDVLLAPAMNIHRNPLCGRNFEYYSEDPVLSGEMASAFVKGVQSQGVGACIKHFVANNQETNRMVVDTIVSERALREIYLKGFEIAVKKARPWTVMSAYNKLNGKYCSQNEWLLKKVLREEWGFDGFVMSDWYAGDNPVEQLKAGNDMIMPGKAYQVNTERRDEIEEIMEALKEGRLSEEVLNECVRNILKVLVPSFKGYRYSNKPDLESHAKVAYEAGVEGVVLLENNGVLPFDESIHVAVFGTGQIETIKGGTGSGDTHPRYTISILEGIKERNMKFDEELTSIY…	200	5	52	https://doi.org/10.1016/j.nbt.2014.07.009	Cota, J. et al. Comparative analysis of three hyperthermophilic GH1 and GH3 family members with industrial potential. New Biotechnology 32, 13–20 (2014).
BGL13	Thermotoga petrophila	no	N/A	UniProt	A5IL43	MMGKIDEILSQLTIEEKVKLVVGVGLPGLFGNPHSRVAGAAGETHPVPRLGIPSFVLADGPAGLRINPTRENDENTYYTTAFPVEIMLASTWNKDLLEEVGKAMGEEVREYGVDVLLAPAMNIHRNPLCGRNFEYYSEDPVLSGEMASAFVKGVQSQGVGACIKHFVANNQETNRMVVDTIVSERALREIYLKGFEIAVKKARPWTVMSAYNKLNGKYCSQNEWLLKKVLREEWGFDGFVMSDWYAGDNPVEQLKAGNDMIMPGKAYQVNTERRDEIEEIMEALKEGRLSEEVLNECVRNILKVLVPSFKGYRYSNKPDLESHAKVAYEAGVEGVVLLENNGVLPFDESIHVAVFGTGQIETIKGGTGSGDTHPRYTISILEGIKERNMKFDEELTSIY…	300	5	40	https://doi.org/10.1016/j.nbt.2014.07.009	Cota, J. et al. Comparative analysis of three hyperthermophilic GH1 and GH3 family members with industrial potential. New Biotechnology 32, 13–20 (2014).
BGL13	Thermotoga petrophila	no	N/A	UniProt	A5IL43	MMGKIDEILSQLTIEEKVKLVVGVGLPGLFGNPHSRVAGAAGETHPVPRLGIPSFVLADGPAGLRINPTRENDENTYYTTAFPVEIMLASTWNKDLLEEVGKAMGEEVREYGVDVLLAPAMNIHRNPLCGRNFEYYSEDPVLSGEMASAFVKGVQSQGVGACIKHFVANNQETNRMVVDTIVSERALREIYLKGFEIAVKKARPWTVMSAYNKLNGKYCSQNEWLLKKVLREEWGFDGFVMSDWYAGDNPVEQLKAGNDMIMPGKAYQVNTERRDEIEEIMEALKEGRLSEEVLNECVRNILKVLVPSFKGYRYSNKPDLESHAKVAYEAGVEGVVLLENNGVLPFDESIHVAVFGTGQIETIKGGTGSGDTHPRYTISILEGIKERNMKFDEELTSIY…	500	5	28	https://doi.org/10.1016/j.nbt.2014.07.009	Cota, J. et al. Comparative analysis of three hyperthermophilic GH1 and GH3 family members with industrial potential. New Biotechnology 32, 13–20 (2014).
BGL13	Thermotoga petrophila	no	N/A	UniProt	A5IL43	MMGKIDEILSQLTIEEKVKLVVGVGLPGLFGNPHSRVAGAAGETHPVPRLGIPSFVLADGPAGLRINPTRENDENTYYTTAFPVEIMLASTWNKDLLEEVGKAMGEEVREYGVDVLLAPAMNIHRNPLCGRNFEYYSEDPVLSGEMASAFVKGVQSQGVGACIKHFVANNQETNRMVVDTIVSERALREIYLKGFEIAVKKARPWTVMSAYNKLNGKYCSQNEWLLKKVLREEWGFDGFVMSDWYAGDNPVEQLKAGNDMIMPGKAYQVNTERRDEIEEIMEALKEGRLSEEVLNECVRNILKVLVPSFKGYRYSNKPDLESHAKVAYEAGVEGVVLLENNGVLPFDESIHVAVFGTGQIETIKGGTGSGDTHPRYTISILEGIKERNMKFDEELTSIY…	600	5	24	https://doi.org/10.1016/j.nbt.2014.07.009	Cota, J. et al. Comparative analysis of three hyperthermophilic GH1 and GH3 family members with industrial potential. New Biotechnology 32, 13–20 (2014).
BGL13	Thermotoga petrophila	no	N/A	UniProt	A5IL43	MMGKIDEILSQLTIEEKVKLVVGVGLPGLFGNPHSRVAGAAGETHPVPRLGIPSFVLADGPAGLRINPTRENDENTYYTTAFPVEIMLASTWNKDLLEEVGKAMGEEVREYGVDVLLAPAMNIHRNPLCGRNFEYYSEDPVLSGEMASAFVKGVQSQGVGACIKHFVANNQETNRMVVDTIVSERALREIYLKGFEIAVKKARPWTVMSAYNKLNGKYCSQNEWLLKKVLREEWGFDGFVMSDWYAGDNPVEQLKAGNDMIMPGKAYQVNTERRDEIEEIMEALKEGRLSEEVLNECVRNILKVLVPSFKGYRYSNKPDLESHAKVAYEAGVEGVVLLENNGVLPFDESIHVAVFGTGQIETIKGGTGSGDTHPRYTISILEGIKERNMKFDEELTSIY…	700	5	22	https://doi.org/10.1016/j.nbt.2014.07.009	Cota, J. et al. Comparative analysis of three hyperthermophilic GH1 and GH3 family members with industrial potential. New Biotechnology 32, 13–20 (2014).
BGL13	Thermotoga petrophila	no	N/A	UniProt	A5IL43	MMGKIDEILSQLTIEEKVKLVVGVGLPGLFGNPHSRVAGAAGETHPVPRLGIPSFVLADGPAGLRINPTRENDENTYYTTAFPVEIMLASTWNKDLLEEVGKAMGEEVREYGVDVLLAPAMNIHRNPLCGRNFEYYSEDPVLSGEMASAFVKGVQSQGVGACIKHFVANNQETNRMVVDTIVSERALREIYLKGFEIAVKKARPWTVMSAYNKLNGKYCSQNEWLLKKVLREEWGFDGFVMSDWYAGDNPVEQLKAGNDMIMPGKAYQVNTERRDEIEEIMEALKEGRLSEEVLNECVRNILKVLVPSFKGYRYSNKPDLESHAKVAYEAGVEGVVLLENNGVLPFDESIHVAVFGTGQIETIKGGTGSGDTHPRYTISILEGIKERNMKFDEELTSIY…	800	5	17	https://doi.org/10.1016/j.nbt.2014.07.009	Cota, J. et al. Comparative analysis of three hyperthermophilic GH1 and GH3 family members with industrial potential. New Biotechnology 32, 13–20 (2014).
BGL13	Thermotoga petrophila	no	N/A	UniProt	A5IL43	MMGKIDEILSQLTIEEKVKLVVGVGLPGLFGNPHSRVAGAAGETHPVPRLGIPSFVLADGPAGLRINPTRENDENTYYTTAFPVEIMLASTWNKDLLEEVGKAMGEEVREYGVDVLLAPAMNIHRNPLCGRNFEYYSEDPVLSGEMASAFVKGVQSQGVGACIKHFVANNQETNRMVVDTIVSERALREIYLKGFEIAVKKARPWTVMSAYNKLNGKYCSQNEWLLKKVLREEWGFDGFVMSDWYAGDNPVEQLKAGNDMIMPGKAYQVNTERRDEIEEIMEALKEGRLSEEVLNECVRNILKVLVPSFKGYRYSNKPDLESHAKVAYEAGVEGVVLLENNGVLPFDESIHVAVFGTGQIETIKGGTGSGDTHPRYTISILEGIKERNMKFDEELTSIY…	900	5	15	https://doi.org/10.1016/j.nbt.2014.07.009	Cota, J. et al. Comparative analysis of three hyperthermophilic GH1 and GH3 family members with industrial potential. New Biotechnology 32, 13–20 (2014).
BGL13	Thermotoga petrophila	no	N/A	UniProt	A5IL43	MMGKIDEILSQLTIEEKVKLVVGVGLPGLFGNPHSRVAGAAGETHPVPRLGIPSFVLADGPAGLRINPTRENDENTYYTTAFPVEIMLASTWNKDLLEEVGKAMGEEVREYGVDVLLAPAMNIHRNPLCGRNFEYYSEDPVLSGEMASAFVKGVQSQGVGACIKHFVANNQETNRMVVDTIVSERALREIYLKGFEIAVKKARPWTVMSAYNKLNGKYCSQNEWLLKKVLREEWGFDGFVMSDWYAGDNPVEQLKAGNDMIMPGKAYQVNTERRDEIEEIMEALKEGRLSEEVLNECVRNILKVLVPSFKGYRYSNKPDLESHAKVAYEAGVEGVVLLENNGVLPFDESIHVAVFGTGQIETIKGGTGSGDTHPRYTISILEGIKERNMKFDEELTSIY…	1000	5	13	https://doi.org/10.1016/j.nbt.2014.07.009	Cota, J. et al. Comparative analysis of three hyperthermophilic GH1 and GH3 family members with industrial potential. New Biotechnology 32, 13–20 (2014).
BGL14	Soil metagenomic library	no	N/A	UniProt	A0A1E1FFN6	MSTQNEPHRFPPDFQWGVATSSYQIEGAVEADGRSPSIWDTFCARPGAIADGSTGAIANDHYHRYREDIAIMKQLGVNAYRFSIAWPRILPDGRGRVNQAGVDFYERLVDSLLEQGIEPYATLYHWDMPQVQHDRTPWYDRGVVDAFVEYTDVITRRLSDRVKYWMTLNEPWVISFLGYGAGEHAPGLRDKELYLRAAHHVLLAHGKAMPVIRANGNAQTKAGIVLNLNWVNAASDSPEDQAAARRYDQFFNRWFAEPLYNGRYPEELLEWYGRDLVPVQPGDFDIITTPTDFLAVNYYARTTVKAGSTDPMLQVDFVRPPGEYTAMDWEVYPQGLYNILNWLHTDYAPPALYVTENGAAYDDQVSAAGEVDDPQRLAYLEGHFEAAYRAIQAGIPLKG…	0	5	100	https://doi.org/10.1007/s00253-016-7803-2	Matsuzawa, T. & Yaoi, K. Screening, identification, and characterization of a novel saccharide-stimulated β-glycosidase from a soil metagenomic library. Applied Microbiology and Biotechnology 101, 633–646 (2016).
BGL14	Soil metagenomic library	no	N/A	UniProt	A0A1E1FFN6	MSTQNEPHRFPPDFQWGVATSSYQIEGAVEADGRSPSIWDTFCARPGAIADGSTGAIANDHYHRYREDIAIMKQLGVNAYRFSIAWPRILPDGRGRVNQAGVDFYERLVDSLLEQGIEPYATLYHWDMPQVQHDRTPWYDRGVVDAFVEYTDVITRRLSDRVKYWMTLNEPWVISFLGYGAGEHAPGLRDKELYLRAAHHVLLAHGKAMPVIRANGNAQTKAGIVLNLNWVNAASDSPEDQAAARRYDQFFNRWFAEPLYNGRYPEELLEWYGRDLVPVQPGDFDIITTPTDFLAVNYYARTTVKAGSTDPMLQVDFVRPPGEYTAMDWEVYPQGLYNILNWLHTDYAPPALYVTENGAAYDDQVSAAGEVDDPQRLAYLEGHFEAAYRAIQAGIPLKG…	50	5	358	https://doi.org/10.1007/s00253-016-7803-2	Matsuzawa, T. & Yaoi, K. Screening, identification, and characterization of a novel saccharide-stimulated β-glycosidase from a soil metagenomic library. Applied Microbiology and Biotechnology 101, 633–646 (2016).
BGL14	Soil metagenomic library	no	N/A	UniProt	A0A1E1FFN6	MSTQNEPHRFPPDFQWGVATSSYQIEGAVEADGRSPSIWDTFCARPGAIADGSTGAIANDHYHRYREDIAIMKQLGVNAYRFSIAWPRILPDGRGRVNQAGVDFYERLVDSLLEQGIEPYATLYHWDMPQVQHDRTPWYDRGVVDAFVEYTDVITRRLSDRVKYWMTLNEPWVISFLGYGAGEHAPGLRDKELYLRAAHHVLLAHGKAMPVIRANGNAQTKAGIVLNLNWVNAASDSPEDQAAARRYDQFFNRWFAEPLYNGRYPEELLEWYGRDLVPVQPGDFDIITTPTDFLAVNYYARTTVKAGSTDPMLQVDFVRPPGEYTAMDWEVYPQGLYNILNWLHTDYAPPALYVTENGAAYDDQVSAAGEVDDPQRLAYLEGHFEAAYRAIQAGIPLKG…	100	5	481	https://doi.org/10.1007/s00253-016-7803-2	Matsuzawa, T. & Yaoi, K. Screening, identification, and characterization of a novel saccharide-stimulated β-glycosidase from a soil metagenomic library. Applied Microbiology and Biotechnology 101, 633–646 (2016).
BGL14	Soil metagenomic library	no	N/A	UniProt	A0A1E1FFN6	MSTQNEPHRFPPDFQWGVATSSYQIEGAVEADGRSPSIWDTFCARPGAIADGSTGAIANDHYHRYREDIAIMKQLGVNAYRFSIAWPRILPDGRGRVNQAGVDFYERLVDSLLEQGIEPYATLYHWDMPQVQHDRTPWYDRGVVDAFVEYTDVITRRLSDRVKYWMTLNEPWVISFLGYGAGEHAPGLRDKELYLRAAHHVLLAHGKAMPVIRANGNAQTKAGIVLNLNWVNAASDSPEDQAAARRYDQFFNRWFAEPLYNGRYPEELLEWYGRDLVPVQPGDFDIITTPTDFLAVNYYARTTVKAGSTDPMLQVDFVRPPGEYTAMDWEVYPQGLYNILNWLHTDYAPPALYVTENGAAYDDQVSAAGEVDDPQRLAYLEGHFEAAYRAIQAGIPLKG…	250	5	655	https://doi.org/10.1007/s00253-016-7803-2	Matsuzawa, T. & Yaoi, K. Screening, identification, and characterization of a novel saccharide-stimulated β-glycosidase from a soil metagenomic library. Applied Microbiology and Biotechnology 101, 633–646 (2016).
BGL14	Soil metagenomic library	no	N/A	UniProt	A0A1E1FFN6	MSTQNEPHRFPPDFQWGVATSSYQIEGAVEADGRSPSIWDTFCARPGAIADGSTGAIANDHYHRYREDIAIMKQLGVNAYRFSIAWPRILPDGRGRVNQAGVDFYERLVDSLLEQGIEPYATLYHWDMPQVQHDRTPWYDRGVVDAFVEYTDVITRRLSDRVKYWMTLNEPWVISFLGYGAGEHAPGLRDKELYLRAAHHVLLAHGKAMPVIRANGNAQTKAGIVLNLNWVNAASDSPEDQAAARRYDQFFNRWFAEPLYNGRYPEELLEWYGRDLVPVQPGDFDIITTPTDFLAVNYYARTTVKAGSTDPMLQVDFVRPPGEYTAMDWEVYPQGLYNILNWLHTDYAPPALYVTENGAAYDDQVSAAGEVDDPQRLAYLEGHFEAAYRAIQAGIPLKG…	500	5	624	https://doi.org/10.1007/s00253-016-7803-2	Matsuzawa, T. & Yaoi, K. Screening, identification, and characterization of a novel saccharide-stimulated β-glycosidase from a soil metagenomic library. Applied Microbiology and Biotechnology 101, 633–646 (2016).
BGL14	Soil metagenomic library	no	N/A	UniProt	A0A1E1FFN6	MSTQNEPHRFPPDFQWGVATSSYQIEGAVEADGRSPSIWDTFCARPGAIADGSTGAIANDHYHRYREDIAIMKQLGVNAYRFSIAWPRILPDGRGRVNQAGVDFYERLVDSLLEQGIEPYATLYHWDMPQVQHDRTPWYDRGVVDAFVEYTDVITRRLSDRVKYWMTLNEPWVISFLGYGAGEHAPGLRDKELYLRAAHHVLLAHGKAMPVIRANGNAQTKAGIVLNLNWVNAASDSPEDQAAARRYDQFFNRWFAEPLYNGRYPEELLEWYGRDLVPVQPGDFDIITTPTDFLAVNYYARTTVKAGSTDPMLQVDFVRPPGEYTAMDWEVYPQGLYNILNWLHTDYAPPALYVTENGAAYDDQVSAAGEVDDPQRLAYLEGHFEAAYRAIQAGIPLKG…	750	5	577	https://doi.org/10.1007/s00253-016-7803-2	Matsuzawa, T. & Yaoi, K. Screening, identification, and characterization of a novel saccharide-stimulated β-glycosidase from a soil metagenomic library. Applied Microbiology and Biotechnology 101, 633–646 (2016).
BGL14	Soil metagenomic library	no	N/A	UniProt	A0A1E1FFN6	MSTQNEPHRFPPDFQWGVATSSYQIEGAVEADGRSPSIWDTFCARPGAIADGSTGAIANDHYHRYREDIAIMKQLGVNAYRFSIAWPRILPDGRGRVNQAGVDFYERLVDSLLEQGIEPYATLYHWDMPQVQHDRTPWYDRGVVDAFVEYTDVITRRLSDRVKYWMTLNEPWVISFLGYGAGEHAPGLRDKELYLRAAHHVLLAHGKAMPVIRANGNAQTKAGIVLNLNWVNAASDSPEDQAAARRYDQFFNRWFAEPLYNGRYPEELLEWYGRDLVPVQPGDFDIITTPTDFLAVNYYARTTVKAGSTDPMLQVDFVRPPGEYTAMDWEVYPQGLYNILNWLHTDYAPPALYVTENGAAYDDQVSAAGEVDDPQRLAYLEGHFEAAYRAIQAGIPLKG…	1000	5	500	https://doi.org/10.1007/s00253-016-7803-2	Matsuzawa, T. & Yaoi, K. Screening, identification, and characterization of a novel saccharide-stimulated β-glycosidase from a soil metagenomic library. Applied Microbiology and Biotechnology 101, 633–646 (2016).
BGL15	Topsoil metagenomic library	no	N/A	EMBL	AHG23300	MTDTLNPVTDAAAASAIDRSAADIVADLTLEEKASLTSGASFWTTKPVERVGLPAIMLTDGPHGVRKQRASADHLGIGDSVPATCFPPAVALGSSFDPELLERVGVALGEESQAEGVGVLLGPGINIKRSPLCGRNFEYLSEDPIVSGVLGSALVRGLQSQGVGASLKHFAANNQEADRMRVSADIDERPLREIYLRSFQRVVQDEQPWTVMCSYNRLNGVYTSEDPWLLTKVLRDEWGFDGLVVSDWGAVNERITGLAAGLDLEMPSSEGRTDAQLVAAVRSGVLDERLLDTAARRNVELVQKAVRGARADAAYDADVHHALAREVAGASIVLLKNDDAVLPIAPGASVAVIGELARTPRYQGAGSSQINPTRLDNALDEIRALAGAEVPFAAGYGDD…	0	4	100	https://doi.org/10.1007/s10295-014-1400-0	Biver, S., Stroobants, A., Portetelle, D. & Vandenbol, M. Two promising alkaline β-glucosidases isolated by functional metagenomics from agricultural soil, including one showing high tolerance towards harsh detergents, oxidants and glucose. Journal of Industrial Microbiology & Biotechnology 41, 479–488 (2014).
BGL15	Topsoil metagenomic library	no	N/A	EMBL	AHG23300	MTDTLNPVTDAAAASAIDRSAADIVADLTLEEKASLTSGASFWTTKPVERVGLPAIMLTDGPHGVRKQRASADHLGIGDSVPATCFPPAVALGSSFDPELLERVGVALGEESQAEGVGVLLGPGINIKRSPLCGRNFEYLSEDPIVSGVLGSALVRGLQSQGVGASLKHFAANNQEADRMRVSADIDERPLREIYLRSFQRVVQDEQPWTVMCSYNRLNGVYTSEDPWLLTKVLRDEWGFDGLVVSDWGAVNERITGLAAGLDLEMPSSEGRTDAQLVAAVRSGVLDERLLDTAARRNVELVQKAVRGARADAAYDADVHHALAREVAGASIVLLKNDDAVLPIAPGASVAVIGELARTPRYQGAGSSQINPTRLDNALDEIRALAGAEVPFAAGYGDD…	50	4	72	https://doi.org/10.1007/s10295-014-1400-0	Biver, S., Stroobants, A., Portetelle, D. & Vandenbol, M. Two promising alkaline β-glucosidases isolated by functional metagenomics from agricultural soil, including one showing high tolerance towards harsh detergents, oxidants and glucose. Journal of Industrial Microbiology & Biotechnology 41, 479–488 (2014).
BGL15	Topsoil metagenomic library	no	N/A	EMBL	AHG23300	MTDTLNPVTDAAAASAIDRSAADIVADLTLEEKASLTSGASFWTTKPVERVGLPAIMLTDGPHGVRKQRASADHLGIGDSVPATCFPPAVALGSSFDPELLERVGVALGEESQAEGVGVLLGPGINIKRSPLCGRNFEYLSEDPIVSGVLGSALVRGLQSQGVGASLKHFAANNQEADRMRVSADIDERPLREIYLRSFQRVVQDEQPWTVMCSYNRLNGVYTSEDPWLLTKVLRDEWGFDGLVVSDWGAVNERITGLAAGLDLEMPSSEGRTDAQLVAAVRSGVLDERLLDTAARRNVELVQKAVRGARADAAYDADVHHALAREVAGASIVLLKNDDAVLPIAPGASVAVIGELARTPRYQGAGSSQINPTRLDNALDEIRALAGAEVPFAAGYGDD…	250	4	49	https://doi.org/10.1007/s10295-014-1400-0	Biver, S., Stroobants, A., Portetelle, D. & Vandenbol, M. Two promising alkaline β-glucosidases isolated by functional metagenomics from agricultural soil, including one showing high tolerance towards harsh detergents, oxidants and glucose. Journal of Industrial Microbiology & Biotechnology 41, 479–488 (2014).
BGL15	Topsoil metagenomic library	no	N/A	EMBL	AHG23300	MTDTLNPVTDAAAASAIDRSAADIVADLTLEEKASLTSGASFWTTKPVERVGLPAIMLTDGPHGVRKQRASADHLGIGDSVPATCFPPAVALGSSFDPELLERVGVALGEESQAEGVGVLLGPGINIKRSPLCGRNFEYLSEDPIVSGVLGSALVRGLQSQGVGASLKHFAANNQEADRMRVSADIDERPLREIYLRSFQRVVQDEQPWTVMCSYNRLNGVYTSEDPWLLTKVLRDEWGFDGLVVSDWGAVNERITGLAAGLDLEMPSSEGRTDAQLVAAVRSGVLDERLLDTAARRNVELVQKAVRGARADAAYDADVHHALAREVAGASIVLLKNDDAVLPIAPGASVAVIGELARTPRYQGAGSSQINPTRLDNALDEIRALAGAEVPFAAGYGDD…	500	4	36	https://doi.org/10.1007/s10295-014-1400-0	Biver, S., Stroobants, A., Portetelle, D. & Vandenbol, M. Two promising alkaline β-glucosidases isolated by functional metagenomics from agricultural soil, including one showing high tolerance towards harsh detergents, oxidants and glucose. Journal of Industrial Microbiology & Biotechnology 41, 479–488 (2014).
BGL15	Topsoil metagenomic library	no	N/A	EMBL	AHG23300	MTDTLNPVTDAAAASAIDRSAADIVADLTLEEKASLTSGASFWTTKPVERVGLPAIMLTDGPHGVRKQRASADHLGIGDSVPATCFPPAVALGSSFDPELLERVGVALGEESQAEGVGVLLGPGINIKRSPLCGRNFEYLSEDPIVSGVLGSALVRGLQSQGVGASLKHFAANNQEADRMRVSADIDERPLREIYLRSFQRVVQDEQPWTVMCSYNRLNGVYTSEDPWLLTKVLRDEWGFDGLVVSDWGAVNERITGLAAGLDLEMPSSEGRTDAQLVAAVRSGVLDERLLDTAARRNVELVQKAVRGARADAAYDADVHHALAREVAGASIVLLKNDDAVLPIAPGASVAVIGELARTPRYQGAGSSQINPTRLDNALDEIRALAGAEVPFAAGYGDD…	750	4	24	https://doi.org/10.1007/s10295-014-1400-0	Biver, S., Stroobants, A., Portetelle, D. & Vandenbol, M. Two promising alkaline β-glucosidases isolated by functional metagenomics from agricultural soil, including one showing high tolerance towards harsh detergents, oxidants and glucose. Journal of Industrial Microbiology & Biotechnology 41, 479–488 (2014).
BGL15	Topsoil metagenomic library	no	N/A	EMBL	AHG23300	MTDTLNPVTDAAAASAIDRSAADIVADLTLEEKASLTSGASFWTTKPVERVGLPAIMLTDGPHGVRKQRASADHLGIGDSVPATCFPPAVALGSSFDPELLERVGVALGEESQAEGVGVLLGPGINIKRSPLCGRNFEYLSEDPIVSGVLGSALVRGLQSQGVGASLKHFAANNQEADRMRVSADIDERPLREIYLRSFQRVVQDEQPWTVMCSYNRLNGVYTSEDPWLLTKVLRDEWGFDGLVVSDWGAVNERITGLAAGLDLEMPSSEGRTDAQLVAAVRSGVLDERLLDTAARRNVELVQKAVRGARADAAYDADVHHALAREVAGASIVLLKNDDAVLPIAPGASVAVIGELARTPRYQGAGSSQINPTRLDNALDEIRALAGAEVPFAAGYGDD…	1000	4	20	https://doi.org/10.1007/s10295-014-1400-0	Biver, S., Stroobants, A., Portetelle, D. & Vandenbol, M. Two promising alkaline β-glucosidases isolated by functional metagenomics from agricultural soil, including one showing high tolerance towards harsh detergents, oxidants and glucose. Journal of Industrial Microbiology & Biotechnology 41, 479–488 (2014).
BGL16	Topsoil metagenomic library	no	N/A	EMBL	AHG23303	MNNGWSHELNEVFPDSFKWGAATASYQIEGAASIDGRGPSVWDLMCRWPGKVSRGHSGEVACDHYHRYAEDVRLAREVGAKAYRFSFSWSRVLPEGVGIANEKGLDFYDRLIDTMLAEGIEPFPTLFHWDYPYALYVRGGWLNPDSPKWFADYAKLMVDRFSDRVKNWFTLNEPSCFLGLGHVDGVHAPGVKLDMPEFFLATKHALMGHGMAGKVIRAHSKQLPHLSIAPVSSIAVPIDESPENIEAARQYSFGEATMARSYWHPRIYLDPIVDGVWPEDIERLLSTAPIKVSAEDLEAMHEKPDSLGLNYYSTVRVQAMPDGSTQILEHPPGHPRSGFDWFIDPEGLYWSVRFHHERYGLPAYITENGISGLDWVSEDGSVHDPQRIDYTAKHLKQLS…	0	1	100	https://doi.org/10.1007/s10295-014-1400-0	Biver, S., Stroobants, A., Portetelle, D. & Vandenbol, M. Two promising alkaline β-glucosidases isolated by functional metagenomics from agricultural soil, including one showing high tolerance towards harsh detergents, oxidants and glucose. Journal of Industrial Microbiology & Biotechnology 41, 479–488 (2014).
BGL16	Topsoil metagenomic library	no	N/A	EMBL	AHG23303	MNNGWSHELNEVFPDSFKWGAATASYQIEGAASIDGRGPSVWDLMCRWPGKVSRGHSGEVACDHYHRYAEDVRLAREVGAKAYRFSFSWSRVLPEGVGIANEKGLDFYDRLIDTMLAEGIEPFPTLFHWDYPYALYVRGGWLNPDSPKWFADYAKLMVDRFSDRVKNWFTLNEPSCFLGLGHVDGVHAPGVKLDMPEFFLATKHALMGHGMAGKVIRAHSKQLPHLSIAPVSSIAVPIDESPENIEAARQYSFGEATMARSYWHPRIYLDPIVDGVWPEDIERLLSTAPIKVSAEDLEAMHEKPDSLGLNYYSTVRVQAMPDGSTQILEHPPGHPRSGFDWFIDPEGLYWSVRFHHERYGLPAYITENGISGLDWVSEDGSVHDPQRIDYTAKHLKQLS…	250	1	185.7	https://doi.org/10.1007/s10295-014-1400-0	Biver, S., Stroobants, A., Portetelle, D. & Vandenbol, M. Two promising alkaline β-glucosidases isolated by functional metagenomics from agricultural soil, including one showing high tolerance towards harsh detergents, oxidants and glucose. Journal of Industrial Microbiology & Biotechnology 41, 479–488 (2014).
BGL16	Topsoil metagenomic library	no	N/A	EMBL	AHG23303	MNNGWSHELNEVFPDSFKWGAATASYQIEGAASIDGRGPSVWDLMCRWPGKVSRGHSGEVACDHYHRYAEDVRLAREVGAKAYRFSFSWSRVLPEGVGIANEKGLDFYDRLIDTMLAEGIEPFPTLFHWDYPYALYVRGGWLNPDSPKWFADYAKLMVDRFSDRVKNWFTLNEPSCFLGLGHVDGVHAPGVKLDMPEFFLATKHALMGHGMAGKVIRAHSKQLPHLSIAPVSSIAVPIDESPENIEAARQYSFGEATMARSYWHPRIYLDPIVDGVWPEDIERLLSTAPIKVSAEDLEAMHEKPDSLGLNYYSTVRVQAMPDGSTQILEHPPGHPRSGFDWFIDPEGLYWSVRFHHERYGLPAYITENGISGLDWVSEDGSVHDPQRIDYTAKHLKQLS…	500	1	138.6	https://doi.org/10.1007/s10295-014-1400-0	Biver, S., Stroobants, A., Portetelle, D. & Vandenbol, M. Two promising alkaline β-glucosidases isolated by functional metagenomics from agricultural soil, including one showing high tolerance towards harsh detergents, oxidants and glucose. Journal of Industrial Microbiology & Biotechnology 41, 479–488 (2014).
BGL16	Topsoil metagenomic library	no	N/A	EMBL	AHG23303	MNNGWSHELNEVFPDSFKWGAATASYQIEGAASIDGRGPSVWDLMCRWPGKVSRGHSGEVACDHYHRYAEDVRLAREVGAKAYRFSFSWSRVLPEGVGIANEKGLDFYDRLIDTMLAEGIEPFPTLFHWDYPYALYVRGGWLNPDSPKWFADYAKLMVDRFSDRVKNWFTLNEPSCFLGLGHVDGVHAPGVKLDMPEFFLATKHALMGHGMAGKVIRAHSKQLPHLSIAPVSSIAVPIDESPENIEAARQYSFGEATMARSYWHPRIYLDPIVDGVWPEDIERLLSTAPIKVSAEDLEAMHEKPDSLGLNYYSTVRVQAMPDGSTQILEHPPGHPRSGFDWFIDPEGLYWSVRFHHERYGLPAYITENGISGLDWVSEDGSVHDPQRIDYTAKHLKQLS…	750	1	108.6	https://doi.org/10.1007/s10295-014-1400-0	Biver, S., Stroobants, A., Portetelle, D. & Vandenbol, M. Two promising alkaline β-glucosidases isolated by functional metagenomics from agricultural soil, including one showing high tolerance towards harsh detergents, oxidants and glucose. Journal of Industrial Microbiology & Biotechnology 41, 479–488 (2014).
BGL16	Topsoil metagenomic library	no	N/A	EMBL	AHG23303	MNNGWSHELNEVFPDSFKWGAATASYQIEGAASIDGRGPSVWDLMCRWPGKVSRGHSGEVACDHYHRYAEDVRLAREVGAKAYRFSFSWSRVLPEGVGIANEKGLDFYDRLIDTMLAEGIEPFPTLFHWDYPYALYVRGGWLNPDSPKWFADYAKLMVDRFSDRVKNWFTLNEPSCFLGLGHVDGVHAPGVKLDMPEFFLATKHALMGHGMAGKVIRAHSKQLPHLSIAPVSSIAVPIDESPENIEAARQYSFGEATMARSYWHPRIYLDPIVDGVWPEDIERLLSTAPIKVSAEDLEAMHEKPDSLGLNYYSTVRVQAMPDGSTQILEHPPGHPRSGFDWFIDPEGLYWSVRFHHERYGLPAYITENGISGLDWVSEDGSVHDPQRIDYTAKHLKQLS…	1000	1	82.9	https://doi.org/10.1007/s10295-014-1400-0	Biver, S., Stroobants, A., Portetelle, D. & Vandenbol, M. Two promising alkaline β-glucosidases isolated by functional metagenomics from agricultural soil, including one showing high tolerance towards harsh detergents, oxidants and glucose. Journal of Industrial Microbiology & Biotechnology 41, 479–488 (2014).
BGL16	Topsoil metagenomic library	no	N/A	EMBL	AHG23303	MNNGWSHELNEVFPDSFKWGAATASYQIEGAASIDGRGPSVWDLMCRWPGKVSRGHSGEVACDHYHRYAEDVRLAREVGAKAYRFSFSWSRVLPEGVGIANEKGLDFYDRLIDTMLAEGIEPFPTLFHWDYPYALYVRGGWLNPDSPKWFADYAKLMVDRFSDRVKNWFTLNEPSCFLGLGHVDGVHAPGVKLDMPEFFLATKHALMGHGMAGKVIRAHSKQLPHLSIAPVSSIAVPIDESPENIEAARQYSFGEATMARSYWHPRIYLDPIVDGVWPEDIERLLSTAPIKVSAEDLEAMHEKPDSLGLNYYSTVRVQAMPDGSTQILEHPPGHPRSGFDWFIDPEGLYWSVRFHHERYGLPAYITENGISGLDWVSEDGSVHDPQRIDYTAKHLKQLS…	1250	1	65.7	https://doi.org/10.1007/s10295-014-1400-0	Biver, S., Stroobants, A., Portetelle, D. & Vandenbol, M. Two promising alkaline β-glucosidases isolated by functional metagenomics from agricultural soil, including one showing high tolerance towards harsh detergents, oxidants and glucose. Journal of Industrial Microbiology & Biotechnology 41, 479–488 (2014).
BGL16	Topsoil metagenomic library	no	N/A	EMBL	AHG23303	MNNGWSHELNEVFPDSFKWGAATASYQIEGAASIDGRGPSVWDLMCRWPGKVSRGHSGEVACDHYHRYAEDVRLAREVGAKAYRFSFSWSRVLPEGVGIANEKGLDFYDRLIDTMLAEGIEPFPTLFHWDYPYALYVRGGWLNPDSPKWFADYAKLMVDRFSDRVKNWFTLNEPSCFLGLGHVDGVHAPGVKLDMPEFFLATKHALMGHGMAGKVIRAHSKQLPHLSIAPVSSIAVPIDESPENIEAARQYSFGEATMARSYWHPRIYLDPIVDGVWPEDIERLLSTAPIKVSAEDLEAMHEKPDSLGLNYYSTVRVQAMPDGSTQILEHPPGHPRSGFDWFIDPEGLYWSVRFHHERYGLPAYITENGISGLDWVSEDGSVHDPQRIDYTAKHLKQLS…	1500	1	40	https://doi.org/10.1007/s10295-014-1400-0	Biver, S., Stroobants, A., Portetelle, D. & Vandenbol, M. Two promising alkaline β-glucosidases isolated by functional metagenomics from agricultural soil, including one showing high tolerance towards harsh detergents, oxidants and glucose. Journal of Industrial Microbiology & Biotechnology 41, 479–488 (2014).
BGL16	Topsoil metagenomic library	no	N/A	EMBL	AHG23303	MNNGWSHELNEVFPDSFKWGAATASYQIEGAASIDGRGPSVWDLMCRWPGKVSRGHSGEVACDHYHRYAEDVRLAREVGAKAYRFSFSWSRVLPEGVGIANEKGLDFYDRLIDTMLAEGIEPFPTLFHWDYPYALYVRGGWLNPDSPKWFADYAKLMVDRFSDRVKNWFTLNEPSCFLGLGHVDGVHAPGVKLDMPEFFLATKHALMGHGMAGKVIRAHSKQLPHLSIAPVSSIAVPIDESPENIEAARQYSFGEATMARSYWHPRIYLDPIVDGVWPEDIERLLSTAPIKVSAEDLEAMHEKPDSLGLNYYSTVRVQAMPDGSTQILEHPPGHPRSGFDWFIDPEGLYWSVRFHHERYGLPAYITENGISGLDWVSEDGSVHDPQRIDYTAKHLKQLS…	1750	1	40	https://doi.org/10.1007/s10295-014-1400-0	Biver, S., Stroobants, A., Portetelle, D. & Vandenbol, M. Two promising alkaline β-glucosidases isolated by functional metagenomics from agricultural soil, including one showing high tolerance towards harsh detergents, oxidants and glucose. Journal of Industrial Microbiology & Biotechnology 41, 479–488 (2014).
BGL16	Topsoil metagenomic library	no	N/A	EMBL	AHG23303	MNNGWSHELNEVFPDSFKWGAATASYQIEGAASIDGRGPSVWDLMCRWPGKVSRGHSGEVACDHYHRYAEDVRLAREVGAKAYRFSFSWSRVLPEGVGIANEKGLDFYDRLIDTMLAEGIEPFPTLFHWDYPYALYVRGGWLNPDSPKWFADYAKLMVDRFSDRVKNWFTLNEPSCFLGLGHVDGVHAPGVKLDMPEFFLATKHALMGHGMAGKVIRAHSKQLPHLSIAPVSSIAVPIDESPENIEAARQYSFGEATMARSYWHPRIYLDPIVDGVWPEDIERLLSTAPIKVSAEDLEAMHEKPDSLGLNYYSTVRVQAMPDGSTQILEHPPGHPRSGFDWFIDPEGLYWSVRFHHERYGLPAYITENGISGLDWVSEDGSVHDPQRIDYTAKHLKQLS…	2000	1	35.7	https://doi.org/10.1007/s10295-014-1400-0	Biver, S., Stroobants, A., Portetelle, D. & Vandenbol, M. Two promising alkaline β-glucosidases isolated by functional metagenomics from agricultural soil, including one showing high tolerance towards harsh detergents, oxidants and glucose. Journal of Industrial Microbiology & Biotechnology 41, 479–488 (2014).
BGL16	Topsoil metagenomic library	no	N/A	EMBL	AHG23303	MNNGWSHELNEVFPDSFKWGAATASYQIEGAASIDGRGPSVWDLMCRWPGKVSRGHSGEVACDHYHRYAEDVRLAREVGAKAYRFSFSWSRVLPEGVGIANEKGLDFYDRLIDTMLAEGIEPFPTLFHWDYPYALYVRGGWLNPDSPKWFADYAKLMVDRFSDRVKNWFTLNEPSCFLGLGHVDGVHAPGVKLDMPEFFLATKHALMGHGMAGKVIRAHSKQLPHLSIAPVSSIAVPIDESPENIEAARQYSFGEATMARSYWHPRIYLDPIVDGVWPEDIERLLSTAPIKVSAEDLEAMHEKPDSLGLNYYSTVRVQAMPDGSTQILEHPPGHPRSGFDWFIDPEGLYWSVRFHHERYGLPAYITENGISGLDWVSEDGSVHDPQRIDYTAKHLKQLS…	2500	1	21.4	https://doi.org/10.1007/s10295-014-1400-0	Biver, S., Stroobants, A., Portetelle, D. & Vandenbol, M. Two promising alkaline β-glucosidases isolated by functional metagenomics from agricultural soil, including one showing high tolerance towards harsh detergents, oxidants and glucose. Journal of Industrial Microbiology & Biotechnology 41, 479–488 (2014).
BGL17	Microbacterium sp. XT11	no	N/A	EMBL	AMB17207	MPASLPVADDSPDLVWRDLNGNGRLDPYEDPRLTPAERTADLLGRLSLEEKVGLMFHTVIEAGPGGELLETPGALSKSPTSTVVLGKHMNHFNVHALGPARDAARWANALQRLAAQTPHGIPVTISTDPRHGFFENEGTSFAAGSFSQWPEPLGLAALDDDDIREFADIARREYLAVGIRMALHPQVDLATEPRWGRQLHTFGSDPERTSRALAAYIEGFQGADLGPESVACVTKHFPGAGPQKDGEDAHFPYGREQVYPGGAFDLHLEPFRTAIAAGTAGMMPYYGMPIDLVRDGVPIEEVGFGYNRQIVTGLLRGELGFDGVVVTDWELINDNVAQGQVLPAKAWGVEHLDPAERLIKVLDAGCDQFGGEECVDLLIDLVREGRVSESRIDESARRL…	0	4	100	https://doi.org/10.1021/acs.jafc.2c03386	Gu, J. et al. Novel β-Glucosidase Mibgl3 fromMicrobacteriumsp. XT11 with Oligoxanthan-Hydrolyzing Activity. Journal of Agricultural and Food Chemistry 70, 8713–8724 (2022).
BGL17	Microbacterium sp. XT11	no	N/A	EMBL	AMB17207	MPASLPVADDSPDLVWRDLNGNGRLDPYEDPRLTPAERTADLLGRLSLEEKVGLMFHTVIEAGPGGELLETPGALSKSPTSTVVLGKHMNHFNVHALGPARDAARWANALQRLAAQTPHGIPVTISTDPRHGFFENEGTSFAAGSFSQWPEPLGLAALDDDDIREFADIARREYLAVGIRMALHPQVDLATEPRWGRQLHTFGSDPERTSRALAAYIEGFQGADLGPESVACVTKHFPGAGPQKDGEDAHFPYGREQVYPGGAFDLHLEPFRTAIAAGTAGMMPYYGMPIDLVRDGVPIEEVGFGYNRQIVTGLLRGELGFDGVVVTDWELINDNVAQGQVLPAKAWGVEHLDPAERLIKVLDAGCDQFGGEECVDLLIDLVREGRVSESRIDESARRL…	50	4	32	https://doi.org/10.1021/acs.jafc.2c03386	Gu, J. et al. Novel β-Glucosidase Mibgl3 fromMicrobacteriumsp. XT11 with Oligoxanthan-Hydrolyzing Activity. Journal of Agricultural and Food Chemistry 70, 8713–8724 (2022).
BGL17	Microbacterium sp. XT11	no	N/A	EMBL	AMB17207	MPASLPVADDSPDLVWRDLNGNGRLDPYEDPRLTPAERTADLLGRLSLEEKVGLMFHTVIEAGPGGELLETPGALSKSPTSTVVLGKHMNHFNVHALGPARDAARWANALQRLAAQTPHGIPVTISTDPRHGFFENEGTSFAAGSFSQWPEPLGLAALDDDDIREFADIARREYLAVGIRMALHPQVDLATEPRWGRQLHTFGSDPERTSRALAAYIEGFQGADLGPESVACVTKHFPGAGPQKDGEDAHFPYGREQVYPGGAFDLHLEPFRTAIAAGTAGMMPYYGMPIDLVRDGVPIEEVGFGYNRQIVTGLLRGELGFDGVVVTDWELINDNVAQGQVLPAKAWGVEHLDPAERLIKVLDAGCDQFGGEECVDLLIDLVREGRVSESRIDESARRL…	100	4	21	https://doi.org/10.1021/acs.jafc.2c03386	Gu, J. et al. Novel β-Glucosidase Mibgl3 fromMicrobacteriumsp. XT11 with Oligoxanthan-Hydrolyzing Activity. Journal of Agricultural and Food Chemistry 70, 8713–8724 (2022).
BGL17	Microbacterium sp. XT11	no	N/A	EMBL	AMB17207	MPASLPVADDSPDLVWRDLNGNGRLDPYEDPRLTPAERTADLLGRLSLEEKVGLMFHTVIEAGPGGELLETPGALSKSPTSTVVLGKHMNHFNVHALGPARDAARWANALQRLAAQTPHGIPVTISTDPRHGFFENEGTSFAAGSFSQWPEPLGLAALDDDDIREFADIARREYLAVGIRMALHPQVDLATEPRWGRQLHTFGSDPERTSRALAAYIEGFQGADLGPESVACVTKHFPGAGPQKDGEDAHFPYGREQVYPGGAFDLHLEPFRTAIAAGTAGMMPYYGMPIDLVRDGVPIEEVGFGYNRQIVTGLLRGELGFDGVVVTDWELINDNVAQGQVLPAKAWGVEHLDPAERLIKVLDAGCDQFGGEECVDLLIDLVREGRVSESRIDESARRL…	150	4	19	https://doi.org/10.1021/acs.jafc.2c03386	Gu, J. et al. Novel β-Glucosidase Mibgl3 fromMicrobacteriumsp. XT11 with Oligoxanthan-Hydrolyzing Activity. Journal of Agricultural and Food Chemistry 70, 8713–8724 (2022).
BGL17	Microbacterium sp. XT11	no	N/A	EMBL	AMB17207	MPASLPVADDSPDLVWRDLNGNGRLDPYEDPRLTPAERTADLLGRLSLEEKVGLMFHTVIEAGPGGELLETPGALSKSPTSTVVLGKHMNHFNVHALGPARDAARWANALQRLAAQTPHGIPVTISTDPRHGFFENEGTSFAAGSFSQWPEPLGLAALDDDDIREFADIARREYLAVGIRMALHPQVDLATEPRWGRQLHTFGSDPERTSRALAAYIEGFQGADLGPESVACVTKHFPGAGPQKDGEDAHFPYGREQVYPGGAFDLHLEPFRTAIAAGTAGMMPYYGMPIDLVRDGVPIEEVGFGYNRQIVTGLLRGELGFDGVVVTDWELINDNVAQGQVLPAKAWGVEHLDPAERLIKVLDAGCDQFGGEECVDLLIDLVREGRVSESRIDESARRL…	200	4	14	https://doi.org/10.1021/acs.jafc.2c03386	Gu, J. et al. Novel β-Glucosidase Mibgl3 fromMicrobacteriumsp. XT11 with Oligoxanthan-Hydrolyzing Activity. Journal of Agricultural and Food Chemistry 70, 8713–8724 (2022).
BGL17	Microbacterium sp. XT11	no	N/A	EMBL	AMB17207	MPASLPVADDSPDLVWRDLNGNGRLDPYEDPRLTPAERTADLLGRLSLEEKVGLMFHTVIEAGPGGELLETPGALSKSPTSTVVLGKHMNHFNVHALGPARDAARWANALQRLAAQTPHGIPVTISTDPRHGFFENEGTSFAAGSFSQWPEPLGLAALDDDDIREFADIARREYLAVGIRMALHPQVDLATEPRWGRQLHTFGSDPERTSRALAAYIEGFQGADLGPESVACVTKHFPGAGPQKDGEDAHFPYGREQVYPGGAFDLHLEPFRTAIAAGTAGMMPYYGMPIDLVRDGVPIEEVGFGYNRQIVTGLLRGELGFDGVVVTDWELINDNVAQGQVLPAKAWGVEHLDPAERLIKVLDAGCDQFGGEECVDLLIDLVREGRVSESRIDESARRL…	400	4	7	https://doi.org/10.1021/acs.jafc.2c03386	Gu, J. et al. Novel β-Glucosidase Mibgl3 fromMicrobacteriumsp. XT11 with Oligoxanthan-Hydrolyzing Activity. Journal of Agricultural and Food Chemistry 70, 8713–8724 (2022).
BGL17	Microbacterium sp. XT11	no	N/A	EMBL	AMB17207	MPASLPVADDSPDLVWRDLNGNGRLDPYEDPRLTPAERTADLLGRLSLEEKVGLMFHTVIEAGPGGELLETPGALSKSPTSTVVLGKHMNHFNVHALGPARDAARWANALQRLAAQTPHGIPVTISTDPRHGFFENEGTSFAAGSFSQWPEPLGLAALDDDDIREFADIARREYLAVGIRMALHPQVDLATEPRWGRQLHTFGSDPERTSRALAAYIEGFQGADLGPESVACVTKHFPGAGPQKDGEDAHFPYGREQVYPGGAFDLHLEPFRTAIAAGTAGMMPYYGMPIDLVRDGVPIEEVGFGYNRQIVTGLLRGELGFDGVVVTDWELINDNVAQGQVLPAKAWGVEHLDPAERLIKVLDAGCDQFGGEECVDLLIDLVREGRVSESRIDESARRL…	600	4	4	https://doi.org/10.1021/acs.jafc.2c03386	Gu, J. et al. Novel β-Glucosidase Mibgl3 fromMicrobacteriumsp. XT11 with Oligoxanthan-Hydrolyzing Activity. Journal of Agricultural and Food Chemistry 70, 8713–8724 (2022).
BGL17	Microbacterium sp. XT11	no	N/A	EMBL	AMB17207	MPASLPVADDSPDLVWRDLNGNGRLDPYEDPRLTPAERTADLLGRLSLEEKVGLMFHTVIEAGPGGELLETPGALSKSPTSTVVLGKHMNHFNVHALGPARDAARWANALQRLAAQTPHGIPVTISTDPRHGFFENEGTSFAAGSFSQWPEPLGLAALDDDDIREFADIARREYLAVGIRMALHPQVDLATEPRWGRQLHTFGSDPERTSRALAAYIEGFQGADLGPESVACVTKHFPGAGPQKDGEDAHFPYGREQVYPGGAFDLHLEPFRTAIAAGTAGMMPYYGMPIDLVRDGVPIEEVGFGYNRQIVTGLLRGELGFDGVVVTDWELINDNVAQGQVLPAKAWGVEHLDPAERLIKVLDAGCDQFGGEECVDLLIDLVREGRVSESRIDESARRL…	800	4	2	https://doi.org/10.1021/acs.jafc.2c03386	Gu, J. et al. Novel β-Glucosidase Mibgl3 fromMicrobacteriumsp. XT11 with Oligoxanthan-Hydrolyzing Activity. Journal of Agricultural and Food Chemistry 70, 8713–8724 (2022).
BGL17	Microbacterium sp. XT11	no	N/A	EMBL	AMB17207	MPASLPVADDSPDLVWRDLNGNGRLDPYEDPRLTPAERTADLLGRLSLEEKVGLMFHTVIEAGPGGELLETPGALSKSPTSTVVLGKHMNHFNVHALGPARDAARWANALQRLAAQTPHGIPVTISTDPRHGFFENEGTSFAAGSFSQWPEPLGLAALDDDDIREFADIARREYLAVGIRMALHPQVDLATEPRWGRQLHTFGSDPERTSRALAAYIEGFQGADLGPESVACVTKHFPGAGPQKDGEDAHFPYGREQVYPGGAFDLHLEPFRTAIAAGTAGMMPYYGMPIDLVRDGVPIEEVGFGYNRQIVTGLLRGELGFDGVVVTDWELINDNVAQGQVLPAKAWGVEHLDPAERLIKVLDAGCDQFGGEECVDLLIDLVREGRVSESRIDESARRL…	1000	4	1	https://doi.org/10.1021/acs.jafc.2c03386	Gu, J. et al. Novel β-Glucosidase Mibgl3 fromMicrobacteriumsp. XT11 with Oligoxanthan-Hydrolyzing Activity. Journal of Agricultural and Food Chemistry 70, 8713–8724 (2022).
BGL17	Microbacterium sp. XT11	no	N/A	EMBL	AMB17207	MPASLPVADDSPDLVWRDLNGNGRLDPYEDPRLTPAERTADLLGRLSLEEKVGLMFHTVIEAGPGGELLETPGALSKSPTSTVVLGKHMNHFNVHALGPARDAARWANALQRLAAQTPHGIPVTISTDPRHGFFENEGTSFAAGSFSQWPEPLGLAALDDDDIREFADIARREYLAVGIRMALHPQVDLATEPRWGRQLHTFGSDPERTSRALAAYIEGFQGADLGPESVACVTKHFPGAGPQKDGEDAHFPYGREQVYPGGAFDLHLEPFRTAIAAGTAGMMPYYGMPIDLVRDGVPIEEVGFGYNRQIVTGLLRGELGFDGVVVTDWELINDNVAQGQVLPAKAWGVEHLDPAERLIKVLDAGCDQFGGEECVDLLIDLVREGRVSESRIDESARRL…	1500	4	3	https://doi.org/10.1021/acs.jafc.2c03386	Gu, J. et al. Novel β-Glucosidase Mibgl3 fromMicrobacteriumsp. XT11 with Oligoxanthan-Hydrolyzing Activity. Journal of Agricultural and Food Chemistry 70, 8713–8724 (2022).
BGL17	Microbacterium sp. XT11	no	N/A	EMBL	AMB17207	MPASLPVADDSPDLVWRDLNGNGRLDPYEDPRLTPAERTADLLGRLSLEEKVGLMFHTVIEAGPGGELLETPGALSKSPTSTVVLGKHMNHFNVHALGPARDAARWANALQRLAAQTPHGIPVTISTDPRHGFFENEGTSFAAGSFSQWPEPLGLAALDDDDIREFADIARREYLAVGIRMALHPQVDLATEPRWGRQLHTFGSDPERTSRALAAYIEGFQGADLGPESVACVTKHFPGAGPQKDGEDAHFPYGREQVYPGGAFDLHLEPFRTAIAAGTAGMMPYYGMPIDLVRDGVPIEEVGFGYNRQIVTGLLRGELGFDGVVVTDWELINDNVAQGQVLPAKAWGVEHLDPAERLIKVLDAGCDQFGGEECVDLLIDLVREGRVSESRIDESARRL…	2000	4	2	https://doi.org/10.1021/acs.jafc.2c03386	Gu, J. et al. Novel β-Glucosidase Mibgl3 fromMicrobacteriumsp. XT11 with Oligoxanthan-Hydrolyzing Activity. Journal of Agricultural and Food Chemistry 70, 8713–8724 (2022).
BGL18	Soil metagenomic library	no	N/A	EMBL	QCG75868	MTRVSRRGLLAVGAATGGAVVATGTARADITARSGFLWGSAGAAYQIEGGNVASDLWVVEHVQPTIFREASGDAVDAYHRVFDDIALAASLGFNAHRFSIEWSRIEPEKGQISLAAIAYYRRVLEAIRSHGMTPVVTLHHFTSPRWFAAAGGFETRDGIEPFVRYAEIVSRHLGDLFGVVATFNEPNLGGLMSWGSLSKQIRPIVQASRASAARAVNSDKFAPLVLGDFRIQTPIIIEAHERAYDVIRRETGGRTPVGLTIAVNDERAGTPDAGLDAKLEDAVLPWVRARGDFIGVQNYTYALVGKDADLPNPEGVELTQMNYPFAPEALEGAIRLVARHTDKPIYVTENGVATEDDARRVAFIDRAVPAVFACMRDGIDVRGYIHWSFLDNWEWFAGF…	0	5	100	https://doi.org/10.1016/j.ijbiomac.2019.06.029	Liu, X., Cao, L., Zeng, J., Liu, Y. & Xie, W. Improving the cellobiose-hydrolysis activity and glucose-tolerance of a thermostable β-glucosidase through rational design. International Journal of Biological Macromolecules 136, 1052–1059 (2019).
BGL18	Soil metagenomic library	no	N/A	EMBL	QCG75868	MTRVSRRGLLAVGAATGGAVVATGTARADITARSGFLWGSAGAAYQIEGGNVASDLWVVEHVQPTIFREASGDAVDAYHRVFDDIALAASLGFNAHRFSIEWSRIEPEKGQISLAAIAYYRRVLEAIRSHGMTPVVTLHHFTSPRWFAAAGGFETRDGIEPFVRYAEIVSRHLGDLFGVVATFNEPNLGGLMSWGSLSKQIRPIVQASRASAARAVNSDKFAPLVLGDFRIQTPIIIEAHERAYDVIRRETGGRTPVGLTIAVNDERAGTPDAGLDAKLEDAVLPWVRARGDFIGVQNYTYALVGKDADLPNPEGVELTQMNYPFAPEALEGAIRLVARHTDKPIYVTENGVATEDDARRVAFIDRAVPAVFACMRDGIDVRGYIHWSFLDNWEWFAGF…	100	5	76	https://doi.org/10.1016/j.ijbiomac.2019.06.029	Liu, X., Cao, L., Zeng, J., Liu, Y. & Xie, W. Improving the cellobiose-hydrolysis activity and glucose-tolerance of a thermostable β-glucosidase through rational design. International Journal of Biological Macromolecules 136, 1052–1059 (2019).
BGL18	Soil metagenomic library	no	N/A	EMBL	QCG75868	MTRVSRRGLLAVGAATGGAVVATGTARADITARSGFLWGSAGAAYQIEGGNVASDLWVVEHVQPTIFREASGDAVDAYHRVFDDIALAASLGFNAHRFSIEWSRIEPEKGQISLAAIAYYRRVLEAIRSHGMTPVVTLHHFTSPRWFAAAGGFETRDGIEPFVRYAEIVSRHLGDLFGVVATFNEPNLGGLMSWGSLSKQIRPIVQASRASAARAVNSDKFAPLVLGDFRIQTPIIIEAHERAYDVIRRETGGRTPVGLTIAVNDERAGTPDAGLDAKLEDAVLPWVRARGDFIGVQNYTYALVGKDADLPNPEGVELTQMNYPFAPEALEGAIRLVARHTDKPIYVTENGVATEDDARRVAFIDRAVPAVFACMRDGIDVRGYIHWSFLDNWEWFAGF…	200	5	73	https://doi.org/10.1016/j.ijbiomac.2019.06.029	Liu, X., Cao, L., Zeng, J., Liu, Y. & Xie, W. Improving the cellobiose-hydrolysis activity and glucose-tolerance of a thermostable β-glucosidase through rational design. International Journal of Biological Macromolecules 136, 1052–1059 (2019).
BGL18	Soil metagenomic library	no	N/A	EMBL	QCG75868	MTRVSRRGLLAVGAATGGAVVATGTARADITARSGFLWGSAGAAYQIEGGNVASDLWVVEHVQPTIFREASGDAVDAYHRVFDDIALAASLGFNAHRFSIEWSRIEPEKGQISLAAIAYYRRVLEAIRSHGMTPVVTLHHFTSPRWFAAAGGFETRDGIEPFVRYAEIVSRHLGDLFGVVATFNEPNLGGLMSWGSLSKQIRPIVQASRASAARAVNSDKFAPLVLGDFRIQTPIIIEAHERAYDVIRRETGGRTPVGLTIAVNDERAGTPDAGLDAKLEDAVLPWVRARGDFIGVQNYTYALVGKDADLPNPEGVELTQMNYPFAPEALEGAIRLVARHTDKPIYVTENGVATEDDARRVAFIDRAVPAVFACMRDGIDVRGYIHWSFLDNWEWFAGF…	500	5	64	https://doi.org/10.1016/j.ijbiomac.2019.06.029	Liu, X., Cao, L., Zeng, J., Liu, Y. & Xie, W. Improving the cellobiose-hydrolysis activity and glucose-tolerance of a thermostable β-glucosidase through rational design. International Journal of Biological Macromolecules 136, 1052–1059 (2019).
BGL18	Soil metagenomic library	no	N/A	EMBL	QCG75868	MTRVSRRGLLAVGAATGGAVVATGTARADITARSGFLWGSAGAAYQIEGGNVASDLWVVEHVQPTIFREASGDAVDAYHRVFDDIALAASLGFNAHRFSIEWSRIEPEKGQISLAAIAYYRRVLEAIRSHGMTPVVTLHHFTSPRWFAAAGGFETRDGIEPFVRYAEIVSRHLGDLFGVVATFNEPNLGGLMSWGSLSKQIRPIVQASRASAARAVNSDKFAPLVLGDFRIQTPIIIEAHERAYDVIRRETGGRTPVGLTIAVNDERAGTPDAGLDAKLEDAVLPWVRARGDFIGVQNYTYALVGKDADLPNPEGVELTQMNYPFAPEALEGAIRLVARHTDKPIYVTENGVATEDDARRVAFIDRAVPAVFACMRDGIDVRGYIHWSFLDNWEWFAGF…	1000	5	45	https://doi.org/10.1016/j.ijbiomac.2019.06.029	Liu, X., Cao, L., Zeng, J., Liu, Y. & Xie, W. Improving the cellobiose-hydrolysis activity and glucose-tolerance of a thermostable β-glucosidase through rational design. International Journal of Biological Macromolecules 136, 1052–1059 (2019).
BGL18	Soil metagenomic library	no	N/A	EMBL	QCG75868	MTRVSRRGLLAVGAATGGAVVATGTARADITARSGFLWGSAGAAYQIEGGNVASDLWVVEHVQPTIFREASGDAVDAYHRVFDDIALAASLGFNAHRFSIEWSRIEPEKGQISLAAIAYYRRVLEAIRSHGMTPVVTLHHFTSPRWFAAAGGFETRDGIEPFVRYAEIVSRHLGDLFGVVATFNEPNLGGLMSWGSLSKQIRPIVQASRASAARAVNSDKFAPLVLGDFRIQTPIIIEAHERAYDVIRRETGGRTPVGLTIAVNDERAGTPDAGLDAKLEDAVLPWVRARGDFIGVQNYTYALVGKDADLPNPEGVELTQMNYPFAPEALEGAIRLVARHTDKPIYVTENGVATEDDARRVAFIDRAVPAVFACMRDGIDVRGYIHWSFLDNWEWFAGF…	1500	5	22	https://doi.org/10.1016/j.ijbiomac.2019.06.029	Liu, X., Cao, L., Zeng, J., Liu, Y. & Xie, W. Improving the cellobiose-hydrolysis activity and glucose-tolerance of a thermostable β-glucosidase through rational design. International Journal of Biological Macromolecules 136, 1052–1059 (2019).
BGL19	Soil metagenomic library	yes	A397R	EMBL	QCG75868	MTRVSRRGLLAVGAATGGAVVATGTARADITARSGFLWGSAGAAYQIEGGNVASDLWVVEHVQPTIFREASGDAVDAYHRVFDDIALAASLGFNAHRFSIEWSRIEPEKGQISLAAIAYYRRVLEAIRSHGMTPVVTLHHFTSPRWFAAAGGFETRDGIEPFVRYAEIVSRHLGDLFGVVATFNEPNLGGLMSWGSLSKQIRPIVQASRASAARAVNSDKFAPLVLGDFRIQTPIIIEAHERAYDVIRRETGGRTPVGLTIAVNDERAGTPDAGLDAKLEDAVLPWVRARGDFIGVQNYTYALVGKDADLPNPEGVELTQMNYPFAPEALEGAIRLVARHTDKPIYVTENGVATEDDARRVAFIDRAVPAVFACMRDGIDVRGYIHWSFLDNWEWFRGF…	0	5	100	https://doi.org/10.1016/j.ijbiomac.2019.06.029	Liu, X., Cao, L., Zeng, J., Liu, Y. & Xie, W. Improving the cellobiose-hydrolysis activity and glucose-tolerance of a thermostable β-glucosidase through rational design. International Journal of Biological Macromolecules 136, 1052–1059 (2019).
BGL19	Soil metagenomic library	yes	A397R	EMBL	QCG75868	MTRVSRRGLLAVGAATGGAVVATGTARADITARSGFLWGSAGAAYQIEGGNVASDLWVVEHVQPTIFREASGDAVDAYHRVFDDIALAASLGFNAHRFSIEWSRIEPEKGQISLAAIAYYRRVLEAIRSHGMTPVVTLHHFTSPRWFAAAGGFETRDGIEPFVRYAEIVSRHLGDLFGVVATFNEPNLGGLMSWGSLSKQIRPIVQASRASAARAVNSDKFAPLVLGDFRIQTPIIIEAHERAYDVIRRETGGRTPVGLTIAVNDERAGTPDAGLDAKLEDAVLPWVRARGDFIGVQNYTYALVGKDADLPNPEGVELTQMNYPFAPEALEGAIRLVARHTDKPIYVTENGVATEDDARRVAFIDRAVPAVFACMRDGIDVRGYIHWSFLDNWEWFRGF…	100	5	74	https://doi.org/10.1016/j.ijbiomac.2019.06.029	Liu, X., Cao, L., Zeng, J., Liu, Y. & Xie, W. Improving the cellobiose-hydrolysis activity and glucose-tolerance of a thermostable β-glucosidase through rational design. International Journal of Biological Macromolecules 136, 1052–1059 (2019).
BGL19	Soil metagenomic library	yes	A397R	EMBL	QCG75868	MTRVSRRGLLAVGAATGGAVVATGTARADITARSGFLWGSAGAAYQIEGGNVASDLWVVEHVQPTIFREASGDAVDAYHRVFDDIALAASLGFNAHRFSIEWSRIEPEKGQISLAAIAYYRRVLEAIRSHGMTPVVTLHHFTSPRWFAAAGGFETRDGIEPFVRYAEIVSRHLGDLFGVVATFNEPNLGGLMSWGSLSKQIRPIVQASRASAARAVNSDKFAPLVLGDFRIQTPIIIEAHERAYDVIRRETGGRTPVGLTIAVNDERAGTPDAGLDAKLEDAVLPWVRARGDFIGVQNYTYALVGKDADLPNPEGVELTQMNYPFAPEALEGAIRLVARHTDKPIYVTENGVATEDDARRVAFIDRAVPAVFACMRDGIDVRGYIHWSFLDNWEWFRGF…	200	5	74	https://doi.org/10.1016/j.ijbiomac.2019.06.029	Liu, X., Cao, L., Zeng, J., Liu, Y. & Xie, W. Improving the cellobiose-hydrolysis activity and glucose-tolerance of a thermostable β-glucosidase through rational design. International Journal of Biological Macromolecules 136, 1052–1059 (2019).
BGL19	Soil metagenomic library	yes	A397R	EMBL	QCG75868	MTRVSRRGLLAVGAATGGAVVATGTARADITARSGFLWGSAGAAYQIEGGNVASDLWVVEHVQPTIFREASGDAVDAYHRVFDDIALAASLGFNAHRFSIEWSRIEPEKGQISLAAIAYYRRVLEAIRSHGMTPVVTLHHFTSPRWFAAAGGFETRDGIEPFVRYAEIVSRHLGDLFGVVATFNEPNLGGLMSWGSLSKQIRPIVQASRASAARAVNSDKFAPLVLGDFRIQTPIIIEAHERAYDVIRRETGGRTPVGLTIAVNDERAGTPDAGLDAKLEDAVLPWVRARGDFIGVQNYTYALVGKDADLPNPEGVELTQMNYPFAPEALEGAIRLVARHTDKPIYVTENGVATEDDARRVAFIDRAVPAVFACMRDGIDVRGYIHWSFLDNWEWFRGF…	500	5	63	https://doi.org/10.1016/j.ijbiomac.2019.06.029	Liu, X., Cao, L., Zeng, J., Liu, Y. & Xie, W. Improving the cellobiose-hydrolysis activity and glucose-tolerance of a thermostable β-glucosidase through rational design. International Journal of Biological Macromolecules 136, 1052–1059 (2019).
BGL19	Soil metagenomic library	yes	A397R	EMBL	QCG75868	MTRVSRRGLLAVGAATGGAVVATGTARADITARSGFLWGSAGAAYQIEGGNVASDLWVVEHVQPTIFREASGDAVDAYHRVFDDIALAASLGFNAHRFSIEWSRIEPEKGQISLAAIAYYRRVLEAIRSHGMTPVVTLHHFTSPRWFAAAGGFETRDGIEPFVRYAEIVSRHLGDLFGVVATFNEPNLGGLMSWGSLSKQIRPIVQASRASAARAVNSDKFAPLVLGDFRIQTPIIIEAHERAYDVIRRETGGRTPVGLTIAVNDERAGTPDAGLDAKLEDAVLPWVRARGDFIGVQNYTYALVGKDADLPNPEGVELTQMNYPFAPEALEGAIRLVARHTDKPIYVTENGVATEDDARRVAFIDRAVPAVFACMRDGIDVRGYIHWSFLDNWEWFRGF…	1000	5	43	https://doi.org/10.1016/j.ijbiomac.2019.06.029	Liu, X., Cao, L., Zeng, J., Liu, Y. & Xie, W. Improving the cellobiose-hydrolysis activity and glucose-tolerance of a thermostable β-glucosidase through rational design. International Journal of Biological Macromolecules 136, 1052–1059 (2019).
BGL19	Soil metagenomic library	yes	A397R	EMBL	QCG75868	MTRVSRRGLLAVGAATGGAVVATGTARADITARSGFLWGSAGAAYQIEGGNVASDLWVVEHVQPTIFREASGDAVDAYHRVFDDIALAASLGFNAHRFSIEWSRIEPEKGQISLAAIAYYRRVLEAIRSHGMTPVVTLHHFTSPRWFAAAGGFETRDGIEPFVRYAEIVSRHLGDLFGVVATFNEPNLGGLMSWGSLSKQIRPIVQASRASAARAVNSDKFAPLVLGDFRIQTPIIIEAHERAYDVIRRETGGRTPVGLTIAVNDERAGTPDAGLDAKLEDAVLPWVRARGDFIGVQNYTYALVGKDADLPNPEGVELTQMNYPFAPEALEGAIRLVARHTDKPIYVTENGVATEDDARRVAFIDRAVPAVFACMRDGIDVRGYIHWSFLDNWEWFRGF…	1500	5	21	https://doi.org/10.1016/j.ijbiomac.2019.06.029	Liu, X., Cao, L., Zeng, J., Liu, Y. & Xie, W. Improving the cellobiose-hydrolysis activity and glucose-tolerance of a thermostable β-glucosidase through rational design. International Journal of Biological Macromolecules 136, 1052–1059 (2019).
BGL20	Soil metagenomic library	yes	A397R/L188A	EMBL	QCG75868	MTRVSRRGLLAVGAATGGAVVATGTARADITARSGFLWGSAGAAYQIEGGNVASDLWVVEHVQPTIFREASGDAVDAYHRVFDDIALAASLGFNAHRFSIEWSRIEPEKGQISLAAIAYYRRVLEAIRSHGMTPVVTLHHFTSPRWFAAAGGFETRDGIEPFVRYAEIVSRHLGDLFGVVATFNEPNAGGLMSWGSLSKQIRPIVQASRASAARAVNSDKFAPLVLGDFRIQTPIIIEAHERAYDVIRRETGGRTPVGLTIAVNDERAGTPDAGLDAKLEDAVLPWVRARGDFIGVQNYTYALVGKDADLPNPEGVELTQMNYPFAPEALEGAIRLVARHTDKPIYVTENGVATEDDARRVAFIDRAVPAVFACMRDGIDVRGYIHWSFLDNWEWFRGF…	0	5	100	https://doi.org/10.1016/j.ijbiomac.2019.06.029	Liu, X., Cao, L., Zeng, J., Liu, Y. & Xie, W. Improving the cellobiose-hydrolysis activity and glucose-tolerance of a thermostable β-glucosidase through rational design. International Journal of Biological Macromolecules 136, 1052–1059 (2019).
BGL20	Soil metagenomic library	yes	A397R/L188A	EMBL	QCG75868	MTRVSRRGLLAVGAATGGAVVATGTARADITARSGFLWGSAGAAYQIEGGNVASDLWVVEHVQPTIFREASGDAVDAYHRVFDDIALAASLGFNAHRFSIEWSRIEPEKGQISLAAIAYYRRVLEAIRSHGMTPVVTLHHFTSPRWFAAAGGFETRDGIEPFVRYAEIVSRHLGDLFGVVATFNEPNAGGLMSWGSLSKQIRPIVQASRASAARAVNSDKFAPLVLGDFRIQTPIIIEAHERAYDVIRRETGGRTPVGLTIAVNDERAGTPDAGLDAKLEDAVLPWVRARGDFIGVQNYTYALVGKDADLPNPEGVELTQMNYPFAPEALEGAIRLVARHTDKPIYVTENGVATEDDARRVAFIDRAVPAVFACMRDGIDVRGYIHWSFLDNWEWFRGF…	100	5	96	https://doi.org/10.1016/j.ijbiomac.2019.06.029	Liu, X., Cao, L., Zeng, J., Liu, Y. & Xie, W. Improving the cellobiose-hydrolysis activity and glucose-tolerance of a thermostable β-glucosidase through rational design. International Journal of Biological Macromolecules 136, 1052–1059 (2019).
BGL20	Soil metagenomic library	yes	A397R/L188A	EMBL	QCG75868	MTRVSRRGLLAVGAATGGAVVATGTARADITARSGFLWGSAGAAYQIEGGNVASDLWVVEHVQPTIFREASGDAVDAYHRVFDDIALAASLGFNAHRFSIEWSRIEPEKGQISLAAIAYYRRVLEAIRSHGMTPVVTLHHFTSPRWFAAAGGFETRDGIEPFVRYAEIVSRHLGDLFGVVATFNEPNAGGLMSWGSLSKQIRPIVQASRASAARAVNSDKFAPLVLGDFRIQTPIIIEAHERAYDVIRRETGGRTPVGLTIAVNDERAGTPDAGLDAKLEDAVLPWVRARGDFIGVQNYTYALVGKDADLPNPEGVELTQMNYPFAPEALEGAIRLVARHTDKPIYVTENGVATEDDARRVAFIDRAVPAVFACMRDGIDVRGYIHWSFLDNWEWFRGF…	200	5	93	https://doi.org/10.1016/j.ijbiomac.2019.06.029	Liu, X., Cao, L., Zeng, J., Liu, Y. & Xie, W. Improving the cellobiose-hydrolysis activity and glucose-tolerance of a thermostable β-glucosidase through rational design. International Journal of Biological Macromolecules 136, 1052–1059 (2019).
BGL20	Soil metagenomic library	yes	A397R/L188A	EMBL	QCG75868	MTRVSRRGLLAVGAATGGAVVATGTARADITARSGFLWGSAGAAYQIEGGNVASDLWVVEHVQPTIFREASGDAVDAYHRVFDDIALAASLGFNAHRFSIEWSRIEPEKGQISLAAIAYYRRVLEAIRSHGMTPVVTLHHFTSPRWFAAAGGFETRDGIEPFVRYAEIVSRHLGDLFGVVATFNEPNAGGLMSWGSLSKQIRPIVQASRASAARAVNSDKFAPLVLGDFRIQTPIIIEAHERAYDVIRRETGGRTPVGLTIAVNDERAGTPDAGLDAKLEDAVLPWVRARGDFIGVQNYTYALVGKDADLPNPEGVELTQMNYPFAPEALEGAIRLVARHTDKPIYVTENGVATEDDARRVAFIDRAVPAVFACMRDGIDVRGYIHWSFLDNWEWFRGF…	500	5	80	https://doi.org/10.1016/j.ijbiomac.2019.06.029	Liu, X., Cao, L., Zeng, J., Liu, Y. & Xie, W. Improving the cellobiose-hydrolysis activity and glucose-tolerance of a thermostable β-glucosidase through rational design. International Journal of Biological Macromolecules 136, 1052–1059 (2019).
BGL20	Soil metagenomic library	yes	A397R/L188A	EMBL	QCG75868	MTRVSRRGLLAVGAATGGAVVATGTARADITARSGFLWGSAGAAYQIEGGNVASDLWVVEHVQPTIFREASGDAVDAYHRVFDDIALAASLGFNAHRFSIEWSRIEPEKGQISLAAIAYYRRVLEAIRSHGMTPVVTLHHFTSPRWFAAAGGFETRDGIEPFVRYAEIVSRHLGDLFGVVATFNEPNAGGLMSWGSLSKQIRPIVQASRASAARAVNSDKFAPLVLGDFRIQTPIIIEAHERAYDVIRRETGGRTPVGLTIAVNDERAGTPDAGLDAKLEDAVLPWVRARGDFIGVQNYTYALVGKDADLPNPEGVELTQMNYPFAPEALEGAIRLVARHTDKPIYVTENGVATEDDARRVAFIDRAVPAVFACMRDGIDVRGYIHWSFLDNWEWFRGF…	1000	5	64	https://doi.org/10.1016/j.ijbiomac.2019.06.029	Liu, X., Cao, L., Zeng, J., Liu, Y. & Xie, W. Improving the cellobiose-hydrolysis activity and glucose-tolerance of a thermostable β-glucosidase through rational design. International Journal of Biological Macromolecules 136, 1052–1059 (2019).
BGL20	Soil metagenomic library	yes	A397R/L188A	EMBL	QCG75868	MTRVSRRGLLAVGAATGGAVVATGTARADITARSGFLWGSAGAAYQIEGGNVASDLWVVEHVQPTIFREASGDAVDAYHRVFDDIALAASLGFNAHRFSIEWSRIEPEKGQISLAAIAYYRRVLEAIRSHGMTPVVTLHHFTSPRWFAAAGGFETRDGIEPFVRYAEIVSRHLGDLFGVVATFNEPNAGGLMSWGSLSKQIRPIVQASRASAARAVNSDKFAPLVLGDFRIQTPIIIEAHERAYDVIRRETGGRTPVGLTIAVNDERAGTPDAGLDAKLEDAVLPWVRARGDFIGVQNYTYALVGKDADLPNPEGVELTQMNYPFAPEALEGAIRLVARHTDKPIYVTENGVATEDDARRVAFIDRAVPAVFACMRDGIDVRGYIHWSFLDNWEWFRGF…	1500	5	54	https://doi.org/10.1016/j.ijbiomac.2019.06.029	Liu, X., Cao, L., Zeng, J., Liu, Y. & Xie, W. Improving the cellobiose-hydrolysis activity and glucose-tolerance of a thermostable β-glucosidase through rational design. International Journal of Biological Macromolecules 136, 1052–1059 (2019).
BGL20	Soil metagenomic library	yes	A397R/L188A	EMBL	QCG75868	MTRVSRRGLLAVGAATGGAVVATGTARADITARSGFLWGSAGAAYQIEGGNVASDLWVVEHVQPTIFREASGDAVDAYHRVFDDIALAASLGFNAHRFSIEWSRIEPEKGQISLAAIAYYRRVLEAIRSHGMTPVVTLHHFTSPRWFAAAGGFETRDGIEPFVRYAEIVSRHLGDLFGVVATFNEPNAGGLMSWGSLSKQIRPIVQASRASAARAVNSDKFAPLVLGDFRIQTPIIIEAHERAYDVIRRETGGRTPVGLTIAVNDERAGTPDAGLDAKLEDAVLPWVRARGDFIGVQNYTYALVGKDADLPNPEGVELTQMNYPFAPEALEGAIRLVARHTDKPIYVTENGVATEDDARRVAFIDRAVPAVFACMRDGIDVRGYIHWSFLDNWEWFRGF…	2000	5	32	https://doi.org/10.1016/j.ijbiomac.2019.06.029	Liu, X., Cao, L., Zeng, J., Liu, Y. & Xie, W. Improving the cellobiose-hydrolysis activity and glucose-tolerance of a thermostable β-glucosidase through rational design. International Journal of Biological Macromolecules 136, 1052–1059 (2019).
BGL21	Soil metagenomic library	yes	A397R/M192A	EMBL	QCG75868	MTRVSRRGLLAVGAATGGAVVATGTARADITARSGFLWGSAGAAYQIEGGNVASDLWVVEHVQPTIFREASGDAVDAYHRVFDDIALAASLGFNAHRFSIEWSRIEPEKGQISLAAIAYYRRVLEAIRSHGMTPVVTLHHFTSPRWFAAAGGFETRDGIEPFVRYAEIVSRHLGDLFGVVATFNEPNLGGLASWGSLSKQIRPIVQASRASAARAVNSDKFAPLVLGDFRIQTPIIIEAHERAYDVIRRETGGRTPVGLTIAVNDERAGTPDAGLDAKLEDAVLPWVRARGDFIGVQNYTYALVGKDADLPNPEGVELTQMNYPFAPEALEGAIRLVARHTDKPIYVTENGVATEDDARRVAFIDRAVPAVFACMRDGIDVRGYIHWSFLDNWEWFRGF…	0	5	100	https://doi.org/10.1016/j.ijbiomac.2019.06.029	Liu, X., Cao, L., Zeng, J., Liu, Y. & Xie, W. Improving the cellobiose-hydrolysis activity and glucose-tolerance of a thermostable β-glucosidase through rational design. International Journal of Biological Macromolecules 136, 1052–1059 (2019).
BGL21	Soil metagenomic library	yes	A397R/M192A	EMBL	QCG75868	MTRVSRRGLLAVGAATGGAVVATGTARADITARSGFLWGSAGAAYQIEGGNVASDLWVVEHVQPTIFREASGDAVDAYHRVFDDIALAASLGFNAHRFSIEWSRIEPEKGQISLAAIAYYRRVLEAIRSHGMTPVVTLHHFTSPRWFAAAGGFETRDGIEPFVRYAEIVSRHLGDLFGVVATFNEPNLGGLASWGSLSKQIRPIVQASRASAARAVNSDKFAPLVLGDFRIQTPIIIEAHERAYDVIRRETGGRTPVGLTIAVNDERAGTPDAGLDAKLEDAVLPWVRARGDFIGVQNYTYALVGKDADLPNPEGVELTQMNYPFAPEALEGAIRLVARHTDKPIYVTENGVATEDDARRVAFIDRAVPAVFACMRDGIDVRGYIHWSFLDNWEWFRGF…	100	5	85	https://doi.org/10.1016/j.ijbiomac.2019.06.029	Liu, X., Cao, L., Zeng, J., Liu, Y. & Xie, W. Improving the cellobiose-hydrolysis activity and glucose-tolerance of a thermostable β-glucosidase through rational design. International Journal of Biological Macromolecules 136, 1052–1059 (2019).
BGL21	Soil metagenomic library	yes	A397R/M192A	EMBL	QCG75868	MTRVSRRGLLAVGAATGGAVVATGTARADITARSGFLWGSAGAAYQIEGGNVASDLWVVEHVQPTIFREASGDAVDAYHRVFDDIALAASLGFNAHRFSIEWSRIEPEKGQISLAAIAYYRRVLEAIRSHGMTPVVTLHHFTSPRWFAAAGGFETRDGIEPFVRYAEIVSRHLGDLFGVVATFNEPNLGGLASWGSLSKQIRPIVQASRASAARAVNSDKFAPLVLGDFRIQTPIIIEAHERAYDVIRRETGGRTPVGLTIAVNDERAGTPDAGLDAKLEDAVLPWVRARGDFIGVQNYTYALVGKDADLPNPEGVELTQMNYPFAPEALEGAIRLVARHTDKPIYVTENGVATEDDARRVAFIDRAVPAVFACMRDGIDVRGYIHWSFLDNWEWFRGF…	200	5	73	https://doi.org/10.1016/j.ijbiomac.2019.06.029	Liu, X., Cao, L., Zeng, J., Liu, Y. & Xie, W. Improving the cellobiose-hydrolysis activity and glucose-tolerance of a thermostable β-glucosidase through rational design. International Journal of Biological Macromolecules 136, 1052–1059 (2019).
BGL21	Soil metagenomic library	yes	A397R/M192A	EMBL	QCG75868	MTRVSRRGLLAVGAATGGAVVATGTARADITARSGFLWGSAGAAYQIEGGNVASDLWVVEHVQPTIFREASGDAVDAYHRVFDDIALAASLGFNAHRFSIEWSRIEPEKGQISLAAIAYYRRVLEAIRSHGMTPVVTLHHFTSPRWFAAAGGFETRDGIEPFVRYAEIVSRHLGDLFGVVATFNEPNLGGLASWGSLSKQIRPIVQASRASAARAVNSDKFAPLVLGDFRIQTPIIIEAHERAYDVIRRETGGRTPVGLTIAVNDERAGTPDAGLDAKLEDAVLPWVRARGDFIGVQNYTYALVGKDADLPNPEGVELTQMNYPFAPEALEGAIRLVARHTDKPIYVTENGVATEDDARRVAFIDRAVPAVFACMRDGIDVRGYIHWSFLDNWEWFRGF…	500	5	58	https://doi.org/10.1016/j.ijbiomac.2019.06.029	Liu, X., Cao, L., Zeng, J., Liu, Y. & Xie, W. Improving the cellobiose-hydrolysis activity and glucose-tolerance of a thermostable β-glucosidase through rational design. International Journal of Biological Macromolecules 136, 1052–1059 (2019).
BGL21	Soil metagenomic library	yes	A397R/M192A	EMBL	QCG75868	MTRVSRRGLLAVGAATGGAVVATGTARADITARSGFLWGSAGAAYQIEGGNVASDLWVVEHVQPTIFREASGDAVDAYHRVFDDIALAASLGFNAHRFSIEWSRIEPEKGQISLAAIAYYRRVLEAIRSHGMTPVVTLHHFTSPRWFAAAGGFETRDGIEPFVRYAEIVSRHLGDLFGVVATFNEPNLGGLASWGSLSKQIRPIVQASRASAARAVNSDKFAPLVLGDFRIQTPIIIEAHERAYDVIRRETGGRTPVGLTIAVNDERAGTPDAGLDAKLEDAVLPWVRARGDFIGVQNYTYALVGKDADLPNPEGVELTQMNYPFAPEALEGAIRLVARHTDKPIYVTENGVATEDDARRVAFIDRAVPAVFACMRDGIDVRGYIHWSFLDNWEWFRGF…	1000	5	43	https://doi.org/10.1016/j.ijbiomac.2019.06.029	Liu, X., Cao, L., Zeng, J., Liu, Y. & Xie, W. Improving the cellobiose-hydrolysis activity and glucose-tolerance of a thermostable β-glucosidase through rational design. International Journal of Biological Macromolecules 136, 1052–1059 (2019).
BGL21	Soil metagenomic library	yes	A397R/M192A	EMBL	QCG75868	MTRVSRRGLLAVGAATGGAVVATGTARADITARSGFLWGSAGAAYQIEGGNVASDLWVVEHVQPTIFREASGDAVDAYHRVFDDIALAASLGFNAHRFSIEWSRIEPEKGQISLAAIAYYRRVLEAIRSHGMTPVVTLHHFTSPRWFAAAGGFETRDGIEPFVRYAEIVSRHLGDLFGVVATFNEPNLGGLASWGSLSKQIRPIVQASRASAARAVNSDKFAPLVLGDFRIQTPIIIEAHERAYDVIRRETGGRTPVGLTIAVNDERAGTPDAGLDAKLEDAVLPWVRARGDFIGVQNYTYALVGKDADLPNPEGVELTQMNYPFAPEALEGAIRLVARHTDKPIYVTENGVATEDDARRVAFIDRAVPAVFACMRDGIDVRGYIHWSFLDNWEWFRGF…	1500	5	22	https://doi.org/10.1016/j.ijbiomac.2019.06.029	Liu, X., Cao, L., Zeng, J., Liu, Y. & Xie, W. Improving the cellobiose-hydrolysis activity and glucose-tolerance of a thermostable β-glucosidase through rational design. International Journal of Biological Macromolecules 136, 1052–1059 (2019).
BGL22	Soil metagenomic library	yes	A397R/A262S	EMBL	QCG75868	MTRVSRRGLLAVGAATGGAVVATGTARADITARSGFLWGSAGAAYQIEGGNVASDLWVVEHVQPTIFREASGDAVDAYHRVFDDIALAASLGFNAHRFSIEWSRIEPEKGQISLAAIAYYRRVLEAIRSHGMTPVVTLHHFTSPRWFAAAGGFETRDGIEPFVRYAEIVSRHLGDLFGVVATFNEPNLGGLMSWGSLSKQIRPIVQASRASAARAVNSDKFAPLVLGDFRIQTPIIIEAHERAYDVIRRETGGRTPVGLTISVNDERAGTPDAGLDAKLEDAVLPWVRARGDFIGVQNYTYALVGKDADLPNPEGVELTQMNYPFAPEALEGAIRLVARHTDKPIYVTENGVATEDDARRVAFIDRAVPAVFACMRDGIDVRGYIHWSFLDNWEWFRGF…	0	5	100	https://doi.org/10.1016/j.ijbiomac.2019.06.029	Liu, X., Cao, L., Zeng, J., Liu, Y. & Xie, W. Improving the cellobiose-hydrolysis activity and glucose-tolerance of a thermostable β-glucosidase through rational design. International Journal of Biological Macromolecules 136, 1052–1059 (2019).
BGL22	Soil metagenomic library	yes	A397R/A262S	EMBL	QCG75868	MTRVSRRGLLAVGAATGGAVVATGTARADITARSGFLWGSAGAAYQIEGGNVASDLWVVEHVQPTIFREASGDAVDAYHRVFDDIALAASLGFNAHRFSIEWSRIEPEKGQISLAAIAYYRRVLEAIRSHGMTPVVTLHHFTSPRWFAAAGGFETRDGIEPFVRYAEIVSRHLGDLFGVVATFNEPNLGGLMSWGSLSKQIRPIVQASRASAARAVNSDKFAPLVLGDFRIQTPIIIEAHERAYDVIRRETGGRTPVGLTISVNDERAGTPDAGLDAKLEDAVLPWVRARGDFIGVQNYTYALVGKDADLPNPEGVELTQMNYPFAPEALEGAIRLVARHTDKPIYVTENGVATEDDARRVAFIDRAVPAVFACMRDGIDVRGYIHWSFLDNWEWFRGF…	100	5	97	https://doi.org/10.1016/j.ijbiomac.2019.06.029	Liu, X., Cao, L., Zeng, J., Liu, Y. & Xie, W. Improving the cellobiose-hydrolysis activity and glucose-tolerance of a thermostable β-glucosidase through rational design. International Journal of Biological Macromolecules 136, 1052–1059 (2019).
BGL22	Soil metagenomic library	yes	A397R/A262S	EMBL	QCG75868	MTRVSRRGLLAVGAATGGAVVATGTARADITARSGFLWGSAGAAYQIEGGNVASDLWVVEHVQPTIFREASGDAVDAYHRVFDDIALAASLGFNAHRFSIEWSRIEPEKGQISLAAIAYYRRVLEAIRSHGMTPVVTLHHFTSPRWFAAAGGFETRDGIEPFVRYAEIVSRHLGDLFGVVATFNEPNLGGLMSWGSLSKQIRPIVQASRASAARAVNSDKFAPLVLGDFRIQTPIIIEAHERAYDVIRRETGGRTPVGLTISVNDERAGTPDAGLDAKLEDAVLPWVRARGDFIGVQNYTYALVGKDADLPNPEGVELTQMNYPFAPEALEGAIRLVARHTDKPIYVTENGVATEDDARRVAFIDRAVPAVFACMRDGIDVRGYIHWSFLDNWEWFRGF…	200	5	92	https://doi.org/10.1016/j.ijbiomac.2019.06.029	Liu, X., Cao, L., Zeng, J., Liu, Y. & Xie, W. Improving the cellobiose-hydrolysis activity and glucose-tolerance of a thermostable β-glucosidase through rational design. International Journal of Biological Macromolecules 136, 1052–1059 (2019).
BGL22	Soil metagenomic library	yes	A397R/A262S	EMBL	QCG75868	MTRVSRRGLLAVGAATGGAVVATGTARADITARSGFLWGSAGAAYQIEGGNVASDLWVVEHVQPTIFREASGDAVDAYHRVFDDIALAASLGFNAHRFSIEWSRIEPEKGQISLAAIAYYRRVLEAIRSHGMTPVVTLHHFTSPRWFAAAGGFETRDGIEPFVRYAEIVSRHLGDLFGVVATFNEPNLGGLMSWGSLSKQIRPIVQASRASAARAVNSDKFAPLVLGDFRIQTPIIIEAHERAYDVIRRETGGRTPVGLTISVNDERAGTPDAGLDAKLEDAVLPWVRARGDFIGVQNYTYALVGKDADLPNPEGVELTQMNYPFAPEALEGAIRLVARHTDKPIYVTENGVATEDDARRVAFIDRAVPAVFACMRDGIDVRGYIHWSFLDNWEWFRGF…	500	5	79	https://doi.org/10.1016/j.ijbiomac.2019.06.029	Liu, X., Cao, L., Zeng, J., Liu, Y. & Xie, W. Improving the cellobiose-hydrolysis activity and glucose-tolerance of a thermostable β-glucosidase through rational design. International Journal of Biological Macromolecules 136, 1052–1059 (2019).
BGL22	Soil metagenomic library	yes	A397R/A262S	EMBL	QCG75868	MTRVSRRGLLAVGAATGGAVVATGTARADITARSGFLWGSAGAAYQIEGGNVASDLWVVEHVQPTIFREASGDAVDAYHRVFDDIALAASLGFNAHRFSIEWSRIEPEKGQISLAAIAYYRRVLEAIRSHGMTPVVTLHHFTSPRWFAAAGGFETRDGIEPFVRYAEIVSRHLGDLFGVVATFNEPNLGGLMSWGSLSKQIRPIVQASRASAARAVNSDKFAPLVLGDFRIQTPIIIEAHERAYDVIRRETGGRTPVGLTISVNDERAGTPDAGLDAKLEDAVLPWVRARGDFIGVQNYTYALVGKDADLPNPEGVELTQMNYPFAPEALEGAIRLVARHTDKPIYVTENGVATEDDARRVAFIDRAVPAVFACMRDGIDVRGYIHWSFLDNWEWFRGF…	1000	5	62	https://doi.org/10.1016/j.ijbiomac.2019.06.029	Liu, X., Cao, L., Zeng, J., Liu, Y. & Xie, W. Improving the cellobiose-hydrolysis activity and glucose-tolerance of a thermostable β-glucosidase through rational design. International Journal of Biological Macromolecules 136, 1052–1059 (2019).
BGL22	Soil metagenomic library	yes	A397R/A262S	EMBL	QCG75868	MTRVSRRGLLAVGAATGGAVVATGTARADITARSGFLWGSAGAAYQIEGGNVASDLWVVEHVQPTIFREASGDAVDAYHRVFDDIALAASLGFNAHRFSIEWSRIEPEKGQISLAAIAYYRRVLEAIRSHGMTPVVTLHHFTSPRWFAAAGGFETRDGIEPFVRYAEIVSRHLGDLFGVVATFNEPNLGGLMSWGSLSKQIRPIVQASRASAARAVNSDKFAPLVLGDFRIQTPIIIEAHERAYDVIRRETGGRTPVGLTISVNDERAGTPDAGLDAKLEDAVLPWVRARGDFIGVQNYTYALVGKDADLPNPEGVELTQMNYPFAPEALEGAIRLVARHTDKPIYVTENGVATEDDARRVAFIDRAVPAVFACMRDGIDVRGYIHWSFLDNWEWFRGF…	1500	5	49	https://doi.org/10.1016/j.ijbiomac.2019.06.029	Liu, X., Cao, L., Zeng, J., Liu, Y. & Xie, W. Improving the cellobiose-hydrolysis activity and glucose-tolerance of a thermostable β-glucosidase through rational design. International Journal of Biological Macromolecules 136, 1052–1059 (2019).
BGL22	Soil metagenomic library	yes	A397R/A262S	EMBL	QCG75868	MTRVSRRGLLAVGAATGGAVVATGTARADITARSGFLWGSAGAAYQIEGGNVASDLWVVEHVQPTIFREASGDAVDAYHRVFDDIALAASLGFNAHRFSIEWSRIEPEKGQISLAAIAYYRRVLEAIRSHGMTPVVTLHHFTSPRWFAAAGGFETRDGIEPFVRYAEIVSRHLGDLFGVVATFNEPNLGGLMSWGSLSKQIRPIVQASRASAARAVNSDKFAPLVLGDFRIQTPIIIEAHERAYDVIRRETGGRTPVGLTISVNDERAGTPDAGLDAKLEDAVLPWVRARGDFIGVQNYTYALVGKDADLPNPEGVELTQMNYPFAPEALEGAIRLVARHTDKPIYVTENGVATEDDARRVAFIDRAVPAVFACMRDGIDVRGYIHWSFLDNWEWFRGF…	2000	5	38	https://doi.org/10.1016/j.ijbiomac.2019.06.029	Liu, X., Cao, L., Zeng, J., Liu, Y. & Xie, W. Improving the cellobiose-hydrolysis activity and glucose-tolerance of a thermostable β-glucosidase through rational design. International Journal of Biological Macromolecules 136, 1052–1059 (2019).
BGL23	Thermobrachium celere	no	N/A	UniProt	R7RUN9	MQKYTFPKDFIWGVATAAYQIEGAHNVDGKGENIWDRFTSIPGNIYKNHNGNVACNHYNLYEKDIEIMEELGIKNYRLSISWARIFPKGYGEINQKGLDYYKRLINTLISKGIKPAVTLYHWDLPQHLQDMGGWANRKVIDYFVEYAELMFKEFGDVVPIWITHNEPWVVSILGHAWGVHAPGIKDYKTALQVAHNILLSHGKVVKLYRSMNLKGKIGITLNLSSTHPLTDDEKDVRAAEVYDGFLNRWFLDAVLKGTYPEDMVKLYREQNILPEYTDEDMSIISEKIDFLGINYYTRSVLKYDENAYPLKASLVDLENPKTDMGWEIYPQGLYELLTNIHHNYGGVDILITENGAAFNDIVNYKGKVVDDYRIDYLYRHLREAHRAISEGVNLRGYYL…	0	1	100	https://doi.org/10.1007/s00253-022-11818-0	Nhim, S. et al. Biological cellulose saccharification using a coculture of Clostridium thermocellum and Thermobrachium celere strain A9. Applied Microbiology and Biotechnology 106, 2133–2145 (2022).
BGL23	Thermobrachium celere	no	N/A	UniProt	R7RUN9	MQKYTFPKDFIWGVATAAYQIEGAHNVDGKGENIWDRFTSIPGNIYKNHNGNVACNHYNLYEKDIEIMEELGIKNYRLSISWARIFPKGYGEINQKGLDYYKRLINTLISKGIKPAVTLYHWDLPQHLQDMGGWANRKVIDYFVEYAELMFKEFGDVVPIWITHNEPWVVSILGHAWGVHAPGIKDYKTALQVAHNILLSHGKVVKLYRSMNLKGKIGITLNLSSTHPLTDDEKDVRAAEVYDGFLNRWFLDAVLKGTYPEDMVKLYREQNILPEYTDEDMSIISEKIDFLGINYYTRSVLKYDENAYPLKASLVDLENPKTDMGWEIYPQGLYELLTNIHHNYGGVDILITENGAAFNDIVNYKGKVVDDYRIDYLYRHLREAHRAISEGVNLRGYYL…	250	1	74	https://doi.org/10.1007/s00253-022-11818-0	Nhim, S. et al. Biological cellulose saccharification using a coculture of Clostridium thermocellum and Thermobrachium celere strain A9. Applied Microbiology and Biotechnology 106, 2133–2145 (2022).
BGL23	Thermobrachium celere	no	N/A	UniProt	R7RUN9	MQKYTFPKDFIWGVATAAYQIEGAHNVDGKGENIWDRFTSIPGNIYKNHNGNVACNHYNLYEKDIEIMEELGIKNYRLSISWARIFPKGYGEINQKGLDYYKRLINTLISKGIKPAVTLYHWDLPQHLQDMGGWANRKVIDYFVEYAELMFKEFGDVVPIWITHNEPWVVSILGHAWGVHAPGIKDYKTALQVAHNILLSHGKVVKLYRSMNLKGKIGITLNLSSTHPLTDDEKDVRAAEVYDGFLNRWFLDAVLKGTYPEDMVKLYREQNILPEYTDEDMSIISEKIDFLGINYYTRSVLKYDENAYPLKASLVDLENPKTDMGWEIYPQGLYELLTNIHHNYGGVDILITENGAAFNDIVNYKGKVVDDYRIDYLYRHLREAHRAISEGVNLRGYYL…	500	1	63	https://doi.org/10.1007/s00253-022-11818-0	Nhim, S. et al. Biological cellulose saccharification using a coculture of Clostridium thermocellum and Thermobrachium celere strain A9. Applied Microbiology and Biotechnology 106, 2133–2145 (2022).
BGL23	Thermobrachium celere	no	N/A	UniProt	R7RUN9	MQKYTFPKDFIWGVATAAYQIEGAHNVDGKGENIWDRFTSIPGNIYKNHNGNVACNHYNLYEKDIEIMEELGIKNYRLSISWARIFPKGYGEINQKGLDYYKRLINTLISKGIKPAVTLYHWDLPQHLQDMGGWANRKVIDYFVEYAELMFKEFGDVVPIWITHNEPWVVSILGHAWGVHAPGIKDYKTALQVAHNILLSHGKVVKLYRSMNLKGKIGITLNLSSTHPLTDDEKDVRAAEVYDGFLNRWFLDAVLKGTYPEDMVKLYREQNILPEYTDEDMSIISEKIDFLGINYYTRSVLKYDENAYPLKASLVDLENPKTDMGWEIYPQGLYELLTNIHHNYGGVDILITENGAAFNDIVNYKGKVVDDYRIDYLYRHLREAHRAISEGVNLRGYYL…	750	1	58	https://doi.org/10.1007/s00253-022-11818-0	Nhim, S. et al. Biological cellulose saccharification using a coculture of Clostridium thermocellum and Thermobrachium celere strain A9. Applied Microbiology and Biotechnology 106, 2133–2145 (2022).
BGL23	Thermobrachium celere	no	N/A	UniProt	R7RUN9	MQKYTFPKDFIWGVATAAYQIEGAHNVDGKGENIWDRFTSIPGNIYKNHNGNVACNHYNLYEKDIEIMEELGIKNYRLSISWARIFPKGYGEINQKGLDYYKRLINTLISKGIKPAVTLYHWDLPQHLQDMGGWANRKVIDYFVEYAELMFKEFGDVVPIWITHNEPWVVSILGHAWGVHAPGIKDYKTALQVAHNILLSHGKVVKLYRSMNLKGKIGITLNLSSTHPLTDDEKDVRAAEVYDGFLNRWFLDAVLKGTYPEDMVKLYREQNILPEYTDEDMSIISEKIDFLGINYYTRSVLKYDENAYPLKASLVDLENPKTDMGWEIYPQGLYELLTNIHHNYGGVDILITENGAAFNDIVNYKGKVVDDYRIDYLYRHLREAHRAISEGVNLRGYYL…	1000	1	49	https://doi.org/10.1007/s00253-022-11818-0	Nhim, S. et al. Biological cellulose saccharification using a coculture of Clostridium thermocellum and Thermobrachium celere strain A9. Applied Microbiology and Biotechnology 106, 2133–2145 (2022).
BGL24	Uncultured bacterium	no	N/A	EMBL	QED88370	MIKFPDQFLWGAATSAYQIEGSPLADGAGPSIWHRFVHSPGLTAKGETGDIACDHYNRYRDDIALMRSLGLQAYRFSVNWGRIFPDGTGRLNSAGLDFYERLVDALLEAGIEPLATLYHWDLPAALDDRGGWLNPEIAHWFADYAGAMFERLDGRVKRWATLNEPWSITDGGYLHGAWAPGHRNVFEAPIASRNLMLAHGAAVQRYRQAGKHEIGLVVNIEPKYPASESDSDRNAAARSDAYMNRQYLDPAFGLGCPTEMAEIFGPAWRDWTAEELALAAQPIDWLGINYYTRGVMKHDDAKPPVRADYVRQPGATYTETGWEVFEQGLTETLLWVKERYGDIPLYVTENGSAFDDPPTAQGGRLEDPARVDYLERHLRAVHAAIAGGADVRGYMAWSL…	0	5	100	https://doi.org/10.1021/acs.jafc.0c01817	Cao, L. et al. Engineering of β-Glucosidase Bgl15 with Simultaneously Enhanced Glucose Tolerance and Thermostability To Improve Its Performance in High-Solid Cellulose Hydrolysis. Journal of Agricultural and Food Chemistry 68, 5391–5401 (2020).
BGL24	Uncultured bacterium	no	N/A	EMBL	QED88370	MIKFPDQFLWGAATSAYQIEGSPLADGAGPSIWHRFVHSPGLTAKGETGDIACDHYNRYRDDIALMRSLGLQAYRFSVNWGRIFPDGTGRLNSAGLDFYERLVDALLEAGIEPLATLYHWDLPAALDDRGGWLNPEIAHWFADYAGAMFERLDGRVKRWATLNEPWSITDGGYLHGAWAPGHRNVFEAPIASRNLMLAHGAAVQRYRQAGKHEIGLVVNIEPKYPASESDSDRNAAARSDAYMNRQYLDPAFGLGCPTEMAEIFGPAWRDWTAEELALAAQPIDWLGINYYTRGVMKHDDAKPPVRADYVRQPGATYTETGWEVFEQGLTETLLWVKERYGDIPLYVTENGSAFDDPPTAQGGRLEDPARVDYLERHLRAVHAAIAGGADVRGYMAWSL…	10	5	65	https://doi.org/10.1021/acs.jafc.0c01817	Cao, L. et al. Engineering of β-Glucosidase Bgl15 with Simultaneously Enhanced Glucose Tolerance and Thermostability To Improve Its Performance in High-Solid Cellulose Hydrolysis. Journal of Agricultural and Food Chemistry 68, 5391–5401 (2020).
BGL24	Uncultured bacterium	no	N/A	EMBL	QED88370	MIKFPDQFLWGAATSAYQIEGSPLADGAGPSIWHRFVHSPGLTAKGETGDIACDHYNRYRDDIALMRSLGLQAYRFSVNWGRIFPDGTGRLNSAGLDFYERLVDALLEAGIEPLATLYHWDLPAALDDRGGWLNPEIAHWFADYAGAMFERLDGRVKRWATLNEPWSITDGGYLHGAWAPGHRNVFEAPIASRNLMLAHGAAVQRYRQAGKHEIGLVVNIEPKYPASESDSDRNAAARSDAYMNRQYLDPAFGLGCPTEMAEIFGPAWRDWTAEELALAAQPIDWLGINYYTRGVMKHDDAKPPVRADYVRQPGATYTETGWEVFEQGLTETLLWVKERYGDIPLYVTENGSAFDDPPTAQGGRLEDPARVDYLERHLRAVHAAIAGGADVRGYMAWSL…	50	5	44	https://doi.org/10.1021/acs.jafc.0c01817	Cao, L. et al. Engineering of β-Glucosidase Bgl15 with Simultaneously Enhanced Glucose Tolerance and Thermostability To Improve Its Performance in High-Solid Cellulose Hydrolysis. Journal of Agricultural and Food Chemistry 68, 5391–5401 (2020).
BGL24	Uncultured bacterium	no	N/A	EMBL	QED88370	MIKFPDQFLWGAATSAYQIEGSPLADGAGPSIWHRFVHSPGLTAKGETGDIACDHYNRYRDDIALMRSLGLQAYRFSVNWGRIFPDGTGRLNSAGLDFYERLVDALLEAGIEPLATLYHWDLPAALDDRGGWLNPEIAHWFADYAGAMFERLDGRVKRWATLNEPWSITDGGYLHGAWAPGHRNVFEAPIASRNLMLAHGAAVQRYRQAGKHEIGLVVNIEPKYPASESDSDRNAAARSDAYMNRQYLDPAFGLGCPTEMAEIFGPAWRDWTAEELALAAQPIDWLGINYYTRGVMKHDDAKPPVRADYVRQPGATYTETGWEVFEQGLTETLLWVKERYGDIPLYVTENGSAFDDPPTAQGGRLEDPARVDYLERHLRAVHAAIAGGADVRGYMAWSL…	100	5	32	https://doi.org/10.1021/acs.jafc.0c01817	Cao, L. et al. Engineering of β-Glucosidase Bgl15 with Simultaneously Enhanced Glucose Tolerance and Thermostability To Improve Its Performance in High-Solid Cellulose Hydrolysis. Journal of Agricultural and Food Chemistry 68, 5391–5401 (2020).
BGL25	Uncultured bacterium	yes	S167A	EMBL	QED88370	MIKFPDQFLWGAATSAYQIEGSPLADGAGPSIWHRFVHSPGLTAKGETGDIACDHYNRYRDDIALMRSLGLQAYRFSVNWGRIFPDGTGRLNSAGLDFYERLVDALLEAGIEPLATLYHWDLPAALDDRGGWLNPEIAHWFADYAGAMFERLDGRVKRWATLNEPWAITDGGYLHGAWAPGHRNVFEAPIASRNLMLAHGAAVQRYRQAGKHEIGLVVNIEPKYPASESDSDRNAAARSDAYMNRQYLDPAFGLGCPTEMAEIFGPAWRDWTAEELALAAQPIDWLGINYYTRGVMKHDDAKPPVRADYVRQPGATYTETGWEVFEQGLTETLLWVKERYGDIPLYVTENGSAFDDPPTAQGGRLEDPARVDYLERHLRAVHAAIAGGADVRGYMAWSL…	0	5	100	https://doi.org/10.1021/acs.jafc.0c01817	Cao, L. et al. Engineering of β-Glucosidase Bgl15 with Simultaneously Enhanced Glucose Tolerance and Thermostability To Improve Its Performance in High-Solid Cellulose Hydrolysis. Journal of Agricultural and Food Chemistry 68, 5391–5401 (2020).
BGL25	Uncultured bacterium	yes	S167A	EMBL	QED88370	MIKFPDQFLWGAATSAYQIEGSPLADGAGPSIWHRFVHSPGLTAKGETGDIACDHYNRYRDDIALMRSLGLQAYRFSVNWGRIFPDGTGRLNSAGLDFYERLVDALLEAGIEPLATLYHWDLPAALDDRGGWLNPEIAHWFADYAGAMFERLDGRVKRWATLNEPWAITDGGYLHGAWAPGHRNVFEAPIASRNLMLAHGAAVQRYRQAGKHEIGLVVNIEPKYPASESDSDRNAAARSDAYMNRQYLDPAFGLGCPTEMAEIFGPAWRDWTAEELALAAQPIDWLGINYYTRGVMKHDDAKPPVRADYVRQPGATYTETGWEVFEQGLTETLLWVKERYGDIPLYVTENGSAFDDPPTAQGGRLEDPARVDYLERHLRAVHAAIAGGADVRGYMAWSL…	10	5	92	https://doi.org/10.1021/acs.jafc.0c01817	Cao, L. et al. Engineering of β-Glucosidase Bgl15 with Simultaneously Enhanced Glucose Tolerance and Thermostability To Improve Its Performance in High-Solid Cellulose Hydrolysis. Journal of Agricultural and Food Chemistry 68, 5391–5401 (2020).
BGL25	Uncultured bacterium	yes	S167A	EMBL	QED88370	MIKFPDQFLWGAATSAYQIEGSPLADGAGPSIWHRFVHSPGLTAKGETGDIACDHYNRYRDDIALMRSLGLQAYRFSVNWGRIFPDGTGRLNSAGLDFYERLVDALLEAGIEPLATLYHWDLPAALDDRGGWLNPEIAHWFADYAGAMFERLDGRVKRWATLNEPWAITDGGYLHGAWAPGHRNVFEAPIASRNLMLAHGAAVQRYRQAGKHEIGLVVNIEPKYPASESDSDRNAAARSDAYMNRQYLDPAFGLGCPTEMAEIFGPAWRDWTAEELALAAQPIDWLGINYYTRGVMKHDDAKPPVRADYVRQPGATYTETGWEVFEQGLTETLLWVKERYGDIPLYVTENGSAFDDPPTAQGGRLEDPARVDYLERHLRAVHAAIAGGADVRGYMAWSL…	50	5	89	https://doi.org/10.1021/acs.jafc.0c01817	Cao, L. et al. Engineering of β-Glucosidase Bgl15 with Simultaneously Enhanced Glucose Tolerance and Thermostability To Improve Its Performance in High-Solid Cellulose Hydrolysis. Journal of Agricultural and Food Chemistry 68, 5391–5401 (2020).
BGL25	Uncultured bacterium	yes	S167A	EMBL	QED88370	MIKFPDQFLWGAATSAYQIEGSPLADGAGPSIWHRFVHSPGLTAKGETGDIACDHYNRYRDDIALMRSLGLQAYRFSVNWGRIFPDGTGRLNSAGLDFYERLVDALLEAGIEPLATLYHWDLPAALDDRGGWLNPEIAHWFADYAGAMFERLDGRVKRWATLNEPWAITDGGYLHGAWAPGHRNVFEAPIASRNLMLAHGAAVQRYRQAGKHEIGLVVNIEPKYPASESDSDRNAAARSDAYMNRQYLDPAFGLGCPTEMAEIFGPAWRDWTAEELALAAQPIDWLGINYYTRGVMKHDDAKPPVRADYVRQPGATYTETGWEVFEQGLTETLLWVKERYGDIPLYVTENGSAFDDPPTAQGGRLEDPARVDYLERHLRAVHAAIAGGADVRGYMAWSL…	100	5	80	https://doi.org/10.1021/acs.jafc.0c01817	Cao, L. et al. Engineering of β-Glucosidase Bgl15 with Simultaneously Enhanced Glucose Tolerance and Thermostability To Improve Its Performance in High-Solid Cellulose Hydrolysis. Journal of Agricultural and Food Chemistry 68, 5391–5401 (2020).
BGL25	Uncultured bacterium	yes	S167A	EMBL	QED88370	MIKFPDQFLWGAATSAYQIEGSPLADGAGPSIWHRFVHSPGLTAKGETGDIACDHYNRYRDDIALMRSLGLQAYRFSVNWGRIFPDGTGRLNSAGLDFYERLVDALLEAGIEPLATLYHWDLPAALDDRGGWLNPEIAHWFADYAGAMFERLDGRVKRWATLNEPWAITDGGYLHGAWAPGHRNVFEAPIASRNLMLAHGAAVQRYRQAGKHEIGLVVNIEPKYPASESDSDRNAAARSDAYMNRQYLDPAFGLGCPTEMAEIFGPAWRDWTAEELALAAQPIDWLGINYYTRGVMKHDDAKPPVRADYVRQPGATYTETGWEVFEQGLTETLLWVKERYGDIPLYVTENGSAFDDPPTAQGGRLEDPARVDYLERHLRAVHAAIAGGADVRGYMAWSL…	200	5	59	https://doi.org/10.1021/acs.jafc.0c01817	Cao, L. et al. Engineering of β-Glucosidase Bgl15 with Simultaneously Enhanced Glucose Tolerance and Thermostability To Improve Its Performance in High-Solid Cellulose Hydrolysis. Journal of Agricultural and Food Chemistry 68, 5391–5401 (2020).
BGL25	Uncultured bacterium	yes	S167A	EMBL	QED88370	MIKFPDQFLWGAATSAYQIEGSPLADGAGPSIWHRFVHSPGLTAKGETGDIACDHYNRYRDDIALMRSLGLQAYRFSVNWGRIFPDGTGRLNSAGLDFYERLVDALLEAGIEPLATLYHWDLPAALDDRGGWLNPEIAHWFADYAGAMFERLDGRVKRWATLNEPWAITDGGYLHGAWAPGHRNVFEAPIASRNLMLAHGAAVQRYRQAGKHEIGLVVNIEPKYPASESDSDRNAAARSDAYMNRQYLDPAFGLGCPTEMAEIFGPAWRDWTAEELALAAQPIDWLGINYYTRGVMKHDDAKPPVRADYVRQPGATYTETGWEVFEQGLTETLLWVKERYGDIPLYVTENGSAFDDPPTAQGGRLEDPARVDYLERHLRAVHAAIAGGADVRGYMAWSL…	300	5	44	https://doi.org/10.1021/acs.jafc.0c01817	Cao, L. et al. Engineering of β-Glucosidase Bgl15 with Simultaneously Enhanced Glucose Tolerance and Thermostability To Improve Its Performance in High-Solid Cellulose Hydrolysis. Journal of Agricultural and Food Chemistry 68, 5391–5401 (2020).
BGL25	Uncultured bacterium	yes	S167A	EMBL	QED88370	MIKFPDQFLWGAATSAYQIEGSPLADGAGPSIWHRFVHSPGLTAKGETGDIACDHYNRYRDDIALMRSLGLQAYRFSVNWGRIFPDGTGRLNSAGLDFYERLVDALLEAGIEPLATLYHWDLPAALDDRGGWLNPEIAHWFADYAGAMFERLDGRVKRWATLNEPWAITDGGYLHGAWAPGHRNVFEAPIASRNLMLAHGAAVQRYRQAGKHEIGLVVNIEPKYPASESDSDRNAAARSDAYMNRQYLDPAFGLGCPTEMAEIFGPAWRDWTAEELALAAQPIDWLGINYYTRGVMKHDDAKPPVRADYVRQPGATYTETGWEVFEQGLTETLLWVKERYGDIPLYVTENGSAFDDPPTAQGGRLEDPARVDYLERHLRAVHAAIAGGADVRGYMAWSL…	400	5	40	https://doi.org/10.1021/acs.jafc.0c01817	Cao, L. et al. Engineering of β-Glucosidase Bgl15 with Simultaneously Enhanced Glucose Tolerance and Thermostability To Improve Its Performance in High-Solid Cellulose Hydrolysis. Journal of Agricultural and Food Chemistry 68, 5391–5401 (2020).
BGL25	Uncultured bacterium	yes	S167A	EMBL	QED88370	MIKFPDQFLWGAATSAYQIEGSPLADGAGPSIWHRFVHSPGLTAKGETGDIACDHYNRYRDDIALMRSLGLQAYRFSVNWGRIFPDGTGRLNSAGLDFYERLVDALLEAGIEPLATLYHWDLPAALDDRGGWLNPEIAHWFADYAGAMFERLDGRVKRWATLNEPWAITDGGYLHGAWAPGHRNVFEAPIASRNLMLAHGAAVQRYRQAGKHEIGLVVNIEPKYPASESDSDRNAAARSDAYMNRQYLDPAFGLGCPTEMAEIFGPAWRDWTAEELALAAQPIDWLGINYYTRGVMKHDDAKPPVRADYVRQPGATYTETGWEVFEQGLTETLLWVKERYGDIPLYVTENGSAFDDPPTAQGGRLEDPARVDYLERHLRAVHAAIAGGADVRGYMAWSL…	500	5	31	https://doi.org/10.1021/acs.jafc.0c01817	Cao, L. et al. Engineering of β-Glucosidase Bgl15 with Simultaneously Enhanced Glucose Tolerance and Thermostability To Improve Its Performance in High-Solid Cellulose Hydrolysis. Journal of Agricultural and Food Chemistry 68, 5391–5401 (2020).
BGL26	Uncultured bacterium	yes	W178L	EMBL	QED88370	MIKFPDQFLWGAATSAYQIEGSPLADGAGPSIWHRFVHSPGLTAKGETGDIACDHYNRYRDDIALMRSLGLQAYRFSVNWGRIFPDGTGRLNSAGLDFYERLVDALLEAGIEPLATLYHWDLPAALDDRGGWLNPEIAHWFADYAGAMFERLDGRVKRWATLNEPWSITDGGYLHGALAPGHRNVFEAPIASRNLMLAHGAAVQRYRQAGKHEIGLVVNIEPKYPASESDSDRNAAARSDAYMNRQYLDPAFGLGCPTEMAEIFGPAWRDWTAEELALAAQPIDWLGINYYTRGVMKHDDAKPPVRADYVRQPGATYTETGWEVFEQGLTETLLWVKERYGDIPLYVTENGSAFDDPPTAQGGRLEDPARVDYLERHLRAVHAAIAGGADVRGYMAWSL…	0	5	100	https://doi.org/10.1021/acs.jafc.0c01817	Cao, L. et al. Engineering of β-Glucosidase Bgl15 with Simultaneously Enhanced Glucose Tolerance and Thermostability To Improve Its Performance in High-Solid Cellulose Hydrolysis. Journal of Agricultural and Food Chemistry 68, 5391–5401 (2020).
BGL26	Uncultured bacterium	yes	W178L	EMBL	QED88370	MIKFPDQFLWGAATSAYQIEGSPLADGAGPSIWHRFVHSPGLTAKGETGDIACDHYNRYRDDIALMRSLGLQAYRFSVNWGRIFPDGTGRLNSAGLDFYERLVDALLEAGIEPLATLYHWDLPAALDDRGGWLNPEIAHWFADYAGAMFERLDGRVKRWATLNEPWSITDGGYLHGALAPGHRNVFEAPIASRNLMLAHGAAVQRYRQAGKHEIGLVVNIEPKYPASESDSDRNAAARSDAYMNRQYLDPAFGLGCPTEMAEIFGPAWRDWTAEELALAAQPIDWLGINYYTRGVMKHDDAKPPVRADYVRQPGATYTETGWEVFEQGLTETLLWVKERYGDIPLYVTENGSAFDDPPTAQGGRLEDPARVDYLERHLRAVHAAIAGGADVRGYMAWSL…	10	5	80	https://doi.org/10.1021/acs.jafc.0c01817	Cao, L. et al. Engineering of β-Glucosidase Bgl15 with Simultaneously Enhanced Glucose Tolerance and Thermostability To Improve Its Performance in High-Solid Cellulose Hydrolysis. Journal of Agricultural and Food Chemistry 68, 5391–5401 (2020).
BGL26	Uncultured bacterium	yes	W178L	EMBL	QED88370	MIKFPDQFLWGAATSAYQIEGSPLADGAGPSIWHRFVHSPGLTAKGETGDIACDHYNRYRDDIALMRSLGLQAYRFSVNWGRIFPDGTGRLNSAGLDFYERLVDALLEAGIEPLATLYHWDLPAALDDRGGWLNPEIAHWFADYAGAMFERLDGRVKRWATLNEPWSITDGGYLHGALAPGHRNVFEAPIASRNLMLAHGAAVQRYRQAGKHEIGLVVNIEPKYPASESDSDRNAAARSDAYMNRQYLDPAFGLGCPTEMAEIFGPAWRDWTAEELALAAQPIDWLGINYYTRGVMKHDDAKPPVRADYVRQPGATYTETGWEVFEQGLTETLLWVKERYGDIPLYVTENGSAFDDPPTAQGGRLEDPARVDYLERHLRAVHAAIAGGADVRGYMAWSL…	50	5	68	https://doi.org/10.1021/acs.jafc.0c01817	Cao, L. et al. Engineering of β-Glucosidase Bgl15 with Simultaneously Enhanced Glucose Tolerance and Thermostability To Improve Its Performance in High-Solid Cellulose Hydrolysis. Journal of Agricultural and Food Chemistry 68, 5391–5401 (2020).
BGL26	Uncultured bacterium	yes	W178L	EMBL	QED88370	MIKFPDQFLWGAATSAYQIEGSPLADGAGPSIWHRFVHSPGLTAKGETGDIACDHYNRYRDDIALMRSLGLQAYRFSVNWGRIFPDGTGRLNSAGLDFYERLVDALLEAGIEPLATLYHWDLPAALDDRGGWLNPEIAHWFADYAGAMFERLDGRVKRWATLNEPWSITDGGYLHGALAPGHRNVFEAPIASRNLMLAHGAAVQRYRQAGKHEIGLVVNIEPKYPASESDSDRNAAARSDAYMNRQYLDPAFGLGCPTEMAEIFGPAWRDWTAEELALAAQPIDWLGINYYTRGVMKHDDAKPPVRADYVRQPGATYTETGWEVFEQGLTETLLWVKERYGDIPLYVTENGSAFDDPPTAQGGRLEDPARVDYLERHLRAVHAAIAGGADVRGYMAWSL…	100	5	50	https://doi.org/10.1021/acs.jafc.0c01817	Cao, L. et al. Engineering of β-Glucosidase Bgl15 with Simultaneously Enhanced Glucose Tolerance and Thermostability To Improve Its Performance in High-Solid Cellulose Hydrolysis. Journal of Agricultural and Food Chemistry 68, 5391–5401 (2020).
BGL26	Uncultured bacterium	yes	W178L	EMBL	QED88370	MIKFPDQFLWGAATSAYQIEGSPLADGAGPSIWHRFVHSPGLTAKGETGDIACDHYNRYRDDIALMRSLGLQAYRFSVNWGRIFPDGTGRLNSAGLDFYERLVDALLEAGIEPLATLYHWDLPAALDDRGGWLNPEIAHWFADYAGAMFERLDGRVKRWATLNEPWSITDGGYLHGALAPGHRNVFEAPIASRNLMLAHGAAVQRYRQAGKHEIGLVVNIEPKYPASESDSDRNAAARSDAYMNRQYLDPAFGLGCPTEMAEIFGPAWRDWTAEELALAAQPIDWLGINYYTRGVMKHDDAKPPVRADYVRQPGATYTETGWEVFEQGLTETLLWVKERYGDIPLYVTENGSAFDDPPTAQGGRLEDPARVDYLERHLRAVHAAIAGGADVRGYMAWSL…	200	5	32	https://doi.org/10.1021/acs.jafc.0c01817	Cao, L. et al. Engineering of β-Glucosidase Bgl15 with Simultaneously Enhanced Glucose Tolerance and Thermostability To Improve Its Performance in High-Solid Cellulose Hydrolysis. Journal of Agricultural and Food Chemistry 68, 5391–5401 (2020).
BGL26	Uncultured bacterium	yes	W178L	EMBL	QED88370	MIKFPDQFLWGAATSAYQIEGSPLADGAGPSIWHRFVHSPGLTAKGETGDIACDHYNRYRDDIALMRSLGLQAYRFSVNWGRIFPDGTGRLNSAGLDFYERLVDALLEAGIEPLATLYHWDLPAALDDRGGWLNPEIAHWFADYAGAMFERLDGRVKRWATLNEPWSITDGGYLHGALAPGHRNVFEAPIASRNLMLAHGAAVQRYRQAGKHEIGLVVNIEPKYPASESDSDRNAAARSDAYMNRQYLDPAFGLGCPTEMAEIFGPAWRDWTAEELALAAQPIDWLGINYYTRGVMKHDDAKPPVRADYVRQPGATYTETGWEVFEQGLTETLLWVKERYGDIPLYVTENGSAFDDPPTAQGGRLEDPARVDYLERHLRAVHAAIAGGADVRGYMAWSL…	300	5	17	https://doi.org/10.1021/acs.jafc.0c01817	Cao, L. et al. Engineering of β-Glucosidase Bgl15 with Simultaneously Enhanced Glucose Tolerance and Thermostability To Improve Its Performance in High-Solid Cellulose Hydrolysis. Journal of Agricultural and Food Chemistry 68, 5391–5401 (2020).
BGL27	Soil metagenomic library	no	N/A	EMBL	AFN70956	MEWQFPPNFHWGSTTAAYQVEGNNVNSDFWAEEHAEGSPYKDKSGDTIDHYRLYREDIALMASLGLNTYRFSIEWSRVEPEPGQYSRSAIEHYRDVLETCYKHGITPMVAMHHFSSPKWLMRLGGWASPEVPDRFAKYCEVVFREIGHLIPHVLTMNEINLPVMLREIFSRIGFIPPVGIDRDAWTAPKWRESAARLCGTTTQNYFTFHMISDEFSIHNLKETHRKAREAIKRIQPNTKVGFSMALSDIQSIPGGEEEADRKWNSYFRQYLDMLEGDDFFGLQNYTREVYGPEGQVKPAEGAELTQMGYEFYPKALSNVIRKVAKDISIPIIITEHGIATDEDERRVAFIREALEGVQDCLSEGLDVRGYLHWTTFDNFEWQSGYALKFGLIEVDRSTQ…	0	2.5	100	http://dx.doi.org/10.1016/j.biortech.2012.07.083	Li, G., Jiang, Y., Fan, X.-J. & Liu, Y.-H. Molecular cloning and characterization of a novel β-glucosidase with high hydrolyzing ability for soybean isoflavone glycosides and glucose-tolerance from soil metagenomic library. Bioresource Technology 123, 15–22 (2012).
BGL27	Soil metagenomic library	no	N/A	EMBL	AFN70956	MEWQFPPNFHWGSTTAAYQVEGNNVNSDFWAEEHAEGSPYKDKSGDTIDHYRLYREDIALMASLGLNTYRFSIEWSRVEPEPGQYSRSAIEHYRDVLETCYKHGITPMVAMHHFSSPKWLMRLGGWASPEVPDRFAKYCEVVFREIGHLIPHVLTMNEINLPVMLREIFSRIGFIPPVGIDRDAWTAPKWRESAARLCGTTTQNYFTFHMISDEFSIHNLKETHRKAREAIKRIQPNTKVGFSMALSDIQSIPGGEEEADRKWNSYFRQYLDMLEGDDFFGLQNYTREVYGPEGQVKPAEGAELTQMGYEFYPKALSNVIRKVAKDISIPIIITEHGIATDEDERRVAFIREALEGVQDCLSEGLDVRGYLHWTTFDNFEWQSGYALKFGLIEVDRSTQ…	200	2.5	105	http://dx.doi.org/10.1016/j.biortech.2012.07.083	Li, G., Jiang, Y., Fan, X.-J. & Liu, Y.-H. Molecular cloning and characterization of a novel β-glucosidase with high hydrolyzing ability for soybean isoflavone glycosides and glucose-tolerance from soil metagenomic library. Bioresource Technology 123, 15–22 (2012).
BGL27	Soil metagenomic library	no	N/A	EMBL	AFN70956	MEWQFPPNFHWGSTTAAYQVEGNNVNSDFWAEEHAEGSPYKDKSGDTIDHYRLYREDIALMASLGLNTYRFSIEWSRVEPEPGQYSRSAIEHYRDVLETCYKHGITPMVAMHHFSSPKWLMRLGGWASPEVPDRFAKYCEVVFREIGHLIPHVLTMNEINLPVMLREIFSRIGFIPPVGIDRDAWTAPKWRESAARLCGTTTQNYFTFHMISDEFSIHNLKETHRKAREAIKRIQPNTKVGFSMALSDIQSIPGGEEEADRKWNSYFRQYLDMLEGDDFFGLQNYTREVYGPEGQVKPAEGAELTQMGYEFYPKALSNVIRKVAKDISIPIIITEHGIATDEDERRVAFIREALEGVQDCLSEGLDVRGYLHWTTFDNFEWQSGYALKFGLIEVDRSTQ…	400	2.5	95	http://dx.doi.org/10.1016/j.biortech.2012.07.083	Li, G., Jiang, Y., Fan, X.-J. & Liu, Y.-H. Molecular cloning and characterization of a novel β-glucosidase with high hydrolyzing ability for soybean isoflavone glycosides and glucose-tolerance from soil metagenomic library. Bioresource Technology 123, 15–22 (2012).
BGL27	Soil metagenomic library	no	N/A	EMBL	AFN70956	MEWQFPPNFHWGSTTAAYQVEGNNVNSDFWAEEHAEGSPYKDKSGDTIDHYRLYREDIALMASLGLNTYRFSIEWSRVEPEPGQYSRSAIEHYRDVLETCYKHGITPMVAMHHFSSPKWLMRLGGWASPEVPDRFAKYCEVVFREIGHLIPHVLTMNEINLPVMLREIFSRIGFIPPVGIDRDAWTAPKWRESAARLCGTTTQNYFTFHMISDEFSIHNLKETHRKAREAIKRIQPNTKVGFSMALSDIQSIPGGEEEADRKWNSYFRQYLDMLEGDDFFGLQNYTREVYGPEGQVKPAEGAELTQMGYEFYPKALSNVIRKVAKDISIPIIITEHGIATDEDERRVAFIREALEGVQDCLSEGLDVRGYLHWTTFDNFEWQSGYALKFGLIEVDRSTQ…	600	2.5	93	http://dx.doi.org/10.1016/j.biortech.2012.07.083	Li, G., Jiang, Y., Fan, X.-J. & Liu, Y.-H. Molecular cloning and characterization of a novel β-glucosidase with high hydrolyzing ability for soybean isoflavone glycosides and glucose-tolerance from soil metagenomic library. Bioresource Technology 123, 15–22 (2012).
BGL27	Soil metagenomic library	no	N/A	EMBL	AFN70956	MEWQFPPNFHWGSTTAAYQVEGNNVNSDFWAEEHAEGSPYKDKSGDTIDHYRLYREDIALMASLGLNTYRFSIEWSRVEPEPGQYSRSAIEHYRDVLETCYKHGITPMVAMHHFSSPKWLMRLGGWASPEVPDRFAKYCEVVFREIGHLIPHVLTMNEINLPVMLREIFSRIGFIPPVGIDRDAWTAPKWRESAARLCGTTTQNYFTFHMISDEFSIHNLKETHRKAREAIKRIQPNTKVGFSMALSDIQSIPGGEEEADRKWNSYFRQYLDMLEGDDFFGLQNYTREVYGPEGQVKPAEGAELTQMGYEFYPKALSNVIRKVAKDISIPIIITEHGIATDEDERRVAFIREALEGVQDCLSEGLDVRGYLHWTTFDNFEWQSGYALKFGLIEVDRSTQ…	1000	2.5	93	http://dx.doi.org/10.1016/j.biortech.2012.07.083	Li, G., Jiang, Y., Fan, X.-J. & Liu, Y.-H. Molecular cloning and characterization of a novel β-glucosidase with high hydrolyzing ability for soybean isoflavone glycosides and glucose-tolerance from soil metagenomic library. Bioresource Technology 123, 15–22 (2012).
BGL27	Soil metagenomic library	no	N/A	EMBL	AFN70956	MEWQFPPNFHWGSTTAAYQVEGNNVNSDFWAEEHAEGSPYKDKSGDTIDHYRLYREDIALMASLGLNTYRFSIEWSRVEPEPGQYSRSAIEHYRDVLETCYKHGITPMVAMHHFSSPKWLMRLGGWASPEVPDRFAKYCEVVFREIGHLIPHVLTMNEINLPVMLREIFSRIGFIPPVGIDRDAWTAPKWRESAARLCGTTTQNYFTFHMISDEFSIHNLKETHRKAREAIKRIQPNTKVGFSMALSDIQSIPGGEEEADRKWNSYFRQYLDMLEGDDFFGLQNYTREVYGPEGQVKPAEGAELTQMGYEFYPKALSNVIRKVAKDISIPIIITEHGIATDEDERRVAFIREALEGVQDCLSEGLDVRGYLHWTTFDNFEWQSGYALKFGLIEVDRSTQ…	1250	2.5	82	http://dx.doi.org/10.1016/j.biortech.2012.07.083	Li, G., Jiang, Y., Fan, X.-J. & Liu, Y.-H. Molecular cloning and characterization of a novel β-glucosidase with high hydrolyzing ability for soybean isoflavone glycosides and glucose-tolerance from soil metagenomic library. Bioresource Technology 123, 15–22 (2012).
BGL27	Soil metagenomic library	no	N/A	EMBL	AFN70956	MEWQFPPNFHWGSTTAAYQVEGNNVNSDFWAEEHAEGSPYKDKSGDTIDHYRLYREDIALMASLGLNTYRFSIEWSRVEPEPGQYSRSAIEHYRDVLETCYKHGITPMVAMHHFSSPKWLMRLGGWASPEVPDRFAKYCEVVFREIGHLIPHVLTMNEINLPVMLREIFSRIGFIPPVGIDRDAWTAPKWRESAARLCGTTTQNYFTFHMISDEFSIHNLKETHRKAREAIKRIQPNTKVGFSMALSDIQSIPGGEEEADRKWNSYFRQYLDMLEGDDFFGLQNYTREVYGPEGQVKPAEGAELTQMGYEFYPKALSNVIRKVAKDISIPIIITEHGIATDEDERRVAFIREALEGVQDCLSEGLDVRGYLHWTTFDNFEWQSGYALKFGLIEVDRSTQ…	1500	2.5	77	http://dx.doi.org/10.1016/j.biortech.2012.07.083	Li, G., Jiang, Y., Fan, X.-J. & Liu, Y.-H. Molecular cloning and characterization of a novel β-glucosidase with high hydrolyzing ability for soybean isoflavone glycosides and glucose-tolerance from soil metagenomic library. Bioresource Technology 123, 15–22 (2012).
BGL27	Soil metagenomic library	no	N/A	EMBL	AFN70956	MEWQFPPNFHWGSTTAAYQVEGNNVNSDFWAEEHAEGSPYKDKSGDTIDHYRLYREDIALMASLGLNTYRFSIEWSRVEPEPGQYSRSAIEHYRDVLETCYKHGITPMVAMHHFSSPKWLMRLGGWASPEVPDRFAKYCEVVFREIGHLIPHVLTMNEINLPVMLREIFSRIGFIPPVGIDRDAWTAPKWRESAARLCGTTTQNYFTFHMISDEFSIHNLKETHRKAREAIKRIQPNTKVGFSMALSDIQSIPGGEEEADRKWNSYFRQYLDMLEGDDFFGLQNYTREVYGPEGQVKPAEGAELTQMGYEFYPKALSNVIRKVAKDISIPIIITEHGIATDEDERRVAFIREALEGVQDCLSEGLDVRGYLHWTTFDNFEWQSGYALKFGLIEVDRSTQ…	2000	2.5	76	http://dx.doi.org/10.1016/j.biortech.2012.07.083	Li, G., Jiang, Y., Fan, X.-J. & Liu, Y.-H. Molecular cloning and characterization of a novel β-glucosidase with high hydrolyzing ability for soybean isoflavone glycosides and glucose-tolerance from soil metagenomic library. Bioresource Technology 123, 15–22 (2012).
BGL27	Soil metagenomic library	no	N/A	EMBL	AFN70956	MEWQFPPNFHWGSTTAAYQVEGNNVNSDFWAEEHAEGSPYKDKSGDTIDHYRLYREDIALMASLGLNTYRFSIEWSRVEPEPGQYSRSAIEHYRDVLETCYKHGITPMVAMHHFSSPKWLMRLGGWASPEVPDRFAKYCEVVFREIGHLIPHVLTMNEINLPVMLREIFSRIGFIPPVGIDRDAWTAPKWRESAARLCGTTTQNYFTFHMISDEFSIHNLKETHRKAREAIKRIQPNTKVGFSMALSDIQSIPGGEEEADRKWNSYFRQYLDMLEGDDFFGLQNYTREVYGPEGQVKPAEGAELTQMGYEFYPKALSNVIRKVAKDISIPIIITEHGIATDEDERRVAFIREALEGVQDCLSEGLDVRGYLHWTTFDNFEWQSGYALKFGLIEVDRSTQ…	2300	2.5	75	http://dx.doi.org/10.1016/j.biortech.2012.07.083	Li, G., Jiang, Y., Fan, X.-J. & Liu, Y.-H. Molecular cloning and characterization of a novel β-glucosidase with high hydrolyzing ability for soybean isoflavone glycosides and glucose-tolerance from soil metagenomic library. Bioresource Technology 123, 15–22 (2012).
BGL27	Soil metagenomic library	no	N/A	EMBL	AFN70956	MEWQFPPNFHWGSTTAAYQVEGNNVNSDFWAEEHAEGSPYKDKSGDTIDHYRLYREDIALMASLGLNTYRFSIEWSRVEPEPGQYSRSAIEHYRDVLETCYKHGITPMVAMHHFSSPKWLMRLGGWASPEVPDRFAKYCEVVFREIGHLIPHVLTMNEINLPVMLREIFSRIGFIPPVGIDRDAWTAPKWRESAARLCGTTTQNYFTFHMISDEFSIHNLKETHRKAREAIKRIQPNTKVGFSMALSDIQSIPGGEEEADRKWNSYFRQYLDMLEGDDFFGLQNYTREVYGPEGQVKPAEGAELTQMGYEFYPKALSNVIRKVAKDISIPIIITEHGIATDEDERRVAFIREALEGVQDCLSEGLDVRGYLHWTTFDNFEWQSGYALKFGLIEVDRSTQ…	2600	2.5	75	http://dx.doi.org/10.1016/j.biortech.2012.07.083	Li, G., Jiang, Y., Fan, X.-J. & Liu, Y.-H. Molecular cloning and characterization of a novel β-glucosidase with high hydrolyzing ability for soybean isoflavone glycosides and glucose-tolerance from soil metagenomic library. Bioresource Technology 123, 15–22 (2012).
BGL27	Soil metagenomic library	no	N/A	EMBL	AFN70956	MEWQFPPNFHWGSTTAAYQVEGNNVNSDFWAEEHAEGSPYKDKSGDTIDHYRLYREDIALMASLGLNTYRFSIEWSRVEPEPGQYSRSAIEHYRDVLETCYKHGITPMVAMHHFSSPKWLMRLGGWASPEVPDRFAKYCEVVFREIGHLIPHVLTMNEINLPVMLREIFSRIGFIPPVGIDRDAWTAPKWRESAARLCGTTTQNYFTFHMISDEFSIHNLKETHRKAREAIKRIQPNTKVGFSMALSDIQSIPGGEEEADRKWNSYFRQYLDMLEGDDFFGLQNYTREVYGPEGQVKPAEGAELTQMGYEFYPKALSNVIRKVAKDISIPIIITEHGIATDEDERRVAFIREALEGVQDCLSEGLDVRGYLHWTTFDNFEWQSGYALKFGLIEVDRSTQ…	3000	2.5	74	http://dx.doi.org/10.1016/j.biortech.2012.07.083	Li, G., Jiang, Y., Fan, X.-J. & Liu, Y.-H. Molecular cloning and characterization of a novel β-glucosidase with high hydrolyzing ability for soybean isoflavone glycosides and glucose-tolerance from soil metagenomic library. Bioresource Technology 123, 15–22 (2012).
BGL27	Soil metagenomic library	no	N/A	EMBL	AFN70956	MEWQFPPNFHWGSTTAAYQVEGNNVNSDFWAEEHAEGSPYKDKSGDTIDHYRLYREDIALMASLGLNTYRFSIEWSRVEPEPGQYSRSAIEHYRDVLETCYKHGITPMVAMHHFSSPKWLMRLGGWASPEVPDRFAKYCEVVFREIGHLIPHVLTMNEINLPVMLREIFSRIGFIPPVGIDRDAWTAPKWRESAARLCGTTTQNYFTFHMISDEFSIHNLKETHRKAREAIKRIQPNTKVGFSMALSDIQSIPGGEEEADRKWNSYFRQYLDMLEGDDFFGLQNYTREVYGPEGQVKPAEGAELTQMGYEFYPKALSNVIRKVAKDISIPIIITEHGIATDEDERRVAFIREALEGVQDCLSEGLDVRGYLHWTTFDNFEWQSGYALKFGLIEVDRSTQ…	3300	2.5	71	http://dx.doi.org/10.1016/j.biortech.2012.07.083	Li, G., Jiang, Y., Fan, X.-J. & Liu, Y.-H. Molecular cloning and characterization of a novel β-glucosidase with high hydrolyzing ability for soybean isoflavone glycosides and glucose-tolerance from soil metagenomic library. Bioresource Technology 123, 15–22 (2012).
BGL27	Soil metagenomic library	no	N/A	EMBL	AFN70956	MEWQFPPNFHWGSTTAAYQVEGNNVNSDFWAEEHAEGSPYKDKSGDTIDHYRLYREDIALMASLGLNTYRFSIEWSRVEPEPGQYSRSAIEHYRDVLETCYKHGITPMVAMHHFSSPKWLMRLGGWASPEVPDRFAKYCEVVFREIGHLIPHVLTMNEINLPVMLREIFSRIGFIPPVGIDRDAWTAPKWRESAARLCGTTTQNYFTFHMISDEFSIHNLKETHRKAREAIKRIQPNTKVGFSMALSDIQSIPGGEEEADRKWNSYFRQYLDMLEGDDFFGLQNYTREVYGPEGQVKPAEGAELTQMGYEFYPKALSNVIRKVAKDISIPIIITEHGIATDEDERRVAFIREALEGVQDCLSEGLDVRGYLHWTTFDNFEWQSGYALKFGLIEVDRSTQ…	3600	2.5	71	http://dx.doi.org/10.1016/j.biortech.2012.07.083	Li, G., Jiang, Y., Fan, X.-J. & Liu, Y.-H. Molecular cloning and characterization of a novel β-glucosidase with high hydrolyzing ability for soybean isoflavone glycosides and glucose-tolerance from soil metagenomic library. Bioresource Technology 123, 15–22 (2012).
BGL28	Thermoanaerobacterium saccharolyticum	no	N/A	EMBL	UVZ00801	MVPRGSMLDFSKDFLFGVATASYQVEGAYNEDGRTMSIWDTFSRQDGKVYKSHNGDVACDHYHLYKDDVKMMKDLGIEAYRFSIAWPRIFPAKGQYNPKGMDFYKRLTDELLKNDIKPFATIYHWDLPQWADDLGGWLNREIVEWYGEYAEKLFSELGGYIKNWITLNEPWCSSFLSYFIGEHAPGHKDLGEALLVSHNLLLSHGKAVEIFRGLNLDDSKIGITLNLNEVFPASDSDDDKVAAQIADGFQNRWFLDPLFKGKYPQDMVEYFGKYAKVDFINDEDLKLISQKLDFLGVNYYTRAVVQKGNDGLLDAVQIDPGNERTEMGWEIYPESLYNILMRLKREYTYDMPLYITENGAAFNDVVEDDGRVHDEKRVEFLKQHFKEAKRFLNDGGNLK…	0	2.5	100	https://doi.org/10.3390/molecules27010290	Kim, I. J., Bornscheuer, U. T. & Nam, K. H. Biochemical and Structural Analysis of a Glucose-Tolerant β-Glucosidase from the Hemicellulose-Degrading Thermoanaerobacterium saccharolyticum. Molecules 27, 290 (2022).
BGL28	Thermoanaerobacterium saccharolyticum	no	N/A	EMBL	UVZ00801	MVPRGSMLDFSKDFLFGVATASYQVEGAYNEDGRTMSIWDTFSRQDGKVYKSHNGDVACDHYHLYKDDVKMMKDLGIEAYRFSIAWPRIFPAKGQYNPKGMDFYKRLTDELLKNDIKPFATIYHWDLPQWADDLGGWLNREIVEWYGEYAEKLFSELGGYIKNWITLNEPWCSSFLSYFIGEHAPGHKDLGEALLVSHNLLLSHGKAVEIFRGLNLDDSKIGITLNLNEVFPASDSDDDKVAAQIADGFQNRWFLDPLFKGKYPQDMVEYFGKYAKVDFINDEDLKLISQKLDFLGVNYYTRAVVQKGNDGLLDAVQIDPGNERTEMGWEIYPESLYNILMRLKREYTYDMPLYITENGAAFNDVVEDDGRVHDEKRVEFLKQHFKEAKRFLNDGGNLK…	100	2.5	95	https://doi.org/10.3390/molecules27010290	Kim, I. J., Bornscheuer, U. T. & Nam, K. H. Biochemical and Structural Analysis of a Glucose-Tolerant β-Glucosidase from the Hemicellulose-Degrading Thermoanaerobacterium saccharolyticum. Molecules 27, 290 (2022).
BGL28	Thermoanaerobacterium saccharolyticum	no	N/A	EMBL	UVZ00801	MVPRGSMLDFSKDFLFGVATASYQVEGAYNEDGRTMSIWDTFSRQDGKVYKSHNGDVACDHYHLYKDDVKMMKDLGIEAYRFSIAWPRIFPAKGQYNPKGMDFYKRLTDELLKNDIKPFATIYHWDLPQWADDLGGWLNREIVEWYGEYAEKLFSELGGYIKNWITLNEPWCSSFLSYFIGEHAPGHKDLGEALLVSHNLLLSHGKAVEIFRGLNLDDSKIGITLNLNEVFPASDSDDDKVAAQIADGFQNRWFLDPLFKGKYPQDMVEYFGKYAKVDFINDEDLKLISQKLDFLGVNYYTRAVVQKGNDGLLDAVQIDPGNERTEMGWEIYPESLYNILMRLKREYTYDMPLYITENGAAFNDVVEDDGRVHDEKRVEFLKQHFKEAKRFLNDGGNLK…	250	2.5	84	https://doi.org/10.3390/molecules27010290	Kim, I. J., Bornscheuer, U. T. & Nam, K. H. Biochemical and Structural Analysis of a Glucose-Tolerant β-Glucosidase from the Hemicellulose-Degrading Thermoanaerobacterium saccharolyticum. Molecules 27, 290 (2022).
BGL28	Thermoanaerobacterium saccharolyticum	no	N/A	EMBL	UVZ00801	MVPRGSMLDFSKDFLFGVATASYQVEGAYNEDGRTMSIWDTFSRQDGKVYKSHNGDVACDHYHLYKDDVKMMKDLGIEAYRFSIAWPRIFPAKGQYNPKGMDFYKRLTDELLKNDIKPFATIYHWDLPQWADDLGGWLNREIVEWYGEYAEKLFSELGGYIKNWITLNEPWCSSFLSYFIGEHAPGHKDLGEALLVSHNLLLSHGKAVEIFRGLNLDDSKIGITLNLNEVFPASDSDDDKVAAQIADGFQNRWFLDPLFKGKYPQDMVEYFGKYAKVDFINDEDLKLISQKLDFLGVNYYTRAVVQKGNDGLLDAVQIDPGNERTEMGWEIYPESLYNILMRLKREYTYDMPLYITENGAAFNDVVEDDGRVHDEKRVEFLKQHFKEAKRFLNDGGNLK…	500	2.5	62	https://doi.org/10.3390/molecules27010290	Kim, I. J., Bornscheuer, U. T. & Nam, K. H. Biochemical and Structural Analysis of a Glucose-Tolerant β-Glucosidase from the Hemicellulose-Degrading Thermoanaerobacterium saccharolyticum. Molecules 27, 290 (2022).
BGL28	Thermoanaerobacterium saccharolyticum	no	N/A	EMBL	UVZ00801	MVPRGSMLDFSKDFLFGVATASYQVEGAYNEDGRTMSIWDTFSRQDGKVYKSHNGDVACDHYHLYKDDVKMMKDLGIEAYRFSIAWPRIFPAKGQYNPKGMDFYKRLTDELLKNDIKPFATIYHWDLPQWADDLGGWLNREIVEWYGEYAEKLFSELGGYIKNWITLNEPWCSSFLSYFIGEHAPGHKDLGEALLVSHNLLLSHGKAVEIFRGLNLDDSKIGITLNLNEVFPASDSDDDKVAAQIADGFQNRWFLDPLFKGKYPQDMVEYFGKYAKVDFINDEDLKLISQKLDFLGVNYYTRAVVQKGNDGLLDAVQIDPGNERTEMGWEIYPESLYNILMRLKREYTYDMPLYITENGAAFNDVVEDDGRVHDEKRVEFLKQHFKEAKRFLNDGGNLK…	1000	2.5	36	https://doi.org/10.3390/molecules27010290	Kim, I. J., Bornscheuer, U. T. & Nam, K. H. Biochemical and Structural Analysis of a Glucose-Tolerant β-Glucosidase from the Hemicellulose-Degrading Thermoanaerobacterium saccharolyticum. Molecules 27, 290 (2022).
BGL29	Thermococcus sp.	no	N/A	EMBL	AMQ09767	MFRFPDGFLLGTATSSYQIEGDNVWSDWWYWAEKGKLPPAGKACNSWELYEKDLELMAGLGYAAYRFSIEWGRVFPEEGRPNEEALMRYQGIIDLLRENGITPMLTLHHFTLPAWFALRGGFEREENLEHWRGYVELIADNIEGVELVATFNEPMVYVVASYVEGTWPPFRKNPLKAEKVAANLIRAHAIAYEILHGKFRVGIVKNRPHFIPASDSERDRKATDEIDYTFNRSLLDGILTGRFKGFMRTFDVPASGLDWLGMNYYNIMKVRAVRNPLRRFAVEDAGVSRKTDMGWSVYPKGIYDGLRAFAEYGLPLYVTENGIATLDDEWRVEFIVQHLQYVHKALKEGIDVRGYFYWSLVDNYEWAEGFRPRFGLVEVDYETFERKPRKSAHIYGEIA…	0	saturating	100	https://doi.org/10.1016/j.carres.2019.107835	Sinha, S. K., Reddy, K. P. & Datta, S. Understanding the glucose tolerance of an archaeon β-glucosidase from Thermococcus sp. Carbohydrate Research 486, 107835 (2019).
BGL29	Thermococcus sp.	no	N/A	EMBL	AMQ09767	MFRFPDGFLLGTATSSYQIEGDNVWSDWWYWAEKGKLPPAGKACNSWELYEKDLELMAGLGYAAYRFSIEWGRVFPEEGRPNEEALMRYQGIIDLLRENGITPMLTLHHFTLPAWFALRGGFEREENLEHWRGYVELIADNIEGVELVATFNEPMVYVVASYVEGTWPPFRKNPLKAEKVAANLIRAHAIAYEILHGKFRVGIVKNRPHFIPASDSERDRKATDEIDYTFNRSLLDGILTGRFKGFMRTFDVPASGLDWLGMNYYNIMKVRAVRNPLRRFAVEDAGVSRKTDMGWSVYPKGIYDGLRAFAEYGLPLYVTENGIATLDDEWRVEFIVQHLQYVHKALKEGIDVRGYFYWSLVDNYEWAEGFRPRFGLVEVDYETFERKPRKSAHIYGEIA…	500	saturating	101	https://doi.org/10.1016/j.carres.2019.107835	Sinha, S. K., Reddy, K. P. & Datta, S. Understanding the glucose tolerance of an archaeon β-glucosidase from Thermococcus sp. Carbohydrate Research 486, 107835 (2019).
BGL29	Thermococcus sp.	no	N/A	EMBL	AMQ09767	MFRFPDGFLLGTATSSYQIEGDNVWSDWWYWAEKGKLPPAGKACNSWELYEKDLELMAGLGYAAYRFSIEWGRVFPEEGRPNEEALMRYQGIIDLLRENGITPMLTLHHFTLPAWFALRGGFEREENLEHWRGYVELIADNIEGVELVATFNEPMVYVVASYVEGTWPPFRKNPLKAEKVAANLIRAHAIAYEILHGKFRVGIVKNRPHFIPASDSERDRKATDEIDYTFNRSLLDGILTGRFKGFMRTFDVPASGLDWLGMNYYNIMKVRAVRNPLRRFAVEDAGVSRKTDMGWSVYPKGIYDGLRAFAEYGLPLYVTENGIATLDDEWRVEFIVQHLQYVHKALKEGIDVRGYFYWSLVDNYEWAEGFRPRFGLVEVDYETFERKPRKSAHIYGEIA…	1000	saturating	96	https://doi.org/10.1016/j.carres.2019.107835	Sinha, S. K., Reddy, K. P. & Datta, S. Understanding the glucose tolerance of an archaeon β-glucosidase from Thermococcus sp. Carbohydrate Research 486, 107835 (2019).
BGL29	Thermococcus sp.	no	N/A	EMBL	AMQ09767	MFRFPDGFLLGTATSSYQIEGDNVWSDWWYWAEKGKLPPAGKACNSWELYEKDLELMAGLGYAAYRFSIEWGRVFPEEGRPNEEALMRYQGIIDLLRENGITPMLTLHHFTLPAWFALRGGFEREENLEHWRGYVELIADNIEGVELVATFNEPMVYVVASYVEGTWPPFRKNPLKAEKVAANLIRAHAIAYEILHGKFRVGIVKNRPHFIPASDSERDRKATDEIDYTFNRSLLDGILTGRFKGFMRTFDVPASGLDWLGMNYYNIMKVRAVRNPLRRFAVEDAGVSRKTDMGWSVYPKGIYDGLRAFAEYGLPLYVTENGIATLDDEWRVEFIVQHLQYVHKALKEGIDVRGYFYWSLVDNYEWAEGFRPRFGLVEVDYETFERKPRKSAHIYGEIA…	1500	saturating	98	https://doi.org/10.1016/j.carres.2019.107835	Sinha, S. K., Reddy, K. P. & Datta, S. Understanding the glucose tolerance of an archaeon β-glucosidase from Thermococcus sp. Carbohydrate Research 486, 107835 (2019).
BGL29	Thermococcus sp.	no	N/A	EMBL	AMQ09767	MFRFPDGFLLGTATSSYQIEGDNVWSDWWYWAEKGKLPPAGKACNSWELYEKDLELMAGLGYAAYRFSIEWGRVFPEEGRPNEEALMRYQGIIDLLRENGITPMLTLHHFTLPAWFALRGGFEREENLEHWRGYVELIADNIEGVELVATFNEPMVYVVASYVEGTWPPFRKNPLKAEKVAANLIRAHAIAYEILHGKFRVGIVKNRPHFIPASDSERDRKATDEIDYTFNRSLLDGILTGRFKGFMRTFDVPASGLDWLGMNYYNIMKVRAVRNPLRRFAVEDAGVSRKTDMGWSVYPKGIYDGLRAFAEYGLPLYVTENGIATLDDEWRVEFIVQHLQYVHKALKEGIDVRGYFYWSLVDNYEWAEGFRPRFGLVEVDYETFERKPRKSAHIYGEIA…	2000	saturating	98	https://doi.org/10.1016/j.carres.2019.107835	Sinha, S. K., Reddy, K. P. & Datta, S. Understanding the glucose tolerance of an archaeon β-glucosidase from Thermococcus sp. Carbohydrate Research 486, 107835 (2019).
BGL29	Thermococcus sp.	no	N/A	EMBL	AMQ09767	MFRFPDGFLLGTATSSYQIEGDNVWSDWWYWAEKGKLPPAGKACNSWELYEKDLELMAGLGYAAYRFSIEWGRVFPEEGRPNEEALMRYQGIIDLLRENGITPMLTLHHFTLPAWFALRGGFEREENLEHWRGYVELIADNIEGVELVATFNEPMVYVVASYVEGTWPPFRKNPLKAEKVAANLIRAHAIAYEILHGKFRVGIVKNRPHFIPASDSERDRKATDEIDYTFNRSLLDGILTGRFKGFMRTFDVPASGLDWLGMNYYNIMKVRAVRNPLRRFAVEDAGVSRKTDMGWSVYPKGIYDGLRAFAEYGLPLYVTENGIATLDDEWRVEFIVQHLQYVHKALKEGIDVRGYFYWSLVDNYEWAEGFRPRFGLVEVDYETFERKPRKSAHIYGEIA…	2500	saturating	94	https://doi.org/10.1016/j.carres.2019.107835	Sinha, S. K., Reddy, K. P. & Datta, S. Understanding the glucose tolerance of an archaeon β-glucosidase from Thermococcus sp. Carbohydrate Research 486, 107835 (2019).
BGL29	Thermococcus sp.	no	N/A	EMBL	AMQ09767	MFRFPDGFLLGTATSSYQIEGDNVWSDWWYWAEKGKLPPAGKACNSWELYEKDLELMAGLGYAAYRFSIEWGRVFPEEGRPNEEALMRYQGIIDLLRENGITPMLTLHHFTLPAWFALRGGFEREENLEHWRGYVELIADNIEGVELVATFNEPMVYVVASYVEGTWPPFRKNPLKAEKVAANLIRAHAIAYEILHGKFRVGIVKNRPHFIPASDSERDRKATDEIDYTFNRSLLDGILTGRFKGFMRTFDVPASGLDWLGMNYYNIMKVRAVRNPLRRFAVEDAGVSRKTDMGWSVYPKGIYDGLRAFAEYGLPLYVTENGIATLDDEWRVEFIVQHLQYVHKALKEGIDVRGYFYWSLVDNYEWAEGFRPRFGLVEVDYETFERKPRKSAHIYGEIA…	3000	saturating	94	https://doi.org/10.1016/j.carres.2019.107835	Sinha, S. K., Reddy, K. P. & Datta, S. Understanding the glucose tolerance of an archaeon β-glucosidase from Thermococcus sp. Carbohydrate Research 486, 107835 (2019).
BGL30	Thermococcus sp.	yes	A160E	EMBL	AMQ09767	MFRFPDGFLLGTATSSYQIEGDNVWSDWWYWAEKGKLPPAGKACNSWELYEKDLELMAGLGYAAYRFSIEWGRVFPEEGRPNEEALMRYQGIIDLLRENGITPMLTLHHFTLPAWFALRGGFEREENLEHWRGYVELIADNIEGVELVATFNEPMVYVVESYVEGTWPPFRKNPLKAEKVAANLIRAHAIAYEILHGKFRVGIVKNRPHFIPASDSERDRKATDEIDYTFNRSLLDGILTGRFKGFMRTFDVPASGLDWLGMNYYNIMKVRAVRNPLRRFAVEDAGVSRKTDMGWSVYPKGIYDGLRAFAEYGLPLYVTENGIATLDDEWRVEFIVQHLQYVHKALKEGIDVRGYFYWSLVDNYEWAEGFRPRFGLVEVDYETFERKPRKSAHIYGEIA…	0	saturating	100	https://doi.org/10.1016/j.carres.2019.107835	Sinha, S. K., Reddy, K. P. & Datta, S. Understanding the glucose tolerance of an archaeon β-glucosidase from Thermococcus sp. Carbohydrate Research 486, 107835 (2019).
BGL30	Thermococcus sp.	yes	A160E	EMBL	AMQ09767	MFRFPDGFLLGTATSSYQIEGDNVWSDWWYWAEKGKLPPAGKACNSWELYEKDLELMAGLGYAAYRFSIEWGRVFPEEGRPNEEALMRYQGIIDLLRENGITPMLTLHHFTLPAWFALRGGFEREENLEHWRGYVELIADNIEGVELVATFNEPMVYVVESYVEGTWPPFRKNPLKAEKVAANLIRAHAIAYEILHGKFRVGIVKNRPHFIPASDSERDRKATDEIDYTFNRSLLDGILTGRFKGFMRTFDVPASGLDWLGMNYYNIMKVRAVRNPLRRFAVEDAGVSRKTDMGWSVYPKGIYDGLRAFAEYGLPLYVTENGIATLDDEWRVEFIVQHLQYVHKALKEGIDVRGYFYWSLVDNYEWAEGFRPRFGLVEVDYETFERKPRKSAHIYGEIA…	500	saturating	91	https://doi.org/10.1016/j.carres.2019.107835	Sinha, S. K., Reddy, K. P. & Datta, S. Understanding the glucose tolerance of an archaeon β-glucosidase from Thermococcus sp. Carbohydrate Research 486, 107835 (2019).
BGL30	Thermococcus sp.	yes	A160E	EMBL	AMQ09767	MFRFPDGFLLGTATSSYQIEGDNVWSDWWYWAEKGKLPPAGKACNSWELYEKDLELMAGLGYAAYRFSIEWGRVFPEEGRPNEEALMRYQGIIDLLRENGITPMLTLHHFTLPAWFALRGGFEREENLEHWRGYVELIADNIEGVELVATFNEPMVYVVESYVEGTWPPFRKNPLKAEKVAANLIRAHAIAYEILHGKFRVGIVKNRPHFIPASDSERDRKATDEIDYTFNRSLLDGILTGRFKGFMRTFDVPASGLDWLGMNYYNIMKVRAVRNPLRRFAVEDAGVSRKTDMGWSVYPKGIYDGLRAFAEYGLPLYVTENGIATLDDEWRVEFIVQHLQYVHKALKEGIDVRGYFYWSLVDNYEWAEGFRPRFGLVEVDYETFERKPRKSAHIYGEIA…	1000	saturating	84	https://doi.org/10.1016/j.carres.2019.107835	Sinha, S. K., Reddy, K. P. & Datta, S. Understanding the glucose tolerance of an archaeon β-glucosidase from Thermococcus sp. Carbohydrate Research 486, 107835 (2019).
BGL30	Thermococcus sp.	yes	A160E	EMBL	AMQ09767	MFRFPDGFLLGTATSSYQIEGDNVWSDWWYWAEKGKLPPAGKACNSWELYEKDLELMAGLGYAAYRFSIEWGRVFPEEGRPNEEALMRYQGIIDLLRENGITPMLTLHHFTLPAWFALRGGFEREENLEHWRGYVELIADNIEGVELVATFNEPMVYVVESYVEGTWPPFRKNPLKAEKVAANLIRAHAIAYEILHGKFRVGIVKNRPHFIPASDSERDRKATDEIDYTFNRSLLDGILTGRFKGFMRTFDVPASGLDWLGMNYYNIMKVRAVRNPLRRFAVEDAGVSRKTDMGWSVYPKGIYDGLRAFAEYGLPLYVTENGIATLDDEWRVEFIVQHLQYVHKALKEGIDVRGYFYWSLVDNYEWAEGFRPRFGLVEVDYETFERKPRKSAHIYGEIA…	1500	saturating	80	https://doi.org/10.1016/j.carres.2019.107835	Sinha, S. K., Reddy, K. P. & Datta, S. Understanding the glucose tolerance of an archaeon β-glucosidase from Thermococcus sp. Carbohydrate Research 486, 107835 (2019).
BGL30	Thermococcus sp.	yes	A160E	EMBL	AMQ09767	MFRFPDGFLLGTATSSYQIEGDNVWSDWWYWAEKGKLPPAGKACNSWELYEKDLELMAGLGYAAYRFSIEWGRVFPEEGRPNEEALMRYQGIIDLLRENGITPMLTLHHFTLPAWFALRGGFEREENLEHWRGYVELIADNIEGVELVATFNEPMVYVVESYVEGTWPPFRKNPLKAEKVAANLIRAHAIAYEILHGKFRVGIVKNRPHFIPASDSERDRKATDEIDYTFNRSLLDGILTGRFKGFMRTFDVPASGLDWLGMNYYNIMKVRAVRNPLRRFAVEDAGVSRKTDMGWSVYPKGIYDGLRAFAEYGLPLYVTENGIATLDDEWRVEFIVQHLQYVHKALKEGIDVRGYFYWSLVDNYEWAEGFRPRFGLVEVDYETFERKPRKSAHIYGEIA…	2000	saturating	74	https://doi.org/10.1016/j.carres.2019.107835	Sinha, S. K., Reddy, K. P. & Datta, S. Understanding the glucose tolerance of an archaeon β-glucosidase from Thermococcus sp. Carbohydrate Research 486, 107835 (2019).
BGL31	Thermococcus sp.	yes	W167H	EMBL	AMQ09767	MFRFPDGFLLGTATSSYQIEGDNVWSDWWYWAEKGKLPPAGKACNSWELYEKDLELMAGLGYAAYRFSIEWGRVFPEEGRPNEEALMRYQGIIDLLRENGITPMLTLHHFTLPAWFALRGGFEREENLEHWRGYVELIADNIEGVELVATFNEPMVYVVASYVEGTHPPFRKNPLKAEKVAANLIRAHAIAYEILHGKFRVGIVKNRPHFIPASDSERDRKATDEIDYTFNRSLLDGILTGRFKGFMRTFDVPASGLDWLGMNYYNIMKVRAVRNPLRRFAVEDAGVSRKTDMGWSVYPKGIYDGLRAFAEYGLPLYVTENGIATLDDEWRVEFIVQHLQYVHKALKEGIDVRGYFYWSLVDNYEWAEGFRPRFGLVEVDYETFERKPRKSAHIYGEIA…	0	saturating	100	https://doi.org/10.1016/j.carres.2019.107835	Sinha, S. K., Reddy, K. P. & Datta, S. Understanding the glucose tolerance of an archaeon β-glucosidase from Thermococcus sp. Carbohydrate Research 486, 107835 (2019).
BGL31	Thermococcus sp.	yes	W167H	EMBL	AMQ09767	MFRFPDGFLLGTATSSYQIEGDNVWSDWWYWAEKGKLPPAGKACNSWELYEKDLELMAGLGYAAYRFSIEWGRVFPEEGRPNEEALMRYQGIIDLLRENGITPMLTLHHFTLPAWFALRGGFEREENLEHWRGYVELIADNIEGVELVATFNEPMVYVVASYVEGTHPPFRKNPLKAEKVAANLIRAHAIAYEILHGKFRVGIVKNRPHFIPASDSERDRKATDEIDYTFNRSLLDGILTGRFKGFMRTFDVPASGLDWLGMNYYNIMKVRAVRNPLRRFAVEDAGVSRKTDMGWSVYPKGIYDGLRAFAEYGLPLYVTENGIATLDDEWRVEFIVQHLQYVHKALKEGIDVRGYFYWSLVDNYEWAEGFRPRFGLVEVDYETFERKPRKSAHIYGEIA…	500	saturating	103	https://doi.org/10.1016/j.carres.2019.107835	Sinha, S. K., Reddy, K. P. & Datta, S. Understanding the glucose tolerance of an archaeon β-glucosidase from Thermococcus sp. Carbohydrate Research 486, 107835 (2019).
BGL31	Thermococcus sp.	yes	W167H	EMBL	AMQ09767	MFRFPDGFLLGTATSSYQIEGDNVWSDWWYWAEKGKLPPAGKACNSWELYEKDLELMAGLGYAAYRFSIEWGRVFPEEGRPNEEALMRYQGIIDLLRENGITPMLTLHHFTLPAWFALRGGFEREENLEHWRGYVELIADNIEGVELVATFNEPMVYVVASYVEGTHPPFRKNPLKAEKVAANLIRAHAIAYEILHGKFRVGIVKNRPHFIPASDSERDRKATDEIDYTFNRSLLDGILTGRFKGFMRTFDVPASGLDWLGMNYYNIMKVRAVRNPLRRFAVEDAGVSRKTDMGWSVYPKGIYDGLRAFAEYGLPLYVTENGIATLDDEWRVEFIVQHLQYVHKALKEGIDVRGYFYWSLVDNYEWAEGFRPRFGLVEVDYETFERKPRKSAHIYGEIA…	1000	saturating	97	https://doi.org/10.1016/j.carres.2019.107835	Sinha, S. K., Reddy, K. P. & Datta, S. Understanding the glucose tolerance of an archaeon β-glucosidase from Thermococcus sp. Carbohydrate Research 486, 107835 (2019).
BGL31	Thermococcus sp.	yes	W167H	EMBL	AMQ09767	MFRFPDGFLLGTATSSYQIEGDNVWSDWWYWAEKGKLPPAGKACNSWELYEKDLELMAGLGYAAYRFSIEWGRVFPEEGRPNEEALMRYQGIIDLLRENGITPMLTLHHFTLPAWFALRGGFEREENLEHWRGYVELIADNIEGVELVATFNEPMVYVVASYVEGTHPPFRKNPLKAEKVAANLIRAHAIAYEILHGKFRVGIVKNRPHFIPASDSERDRKATDEIDYTFNRSLLDGILTGRFKGFMRTFDVPASGLDWLGMNYYNIMKVRAVRNPLRRFAVEDAGVSRKTDMGWSVYPKGIYDGLRAFAEYGLPLYVTENGIATLDDEWRVEFIVQHLQYVHKALKEGIDVRGYFYWSLVDNYEWAEGFRPRFGLVEVDYETFERKPRKSAHIYGEIA…	1500	saturating	88	https://doi.org/10.1016/j.carres.2019.107835	Sinha, S. K., Reddy, K. P. & Datta, S. Understanding the glucose tolerance of an archaeon β-glucosidase from Thermococcus sp. Carbohydrate Research 486, 107835 (2019).
BGL31	Thermococcus sp.	yes	W167H	EMBL	AMQ09767	MFRFPDGFLLGTATSSYQIEGDNVWSDWWYWAEKGKLPPAGKACNSWELYEKDLELMAGLGYAAYRFSIEWGRVFPEEGRPNEEALMRYQGIIDLLRENGITPMLTLHHFTLPAWFALRGGFEREENLEHWRGYVELIADNIEGVELVATFNEPMVYVVASYVEGTHPPFRKNPLKAEKVAANLIRAHAIAYEILHGKFRVGIVKNRPHFIPASDSERDRKATDEIDYTFNRSLLDGILTGRFKGFMRTFDVPASGLDWLGMNYYNIMKVRAVRNPLRRFAVEDAGVSRKTDMGWSVYPKGIYDGLRAFAEYGLPLYVTENGIATLDDEWRVEFIVQHLQYVHKALKEGIDVRGYFYWSLVDNYEWAEGFRPRFGLVEVDYETFERKPRKSAHIYGEIA…	2000	saturating	94	https://doi.org/10.1016/j.carres.2019.107835	Sinha, S. K., Reddy, K. P. & Datta, S. Understanding the glucose tolerance of an archaeon β-glucosidase from Thermococcus sp. Carbohydrate Research 486, 107835 (2019).
BGL31	Thermococcus sp.	yes	W167H	EMBL	AMQ09767	MFRFPDGFLLGTATSSYQIEGDNVWSDWWYWAEKGKLPPAGKACNSWELYEKDLELMAGLGYAAYRFSIEWGRVFPEEGRPNEEALMRYQGIIDLLRENGITPMLTLHHFTLPAWFALRGGFEREENLEHWRGYVELIADNIEGVELVATFNEPMVYVVASYVEGTHPPFRKNPLKAEKVAANLIRAHAIAYEILHGKFRVGIVKNRPHFIPASDSERDRKATDEIDYTFNRSLLDGILTGRFKGFMRTFDVPASGLDWLGMNYYNIMKVRAVRNPLRRFAVEDAGVSRKTDMGWSVYPKGIYDGLRAFAEYGLPLYVTENGIATLDDEWRVEFIVQHLQYVHKALKEGIDVRGYFYWSLVDNYEWAEGFRPRFGLVEVDYETFERKPRKSAHIYGEIA…	2500	saturating	82	https://doi.org/10.1016/j.carres.2019.107835	Sinha, S. K., Reddy, K. P. & Datta, S. Understanding the glucose tolerance of an archaeon β-glucosidase from Thermococcus sp. Carbohydrate Research 486, 107835 (2019).
BGL31	Thermococcus sp.	yes	W167H	EMBL	AMQ09767	MFRFPDGFLLGTATSSYQIEGDNVWSDWWYWAEKGKLPPAGKACNSWELYEKDLELMAGLGYAAYRFSIEWGRVFPEEGRPNEEALMRYQGIIDLLRENGITPMLTLHHFTLPAWFALRGGFEREENLEHWRGYVELIADNIEGVELVATFNEPMVYVVASYVEGTHPPFRKNPLKAEKVAANLIRAHAIAYEILHGKFRVGIVKNRPHFIPASDSERDRKATDEIDYTFNRSLLDGILTGRFKGFMRTFDVPASGLDWLGMNYYNIMKVRAVRNPLRRFAVEDAGVSRKTDMGWSVYPKGIYDGLRAFAEYGLPLYVTENGIATLDDEWRVEFIVQHLQYVHKALKEGIDVRGYFYWSLVDNYEWAEGFRPRFGLVEVDYETFERKPRKSAHIYGEIA…	3000	saturating	82	https://doi.org/10.1016/j.carres.2019.107835	Sinha, S. K., Reddy, K. P. & Datta, S. Understanding the glucose tolerance of an archaeon β-glucosidase from Thermococcus sp. Carbohydrate Research 486, 107835 (2019).
BGL32	Thermococcus sp.	yes	W167K	EMBL	AMQ09767	MFRFPDGFLLGTATSSYQIEGDNVWSDWWYWAEKGKLPPAGKACNSWELYEKDLELMAGLGYAAYRFSIEWGRVFPEEGRPNEEALMRYQGIIDLLRENGITPMLTLHHFTLPAWFALRGGFEREENLEHWRGYVELIADNIEGVELVATFNEPMVYVVASYVEGTKPPFRKNPLKAEKVAANLIRAHAIAYEILHGKFRVGIVKNRPHFIPASDSERDRKATDEIDYTFNRSLLDGILTGRFKGFMRTFDVPASGLDWLGMNYYNIMKVRAVRNPLRRFAVEDAGVSRKTDMGWSVYPKGIYDGLRAFAEYGLPLYVTENGIATLDDEWRVEFIVQHLQYVHKALKEGIDVRGYFYWSLVDNYEWAEGFRPRFGLVEVDYETFERKPRKSAHIYGEIA…	0	saturating	100	https://doi.org/10.1016/j.carres.2019.107835	Sinha, S. K., Reddy, K. P. & Datta, S. Understanding the glucose tolerance of an archaeon β-glucosidase from Thermococcus sp. Carbohydrate Research 486, 107835 (2019).
BGL32	Thermococcus sp.	yes	W167K	EMBL	AMQ09767	MFRFPDGFLLGTATSSYQIEGDNVWSDWWYWAEKGKLPPAGKACNSWELYEKDLELMAGLGYAAYRFSIEWGRVFPEEGRPNEEALMRYQGIIDLLRENGITPMLTLHHFTLPAWFALRGGFEREENLEHWRGYVELIADNIEGVELVATFNEPMVYVVASYVEGTKPPFRKNPLKAEKVAANLIRAHAIAYEILHGKFRVGIVKNRPHFIPASDSERDRKATDEIDYTFNRSLLDGILTGRFKGFMRTFDVPASGLDWLGMNYYNIMKVRAVRNPLRRFAVEDAGVSRKTDMGWSVYPKGIYDGLRAFAEYGLPLYVTENGIATLDDEWRVEFIVQHLQYVHKALKEGIDVRGYFYWSLVDNYEWAEGFRPRFGLVEVDYETFERKPRKSAHIYGEIA…	500	saturating	66	https://doi.org/10.1016/j.carres.2019.107835	Sinha, S. K., Reddy, K. P. & Datta, S. Understanding the glucose tolerance of an archaeon β-glucosidase from Thermococcus sp. Carbohydrate Research 486, 107835 (2019).
BGL32	Thermococcus sp.	yes	W167K	EMBL	AMQ09767	MFRFPDGFLLGTATSSYQIEGDNVWSDWWYWAEKGKLPPAGKACNSWELYEKDLELMAGLGYAAYRFSIEWGRVFPEEGRPNEEALMRYQGIIDLLRENGITPMLTLHHFTLPAWFALRGGFEREENLEHWRGYVELIADNIEGVELVATFNEPMVYVVASYVEGTKPPFRKNPLKAEKVAANLIRAHAIAYEILHGKFRVGIVKNRPHFIPASDSERDRKATDEIDYTFNRSLLDGILTGRFKGFMRTFDVPASGLDWLGMNYYNIMKVRAVRNPLRRFAVEDAGVSRKTDMGWSVYPKGIYDGLRAFAEYGLPLYVTENGIATLDDEWRVEFIVQHLQYVHKALKEGIDVRGYFYWSLVDNYEWAEGFRPRFGLVEVDYETFERKPRKSAHIYGEIA…	1000	saturating	68	https://doi.org/10.1016/j.carres.2019.107835	Sinha, S. K., Reddy, K. P. & Datta, S. Understanding the glucose tolerance of an archaeon β-glucosidase from Thermococcus sp. Carbohydrate Research 486, 107835 (2019).
BGL32	Thermococcus sp.	yes	W167K	EMBL	AMQ09767	MFRFPDGFLLGTATSSYQIEGDNVWSDWWYWAEKGKLPPAGKACNSWELYEKDLELMAGLGYAAYRFSIEWGRVFPEEGRPNEEALMRYQGIIDLLRENGITPMLTLHHFTLPAWFALRGGFEREENLEHWRGYVELIADNIEGVELVATFNEPMVYVVASYVEGTKPPFRKNPLKAEKVAANLIRAHAIAYEILHGKFRVGIVKNRPHFIPASDSERDRKATDEIDYTFNRSLLDGILTGRFKGFMRTFDVPASGLDWLGMNYYNIMKVRAVRNPLRRFAVEDAGVSRKTDMGWSVYPKGIYDGLRAFAEYGLPLYVTENGIATLDDEWRVEFIVQHLQYVHKALKEGIDVRGYFYWSLVDNYEWAEGFRPRFGLVEVDYETFERKPRKSAHIYGEIA…	1500	saturating	70	https://doi.org/10.1016/j.carres.2019.107835	Sinha, S. K., Reddy, K. P. & Datta, S. Understanding the glucose tolerance of an archaeon β-glucosidase from Thermococcus sp. Carbohydrate Research 486, 107835 (2019).
BGL32	Thermococcus sp.	yes	W167K	EMBL	AMQ09767	MFRFPDGFLLGTATSSYQIEGDNVWSDWWYWAEKGKLPPAGKACNSWELYEKDLELMAGLGYAAYRFSIEWGRVFPEEGRPNEEALMRYQGIIDLLRENGITPMLTLHHFTLPAWFALRGGFEREENLEHWRGYVELIADNIEGVELVATFNEPMVYVVASYVEGTKPPFRKNPLKAEKVAANLIRAHAIAYEILHGKFRVGIVKNRPHFIPASDSERDRKATDEIDYTFNRSLLDGILTGRFKGFMRTFDVPASGLDWLGMNYYNIMKVRAVRNPLRRFAVEDAGVSRKTDMGWSVYPKGIYDGLRAFAEYGLPLYVTENGIATLDDEWRVEFIVQHLQYVHKALKEGIDVRGYFYWSLVDNYEWAEGFRPRFGLVEVDYETFERKPRKSAHIYGEIA…	2000	saturating	67	https://doi.org/10.1016/j.carres.2019.107835	Sinha, S. K., Reddy, K. P. & Datta, S. Understanding the glucose tolerance of an archaeon β-glucosidase from Thermococcus sp. Carbohydrate Research 486, 107835 (2019).
BGL32	Thermococcus sp.	yes	W167K	EMBL	AMQ09767	MFRFPDGFLLGTATSSYQIEGDNVWSDWWYWAEKGKLPPAGKACNSWELYEKDLELMAGLGYAAYRFSIEWGRVFPEEGRPNEEALMRYQGIIDLLRENGITPMLTLHHFTLPAWFALRGGFEREENLEHWRGYVELIADNIEGVELVATFNEPMVYVVASYVEGTKPPFRKNPLKAEKVAANLIRAHAIAYEILHGKFRVGIVKNRPHFIPASDSERDRKATDEIDYTFNRSLLDGILTGRFKGFMRTFDVPASGLDWLGMNYYNIMKVRAVRNPLRRFAVEDAGVSRKTDMGWSVYPKGIYDGLRAFAEYGLPLYVTENGIATLDDEWRVEFIVQHLQYVHKALKEGIDVRGYFYWSLVDNYEWAEGFRPRFGLVEVDYETFERKPRKSAHIYGEIA…	2500	saturating	65	https://doi.org/10.1016/j.carres.2019.107835	Sinha, S. K., Reddy, K. P. & Datta, S. Understanding the glucose tolerance of an archaeon β-glucosidase from Thermococcus sp. Carbohydrate Research 486, 107835 (2019).
BGL32	Thermococcus sp.	yes	W167K	EMBL	AMQ09767	MFRFPDGFLLGTATSSYQIEGDNVWSDWWYWAEKGKLPPAGKACNSWELYEKDLELMAGLGYAAYRFSIEWGRVFPEEGRPNEEALMRYQGIIDLLRENGITPMLTLHHFTLPAWFALRGGFEREENLEHWRGYVELIADNIEGVELVATFNEPMVYVVASYVEGTKPPFRKNPLKAEKVAANLIRAHAIAYEILHGKFRVGIVKNRPHFIPASDSERDRKATDEIDYTFNRSLLDGILTGRFKGFMRTFDVPASGLDWLGMNYYNIMKVRAVRNPLRRFAVEDAGVSRKTDMGWSVYPKGIYDGLRAFAEYGLPLYVTENGIATLDDEWRVEFIVQHLQYVHKALKEGIDVRGYFYWSLVDNYEWAEGFRPRFGLVEVDYETFERKPRKSAHIYGEIA…	3000	saturating	70	https://doi.org/10.1016/j.carres.2019.107835	Sinha, S. K., Reddy, K. P. & Datta, S. Understanding the glucose tolerance of an archaeon β-glucosidase from Thermococcus sp. Carbohydrate Research 486, 107835 (2019).
BGL33	Methylococcus capsulatus	no	N/A	UniProt	Q608B9	MSRYEFPERFLWGAATSAYQVEGSPLADGAGPSNWHRFCRQPGRILNGDTGDTACDHYRRFREDVALMKALGLSAYRFSIAWSRIFPEGKGRINWRGIAHYQALVETLLEHGIRPMATLHHWDLPAALEDLGGWANRDSAGWFADYAHTVIRALGNEIDLWATLNEPWVIMDAGYVSGVHPPGHRSLKDAPWVTHNLLRAHALAVQAFRADGRGQIGLVVNLEPKYALTDSRDDRAAAERAHAYMNRQYLDPVLHGAYPDELAEISALHWPSFESEDLRVIQEPIDYLGINYYTRAVVRHDPSGGPLEVTAVPQRGVEHTEMGWEVYPQGLKDVLAWVKARYGDIPLYITENGAAFADPEGENGRIDDTRRIAYYRSHLRALHEAIAQGVDVRGYFAWS…	0	5	100	https://doi.org/10.1016/j.ijbiomac.2017.04.078	Sathe, S. S. et al. Heterologous expression and biochemical studies of a thermostable glucose tolerant β-glucosidase from Methylococcus capsulatus ( bath strain ). International Journal of Biological Macromolecules 102, 805–812 (2017).
BGL33	Methylococcus capsulatus	no	N/A	UniProt	Q608B9	MSRYEFPERFLWGAATSAYQVEGSPLADGAGPSNWHRFCRQPGRILNGDTGDTACDHYRRFREDVALMKALGLSAYRFSIAWSRIFPEGKGRINWRGIAHYQALVETLLEHGIRPMATLHHWDLPAALEDLGGWANRDSAGWFADYAHTVIRALGNEIDLWATLNEPWVIMDAGYVSGVHPPGHRSLKDAPWVTHNLLRAHALAVQAFRADGRGQIGLVVNLEPKYALTDSRDDRAAAERAHAYMNRQYLDPVLHGAYPDELAEISALHWPSFESEDLRVIQEPIDYLGINYYTRAVVRHDPSGGPLEVTAVPQRGVEHTEMGWEVYPQGLKDVLAWVKARYGDIPLYITENGAAFADPEGENGRIDDTRRIAYYRSHLRALHEAIAQGVDVRGYFAWS…	50	5	211	https://doi.org/10.1016/j.ijbiomac.2017.04.078	Sathe, S. S. et al. Heterologous expression and biochemical studies of a thermostable glucose tolerant β-glucosidase from Methylococcus capsulatus ( bath strain ). International Journal of Biological Macromolecules 102, 805–812 (2017).
BGL33	Methylococcus capsulatus	no	N/A	UniProt	Q608B9	MSRYEFPERFLWGAATSAYQVEGSPLADGAGPSNWHRFCRQPGRILNGDTGDTACDHYRRFREDVALMKALGLSAYRFSIAWSRIFPEGKGRINWRGIAHYQALVETLLEHGIRPMATLHHWDLPAALEDLGGWANRDSAGWFADYAHTVIRALGNEIDLWATLNEPWVIMDAGYVSGVHPPGHRSLKDAPWVTHNLLRAHALAVQAFRADGRGQIGLVVNLEPKYALTDSRDDRAAAERAHAYMNRQYLDPVLHGAYPDELAEISALHWPSFESEDLRVIQEPIDYLGINYYTRAVVRHDPSGGPLEVTAVPQRGVEHTEMGWEVYPQGLKDVLAWVKARYGDIPLYITENGAAFADPEGENGRIDDTRRIAYYRSHLRALHEAIAQGVDVRGYFAWS…	100	5	190	https://doi.org/10.1016/j.ijbiomac.2017.04.078	Sathe, S. S. et al. Heterologous expression and biochemical studies of a thermostable glucose tolerant β-glucosidase from Methylococcus capsulatus ( bath strain ). International Journal of Biological Macromolecules 102, 805–812 (2017).
BGL33	Methylococcus capsulatus	no	N/A	UniProt	Q608B9	MSRYEFPERFLWGAATSAYQVEGSPLADGAGPSNWHRFCRQPGRILNGDTGDTACDHYRRFREDVALMKALGLSAYRFSIAWSRIFPEGKGRINWRGIAHYQALVETLLEHGIRPMATLHHWDLPAALEDLGGWANRDSAGWFADYAHTVIRALGNEIDLWATLNEPWVIMDAGYVSGVHPPGHRSLKDAPWVTHNLLRAHALAVQAFRADGRGQIGLVVNLEPKYALTDSRDDRAAAERAHAYMNRQYLDPVLHGAYPDELAEISALHWPSFESEDLRVIQEPIDYLGINYYTRAVVRHDPSGGPLEVTAVPQRGVEHTEMGWEVYPQGLKDVLAWVKARYGDIPLYITENGAAFADPEGENGRIDDTRRIAYYRSHLRALHEAIAQGVDVRGYFAWS…	150	5	185	https://doi.org/10.1016/j.ijbiomac.2017.04.078	Sathe, S. S. et al. Heterologous expression and biochemical studies of a thermostable glucose tolerant β-glucosidase from Methylococcus capsulatus ( bath strain ). International Journal of Biological Macromolecules 102, 805–812 (2017).
BGL33	Methylococcus capsulatus	no	N/A	UniProt	Q608B9	MSRYEFPERFLWGAATSAYQVEGSPLADGAGPSNWHRFCRQPGRILNGDTGDTACDHYRRFREDVALMKALGLSAYRFSIAWSRIFPEGKGRINWRGIAHYQALVETLLEHGIRPMATLHHWDLPAALEDLGGWANRDSAGWFADYAHTVIRALGNEIDLWATLNEPWVIMDAGYVSGVHPPGHRSLKDAPWVTHNLLRAHALAVQAFRADGRGQIGLVVNLEPKYALTDSRDDRAAAERAHAYMNRQYLDPVLHGAYPDELAEISALHWPSFESEDLRVIQEPIDYLGINYYTRAVVRHDPSGGPLEVTAVPQRGVEHTEMGWEVYPQGLKDVLAWVKARYGDIPLYITENGAAFADPEGENGRIDDTRRIAYYRSHLRALHEAIAQGVDVRGYFAWS…	200	5	140	https://doi.org/10.1016/j.ijbiomac.2017.04.078	Sathe, S. S. et al. Heterologous expression and biochemical studies of a thermostable glucose tolerant β-glucosidase from Methylococcus capsulatus ( bath strain ). International Journal of Biological Macromolecules 102, 805–812 (2017).
BGL33	Methylococcus capsulatus	no	N/A	UniProt	Q608B9	MSRYEFPERFLWGAATSAYQVEGSPLADGAGPSNWHRFCRQPGRILNGDTGDTACDHYRRFREDVALMKALGLSAYRFSIAWSRIFPEGKGRINWRGIAHYQALVETLLEHGIRPMATLHHWDLPAALEDLGGWANRDSAGWFADYAHTVIRALGNEIDLWATLNEPWVIMDAGYVSGVHPPGHRSLKDAPWVTHNLLRAHALAVQAFRADGRGQIGLVVNLEPKYALTDSRDDRAAAERAHAYMNRQYLDPVLHGAYPDELAEISALHWPSFESEDLRVIQEPIDYLGINYYTRAVVRHDPSGGPLEVTAVPQRGVEHTEMGWEVYPQGLKDVLAWVKARYGDIPLYITENGAAFADPEGENGRIDDTRRIAYYRSHLRALHEAIAQGVDVRGYFAWS…	300	5	122	https://doi.org/10.1016/j.ijbiomac.2017.04.078	Sathe, S. S. et al. Heterologous expression and biochemical studies of a thermostable glucose tolerant β-glucosidase from Methylococcus capsulatus ( bath strain ). International Journal of Biological Macromolecules 102, 805–812 (2017).
BGL33	Methylococcus capsulatus	no	N/A	UniProt	Q608B9	MSRYEFPERFLWGAATSAYQVEGSPLADGAGPSNWHRFCRQPGRILNGDTGDTACDHYRRFREDVALMKALGLSAYRFSIAWSRIFPEGKGRINWRGIAHYQALVETLLEHGIRPMATLHHWDLPAALEDLGGWANRDSAGWFADYAHTVIRALGNEIDLWATLNEPWVIMDAGYVSGVHPPGHRSLKDAPWVTHNLLRAHALAVQAFRADGRGQIGLVVNLEPKYALTDSRDDRAAAERAHAYMNRQYLDPVLHGAYPDELAEISALHWPSFESEDLRVIQEPIDYLGINYYTRAVVRHDPSGGPLEVTAVPQRGVEHTEMGWEVYPQGLKDVLAWVKARYGDIPLYITENGAAFADPEGENGRIDDTRRIAYYRSHLRALHEAIAQGVDVRGYFAWS…	400	5	106	https://doi.org/10.1016/j.ijbiomac.2017.04.078	Sathe, S. S. et al. Heterologous expression and biochemical studies of a thermostable glucose tolerant β-glucosidase from Methylococcus capsulatus ( bath strain ). International Journal of Biological Macromolecules 102, 805–812 (2017).
BGL33	Methylococcus capsulatus	no	N/A	UniProt	Q608B9	MSRYEFPERFLWGAATSAYQVEGSPLADGAGPSNWHRFCRQPGRILNGDTGDTACDHYRRFREDVALMKALGLSAYRFSIAWSRIFPEGKGRINWRGIAHYQALVETLLEHGIRPMATLHHWDLPAALEDLGGWANRDSAGWFADYAHTVIRALGNEIDLWATLNEPWVIMDAGYVSGVHPPGHRSLKDAPWVTHNLLRAHALAVQAFRADGRGQIGLVVNLEPKYALTDSRDDRAAAERAHAYMNRQYLDPVLHGAYPDELAEISALHWPSFESEDLRVIQEPIDYLGINYYTRAVVRHDPSGGPLEVTAVPQRGVEHTEMGWEVYPQGLKDVLAWVKARYGDIPLYITENGAAFADPEGENGRIDDTRRIAYYRSHLRALHEAIAQGVDVRGYFAWS…	500	5	98	https://doi.org/10.1016/j.ijbiomac.2017.04.078	Sathe, S. S. et al. Heterologous expression and biochemical studies of a thermostable glucose tolerant β-glucosidase from Methylococcus capsulatus ( bath strain ). International Journal of Biological Macromolecules 102, 805–812 (2017).
BGL33	Methylococcus capsulatus	no	N/A	UniProt	Q608B9	MSRYEFPERFLWGAATSAYQVEGSPLADGAGPSNWHRFCRQPGRILNGDTGDTACDHYRRFREDVALMKALGLSAYRFSIAWSRIFPEGKGRINWRGIAHYQALVETLLEHGIRPMATLHHWDLPAALEDLGGWANRDSAGWFADYAHTVIRALGNEIDLWATLNEPWVIMDAGYVSGVHPPGHRSLKDAPWVTHNLLRAHALAVQAFRADGRGQIGLVVNLEPKYALTDSRDDRAAAERAHAYMNRQYLDPVLHGAYPDELAEISALHWPSFESEDLRVIQEPIDYLGINYYTRAVVRHDPSGGPLEVTAVPQRGVEHTEMGWEVYPQGLKDVLAWVKARYGDIPLYITENGAAFADPEGENGRIDDTRRIAYYRSHLRALHEAIAQGVDVRGYFAWS…	600	5	76	https://doi.org/10.1016/j.ijbiomac.2017.04.078	Sathe, S. S. et al. Heterologous expression and biochemical studies of a thermostable glucose tolerant β-glucosidase from Methylococcus capsulatus ( bath strain ). International Journal of Biological Macromolecules 102, 805–812 (2017).
BGL33	Methylococcus capsulatus	no	N/A	UniProt	Q608B9	MSRYEFPERFLWGAATSAYQVEGSPLADGAGPSNWHRFCRQPGRILNGDTGDTACDHYRRFREDVALMKALGLSAYRFSIAWSRIFPEGKGRINWRGIAHYQALVETLLEHGIRPMATLHHWDLPAALEDLGGWANRDSAGWFADYAHTVIRALGNEIDLWATLNEPWVIMDAGYVSGVHPPGHRSLKDAPWVTHNLLRAHALAVQAFRADGRGQIGLVVNLEPKYALTDSRDDRAAAERAHAYMNRQYLDPVLHGAYPDELAEISALHWPSFESEDLRVIQEPIDYLGINYYTRAVVRHDPSGGPLEVTAVPQRGVEHTEMGWEVYPQGLKDVLAWVKARYGDIPLYITENGAAFADPEGENGRIDDTRRIAYYRSHLRALHEAIAQGVDVRGYFAWS…	700	5	59	https://doi.org/10.1016/j.ijbiomac.2017.04.078	Sathe, S. S. et al. Heterologous expression and biochemical studies of a thermostable glucose tolerant β-glucosidase from Methylococcus capsulatus ( bath strain ). International Journal of Biological Macromolecules 102, 805–812 (2017).
BGL33	Methylococcus capsulatus	no	N/A	UniProt	Q608B9	MSRYEFPERFLWGAATSAYQVEGSPLADGAGPSNWHRFCRQPGRILNGDTGDTACDHYRRFREDVALMKALGLSAYRFSIAWSRIFPEGKGRINWRGIAHYQALVETLLEHGIRPMATLHHWDLPAALEDLGGWANRDSAGWFADYAHTVIRALGNEIDLWATLNEPWVIMDAGYVSGVHPPGHRSLKDAPWVTHNLLRAHALAVQAFRADGRGQIGLVVNLEPKYALTDSRDDRAAAERAHAYMNRQYLDPVLHGAYPDELAEISALHWPSFESEDLRVIQEPIDYLGINYYTRAVVRHDPSGGPLEVTAVPQRGVEHTEMGWEVYPQGLKDVLAWVKARYGDIPLYITENGAAFADPEGENGRIDDTRRIAYYRSHLRALHEAIAQGVDVRGYFAWS…	800	5	55	https://doi.org/10.1016/j.ijbiomac.2017.04.078	Sathe, S. S. et al. Heterologous expression and biochemical studies of a thermostable glucose tolerant β-glucosidase from Methylococcus capsulatus ( bath strain ). International Journal of Biological Macromolecules 102, 805–812 (2017).
BGL33	Methylococcus capsulatus	no	N/A	UniProt	Q608B9	MSRYEFPERFLWGAATSAYQVEGSPLADGAGPSNWHRFCRQPGRILNGDTGDTACDHYRRFREDVALMKALGLSAYRFSIAWSRIFPEGKGRINWRGIAHYQALVETLLEHGIRPMATLHHWDLPAALEDLGGWANRDSAGWFADYAHTVIRALGNEIDLWATLNEPWVIMDAGYVSGVHPPGHRSLKDAPWVTHNLLRAHALAVQAFRADGRGQIGLVVNLEPKYALTDSRDDRAAAERAHAYMNRQYLDPVLHGAYPDELAEISALHWPSFESEDLRVIQEPIDYLGINYYTRAVVRHDPSGGPLEVTAVPQRGVEHTEMGWEVYPQGLKDVLAWVKARYGDIPLYITENGAAFADPEGENGRIDDTRRIAYYRSHLRALHEAIAQGVDVRGYFAWS…	900	5	48	https://doi.org/10.1016/j.ijbiomac.2017.04.078	Sathe, S. S. et al. Heterologous expression and biochemical studies of a thermostable glucose tolerant β-glucosidase from Methylococcus capsulatus ( bath strain ). International Journal of Biological Macromolecules 102, 805–812 (2017).
BGL33	Methylococcus capsulatus	no	N/A	UniProt	Q608B9	MSRYEFPERFLWGAATSAYQVEGSPLADGAGPSNWHRFCRQPGRILNGDTGDTACDHYRRFREDVALMKALGLSAYRFSIAWSRIFPEGKGRINWRGIAHYQALVETLLEHGIRPMATLHHWDLPAALEDLGGWANRDSAGWFADYAHTVIRALGNEIDLWATLNEPWVIMDAGYVSGVHPPGHRSLKDAPWVTHNLLRAHALAVQAFRADGRGQIGLVVNLEPKYALTDSRDDRAAAERAHAYMNRQYLDPVLHGAYPDELAEISALHWPSFESEDLRVIQEPIDYLGINYYTRAVVRHDPSGGPLEVTAVPQRGVEHTEMGWEVYPQGLKDVLAWVKARYGDIPLYITENGAAFADPEGENGRIDDTRRIAYYRSHLRALHEAIAQGVDVRGYFAWS…	1000	5	45	https://doi.org/10.1016/j.ijbiomac.2017.04.078	Sathe, S. S. et al. Heterologous expression and biochemical studies of a thermostable glucose tolerant β-glucosidase from Methylococcus capsulatus ( bath strain ). International Journal of Biological Macromolecules 102, 805–812 (2017).
BGL34	Anoxybacillus flavithermus	no	N/A	UniProt	S5U834	MLQFPKDFIWGAATSSYQIEGTATGGDKIYSIWDHFSRIPGKVANGDNGDIAIDHYNRYIDDVALMKALHLKAYRFSTSWARLYTETPGKFNEKGLDFYKRLVHELLENDIEPMLTIYHWDMPQALQEKGGWENRDIVHYFQEYAAFLYENLGDVVRKWITHNEPWVVTYLGYGNGEHAPGIQNFTSFLKAAHHVLLSHGEAVKAFRAIGPKDGEIGITLNLTPGYAFDPQDEKAVDAARKWDGFMNRWFLDPVFKGQYPKDMLEVYKDYLPNIYQEGDLQTIQQPIDFFGFNYYSTATLKDWKKGEREPIVFEHVSTGRPVTDMNWEVNPNGLFDLMMRLKNDYGDIPLYITENGAAYKDYVNEQGEVEDNERIAYIREHLIACHRAIEQGVNLKGYY…	0	5	100	https://doi.org/10.1186/s12858-017-0079-z	Liu, Y. et al. Increased enzymatic hydrolysis of sugarcane bagasse by a novel glucose- and xylose-stimulated β-glucosidase from Anoxybacillus flavithermus subsp. yunnanensis E13T. BMC Biochemistry 18, 4 (2017).
BGL34	Anoxybacillus flavithermus	no	N/A	UniProt	S5U834	MLQFPKDFIWGAATSSYQIEGTATGGDKIYSIWDHFSRIPGKVANGDNGDIAIDHYNRYIDDVALMKALHLKAYRFSTSWARLYTETPGKFNEKGLDFYKRLVHELLENDIEPMLTIYHWDMPQALQEKGGWENRDIVHYFQEYAAFLYENLGDVVRKWITHNEPWVVTYLGYGNGEHAPGIQNFTSFLKAAHHVLLSHGEAVKAFRAIGPKDGEIGITLNLTPGYAFDPQDEKAVDAARKWDGFMNRWFLDPVFKGQYPKDMLEVYKDYLPNIYQEGDLQTIQQPIDFFGFNYYSTATLKDWKKGEREPIVFEHVSTGRPVTDMNWEVNPNGLFDLMMRLKNDYGDIPLYITENGAAYKDYVNEQGEVEDNERIAYIREHLIACHRAIEQGVNLKGYY…	50	5	152	https://doi.org/10.1186/s12858-017-0079-z	Liu, Y. et al. Increased enzymatic hydrolysis of sugarcane bagasse by a novel glucose- and xylose-stimulated β-glucosidase from Anoxybacillus flavithermus subsp. yunnanensis E13T. BMC Biochemistry 18, 4 (2017).
BGL34	Anoxybacillus flavithermus	no	N/A	UniProt	S5U834	MLQFPKDFIWGAATSSYQIEGTATGGDKIYSIWDHFSRIPGKVANGDNGDIAIDHYNRYIDDVALMKALHLKAYRFSTSWARLYTETPGKFNEKGLDFYKRLVHELLENDIEPMLTIYHWDMPQALQEKGGWENRDIVHYFQEYAAFLYENLGDVVRKWITHNEPWVVTYLGYGNGEHAPGIQNFTSFLKAAHHVLLSHGEAVKAFRAIGPKDGEIGITLNLTPGYAFDPQDEKAVDAARKWDGFMNRWFLDPVFKGQYPKDMLEVYKDYLPNIYQEGDLQTIQQPIDFFGFNYYSTATLKDWKKGEREPIVFEHVSTGRPVTDMNWEVNPNGLFDLMMRLKNDYGDIPLYITENGAAYKDYVNEQGEVEDNERIAYIREHLIACHRAIEQGVNLKGYY…	100	5	172	https://doi.org/10.1186/s12858-017-0079-z	Liu, Y. et al. Increased enzymatic hydrolysis of sugarcane bagasse by a novel glucose- and xylose-stimulated β-glucosidase from Anoxybacillus flavithermus subsp. yunnanensis E13T. BMC Biochemistry 18, 4 (2017).
BGL34	Anoxybacillus flavithermus	no	N/A	UniProt	S5U834	MLQFPKDFIWGAATSSYQIEGTATGGDKIYSIWDHFSRIPGKVANGDNGDIAIDHYNRYIDDVALMKALHLKAYRFSTSWARLYTETPGKFNEKGLDFYKRLVHELLENDIEPMLTIYHWDMPQALQEKGGWENRDIVHYFQEYAAFLYENLGDVVRKWITHNEPWVVTYLGYGNGEHAPGIQNFTSFLKAAHHVLLSHGEAVKAFRAIGPKDGEIGITLNLTPGYAFDPQDEKAVDAARKWDGFMNRWFLDPVFKGQYPKDMLEVYKDYLPNIYQEGDLQTIQQPIDFFGFNYYSTATLKDWKKGEREPIVFEHVSTGRPVTDMNWEVNPNGLFDLMMRLKNDYGDIPLYITENGAAYKDYVNEQGEVEDNERIAYIREHLIACHRAIEQGVNLKGYY…	200	5	234	https://doi.org/10.1186/s12858-017-0079-z	Liu, Y. et al. Increased enzymatic hydrolysis of sugarcane bagasse by a novel glucose- and xylose-stimulated β-glucosidase from Anoxybacillus flavithermus subsp. yunnanensis E13T. BMC Biochemistry 18, 4 (2017).
BGL34	Anoxybacillus flavithermus	no	N/A	UniProt	S5U834	MLQFPKDFIWGAATSSYQIEGTATGGDKIYSIWDHFSRIPGKVANGDNGDIAIDHYNRYIDDVALMKALHLKAYRFSTSWARLYTETPGKFNEKGLDFYKRLVHELLENDIEPMLTIYHWDMPQALQEKGGWENRDIVHYFQEYAAFLYENLGDVVRKWITHNEPWVVTYLGYGNGEHAPGIQNFTSFLKAAHHVLLSHGEAVKAFRAIGPKDGEIGITLNLTPGYAFDPQDEKAVDAARKWDGFMNRWFLDPVFKGQYPKDMLEVYKDYLPNIYQEGDLQTIQQPIDFFGFNYYSTATLKDWKKGEREPIVFEHVSTGRPVTDMNWEVNPNGLFDLMMRLKNDYGDIPLYITENGAAYKDYVNEQGEVEDNERIAYIREHLIACHRAIEQGVNLKGYY…	400	5	264	https://doi.org/10.1186/s12858-017-0079-z	Liu, Y. et al. Increased enzymatic hydrolysis of sugarcane bagasse by a novel glucose- and xylose-stimulated β-glucosidase from Anoxybacillus flavithermus subsp. yunnanensis E13T. BMC Biochemistry 18, 4 (2017).
BGL34	Anoxybacillus flavithermus	no	N/A	UniProt	S5U834	MLQFPKDFIWGAATSSYQIEGTATGGDKIYSIWDHFSRIPGKVANGDNGDIAIDHYNRYIDDVALMKALHLKAYRFSTSWARLYTETPGKFNEKGLDFYKRLVHELLENDIEPMLTIYHWDMPQALQEKGGWENRDIVHYFQEYAAFLYENLGDVVRKWITHNEPWVVTYLGYGNGEHAPGIQNFTSFLKAAHHVLLSHGEAVKAFRAIGPKDGEIGITLNLTPGYAFDPQDEKAVDAARKWDGFMNRWFLDPVFKGQYPKDMLEVYKDYLPNIYQEGDLQTIQQPIDFFGFNYYSTATLKDWKKGEREPIVFEHVSTGRPVTDMNWEVNPNGLFDLMMRLKNDYGDIPLYITENGAAYKDYVNEQGEVEDNERIAYIREHLIACHRAIEQGVNLKGYY…	600	5	239	https://doi.org/10.1186/s12858-017-0079-z	Liu, Y. et al. Increased enzymatic hydrolysis of sugarcane bagasse by a novel glucose- and xylose-stimulated β-glucosidase from Anoxybacillus flavithermus subsp. yunnanensis E13T. BMC Biochemistry 18, 4 (2017).
BGL34	Anoxybacillus flavithermus	no	N/A	UniProt	S5U834	MLQFPKDFIWGAATSSYQIEGTATGGDKIYSIWDHFSRIPGKVANGDNGDIAIDHYNRYIDDVALMKALHLKAYRFSTSWARLYTETPGKFNEKGLDFYKRLVHELLENDIEPMLTIYHWDMPQALQEKGGWENRDIVHYFQEYAAFLYENLGDVVRKWITHNEPWVVTYLGYGNGEHAPGIQNFTSFLKAAHHVLLSHGEAVKAFRAIGPKDGEIGITLNLTPGYAFDPQDEKAVDAARKWDGFMNRWFLDPVFKGQYPKDMLEVYKDYLPNIYQEGDLQTIQQPIDFFGFNYYSTATLKDWKKGEREPIVFEHVSTGRPVTDMNWEVNPNGLFDLMMRLKNDYGDIPLYITENGAAYKDYVNEQGEVEDNERIAYIREHLIACHRAIEQGVNLKGYY…	800	5	231	https://doi.org/10.1186/s12858-017-0079-z	Liu, Y. et al. Increased enzymatic hydrolysis of sugarcane bagasse by a novel glucose- and xylose-stimulated β-glucosidase from Anoxybacillus flavithermus subsp. yunnanensis E13T. BMC Biochemistry 18, 4 (2017).
BGL34	Anoxybacillus flavithermus	no	N/A	UniProt	S5U834	MLQFPKDFIWGAATSSYQIEGTATGGDKIYSIWDHFSRIPGKVANGDNGDIAIDHYNRYIDDVALMKALHLKAYRFSTSWARLYTETPGKFNEKGLDFYKRLVHELLENDIEPMLTIYHWDMPQALQEKGGWENRDIVHYFQEYAAFLYENLGDVVRKWITHNEPWVVTYLGYGNGEHAPGIQNFTSFLKAAHHVLLSHGEAVKAFRAIGPKDGEIGITLNLTPGYAFDPQDEKAVDAARKWDGFMNRWFLDPVFKGQYPKDMLEVYKDYLPNIYQEGDLQTIQQPIDFFGFNYYSTATLKDWKKGEREPIVFEHVSTGRPVTDMNWEVNPNGLFDLMMRLKNDYGDIPLYITENGAAYKDYVNEQGEVEDNERIAYIREHLIACHRAIEQGVNLKGYY…	1000	5	215	https://doi.org/10.1186/s12858-017-0079-z	Liu, Y. et al. Increased enzymatic hydrolysis of sugarcane bagasse by a novel glucose- and xylose-stimulated β-glucosidase from Anoxybacillus flavithermus subsp. yunnanensis E13T. BMC Biochemistry 18, 4 (2017).
BGL34	Anoxybacillus flavithermus	no	N/A	UniProt	S5U834	MLQFPKDFIWGAATSSYQIEGTATGGDKIYSIWDHFSRIPGKVANGDNGDIAIDHYNRYIDDVALMKALHLKAYRFSTSWARLYTETPGKFNEKGLDFYKRLVHELLENDIEPMLTIYHWDMPQALQEKGGWENRDIVHYFQEYAAFLYENLGDVVRKWITHNEPWVVTYLGYGNGEHAPGIQNFTSFLKAAHHVLLSHGEAVKAFRAIGPKDGEIGITLNLTPGYAFDPQDEKAVDAARKWDGFMNRWFLDPVFKGQYPKDMLEVYKDYLPNIYQEGDLQTIQQPIDFFGFNYYSTATLKDWKKGEREPIVFEHVSTGRPVTDMNWEVNPNGLFDLMMRLKNDYGDIPLYITENGAAYKDYVNEQGEVEDNERIAYIREHLIACHRAIEQGVNLKGYY…	1250	5	209	https://doi.org/10.1186/s12858-017-0079-z	Liu, Y. et al. Increased enzymatic hydrolysis of sugarcane bagasse by a novel glucose- and xylose-stimulated β-glucosidase from Anoxybacillus flavithermus subsp. yunnanensis E13T. BMC Biochemistry 18, 4 (2017).
BGL34	Anoxybacillus flavithermus	no	N/A	UniProt	S5U834	MLQFPKDFIWGAATSSYQIEGTATGGDKIYSIWDHFSRIPGKVANGDNGDIAIDHYNRYIDDVALMKALHLKAYRFSTSWARLYTETPGKFNEKGLDFYKRLVHELLENDIEPMLTIYHWDMPQALQEKGGWENRDIVHYFQEYAAFLYENLGDVVRKWITHNEPWVVTYLGYGNGEHAPGIQNFTSFLKAAHHVLLSHGEAVKAFRAIGPKDGEIGITLNLTPGYAFDPQDEKAVDAARKWDGFMNRWFLDPVFKGQYPKDMLEVYKDYLPNIYQEGDLQTIQQPIDFFGFNYYSTATLKDWKKGEREPIVFEHVSTGRPVTDMNWEVNPNGLFDLMMRLKNDYGDIPLYITENGAAYKDYVNEQGEVEDNERIAYIREHLIACHRAIEQGVNLKGYY…	1500	5	178	https://doi.org/10.1186/s12858-017-0079-z	Liu, Y. et al. Increased enzymatic hydrolysis of sugarcane bagasse by a novel glucose- and xylose-stimulated β-glucosidase from Anoxybacillus flavithermus subsp. yunnanensis E13T. BMC Biochemistry 18, 4 (2017).
BGL34	Anoxybacillus flavithermus	no	N/A	UniProt	S5U834	MLQFPKDFIWGAATSSYQIEGTATGGDKIYSIWDHFSRIPGKVANGDNGDIAIDHYNRYIDDVALMKALHLKAYRFSTSWARLYTETPGKFNEKGLDFYKRLVHELLENDIEPMLTIYHWDMPQALQEKGGWENRDIVHYFQEYAAFLYENLGDVVRKWITHNEPWVVTYLGYGNGEHAPGIQNFTSFLKAAHHVLLSHGEAVKAFRAIGPKDGEIGITLNLTPGYAFDPQDEKAVDAARKWDGFMNRWFLDPVFKGQYPKDMLEVYKDYLPNIYQEGDLQTIQQPIDFFGFNYYSTATLKDWKKGEREPIVFEHVSTGRPVTDMNWEVNPNGLFDLMMRLKNDYGDIPLYITENGAAYKDYVNEQGEVEDNERIAYIREHLIACHRAIEQGVNLKGYY…	1750	5	151	https://doi.org/10.1186/s12858-017-0079-z	Liu, Y. et al. Increased enzymatic hydrolysis of sugarcane bagasse by a novel glucose- and xylose-stimulated β-glucosidase from Anoxybacillus flavithermus subsp. yunnanensis E13T. BMC Biochemistry 18, 4 (2017).
BGL34	Anoxybacillus flavithermus	no	N/A	UniProt	S5U834	MLQFPKDFIWGAATSSYQIEGTATGGDKIYSIWDHFSRIPGKVANGDNGDIAIDHYNRYIDDVALMKALHLKAYRFSTSWARLYTETPGKFNEKGLDFYKRLVHELLENDIEPMLTIYHWDMPQALQEKGGWENRDIVHYFQEYAAFLYENLGDVVRKWITHNEPWVVTYLGYGNGEHAPGIQNFTSFLKAAHHVLLSHGEAVKAFRAIGPKDGEIGITLNLTPGYAFDPQDEKAVDAARKWDGFMNRWFLDPVFKGQYPKDMLEVYKDYLPNIYQEGDLQTIQQPIDFFGFNYYSTATLKDWKKGEREPIVFEHVSTGRPVTDMNWEVNPNGLFDLMMRLKNDYGDIPLYITENGAAYKDYVNEQGEVEDNERIAYIREHLIACHRAIEQGVNLKGYY…	2000	5	127	https://doi.org/10.1186/s12858-017-0079-z	Liu, Y. et al. Increased enzymatic hydrolysis of sugarcane bagasse by a novel glucose- and xylose-stimulated β-glucosidase from Anoxybacillus flavithermus subsp. yunnanensis E13T. BMC Biochemistry 18, 4 (2017).
BGL34	Anoxybacillus flavithermus	no	N/A	UniProt	S5U834	MLQFPKDFIWGAATSSYQIEGTATGGDKIYSIWDHFSRIPGKVANGDNGDIAIDHYNRYIDDVALMKALHLKAYRFSTSWARLYTETPGKFNEKGLDFYKRLVHELLENDIEPMLTIYHWDMPQALQEKGGWENRDIVHYFQEYAAFLYENLGDVVRKWITHNEPWVVTYLGYGNGEHAPGIQNFTSFLKAAHHVLLSHGEAVKAFRAIGPKDGEIGITLNLTPGYAFDPQDEKAVDAARKWDGFMNRWFLDPVFKGQYPKDMLEVYKDYLPNIYQEGDLQTIQQPIDFFGFNYYSTATLKDWKKGEREPIVFEHVSTGRPVTDMNWEVNPNGLFDLMMRLKNDYGDIPLYITENGAAYKDYVNEQGEVEDNERIAYIREHLIACHRAIEQGVNLKGYY…	2250	5	99	https://doi.org/10.1186/s12858-017-0079-z	Liu, Y. et al. Increased enzymatic hydrolysis of sugarcane bagasse by a novel glucose- and xylose-stimulated β-glucosidase from Anoxybacillus flavithermus subsp. yunnanensis E13T. BMC Biochemistry 18, 4 (2017).
BGL34	Anoxybacillus flavithermus	no	N/A	UniProt	S5U834	MLQFPKDFIWGAATSSYQIEGTATGGDKIYSIWDHFSRIPGKVANGDNGDIAIDHYNRYIDDVALMKALHLKAYRFSTSWARLYTETPGKFNEKGLDFYKRLVHELLENDIEPMLTIYHWDMPQALQEKGGWENRDIVHYFQEYAAFLYENLGDVVRKWITHNEPWVVTYLGYGNGEHAPGIQNFTSFLKAAHHVLLSHGEAVKAFRAIGPKDGEIGITLNLTPGYAFDPQDEKAVDAARKWDGFMNRWFLDPVFKGQYPKDMLEVYKDYLPNIYQEGDLQTIQQPIDFFGFNYYSTATLKDWKKGEREPIVFEHVSTGRPVTDMNWEVNPNGLFDLMMRLKNDYGDIPLYITENGAAYKDYVNEQGEVEDNERIAYIREHLIACHRAIEQGVNLKGYY…	2500	5	85	https://doi.org/10.1186/s12858-017-0079-z	Liu, Y. et al. Increased enzymatic hydrolysis of sugarcane bagasse by a novel glucose- and xylose-stimulated β-glucosidase from Anoxybacillus flavithermus subsp. yunnanensis E13T. BMC Biochemistry 18, 4 (2017).
BGL34	Anoxybacillus flavithermus	no	N/A	UniProt	S5U834	MLQFPKDFIWGAATSSYQIEGTATGGDKIYSIWDHFSRIPGKVANGDNGDIAIDHYNRYIDDVALMKALHLKAYRFSTSWARLYTETPGKFNEKGLDFYKRLVHELLENDIEPMLTIYHWDMPQALQEKGGWENRDIVHYFQEYAAFLYENLGDVVRKWITHNEPWVVTYLGYGNGEHAPGIQNFTSFLKAAHHVLLSHGEAVKAFRAIGPKDGEIGITLNLTPGYAFDPQDEKAVDAARKWDGFMNRWFLDPVFKGQYPKDMLEVYKDYLPNIYQEGDLQTIQQPIDFFGFNYYSTATLKDWKKGEREPIVFEHVSTGRPVTDMNWEVNPNGLFDLMMRLKNDYGDIPLYITENGAAYKDYVNEQGEVEDNERIAYIREHLIACHRAIEQGVNLKGYY…	3000	5	65	https://doi.org/10.1186/s12858-017-0079-z	Liu, Y. et al. Increased enzymatic hydrolysis of sugarcane bagasse by a novel glucose- and xylose-stimulated β-glucosidase from Anoxybacillus flavithermus subsp. yunnanensis E13T. BMC Biochemistry 18, 4 (2017).
BGL34	Anoxybacillus flavithermus	no	N/A	UniProt	S5U834	MLQFPKDFIWGAATSSYQIEGTATGGDKIYSIWDHFSRIPGKVANGDNGDIAIDHYNRYIDDVALMKALHLKAYRFSTSWARLYTETPGKFNEKGLDFYKRLVHELLENDIEPMLTIYHWDMPQALQEKGGWENRDIVHYFQEYAAFLYENLGDVVRKWITHNEPWVVTYLGYGNGEHAPGIQNFTSFLKAAHHVLLSHGEAVKAFRAIGPKDGEIGITLNLTPGYAFDPQDEKAVDAARKWDGFMNRWFLDPVFKGQYPKDMLEVYKDYLPNIYQEGDLQTIQQPIDFFGFNYYSTATLKDWKKGEREPIVFEHVSTGRPVTDMNWEVNPNGLFDLMMRLKNDYGDIPLYITENGAAYKDYVNEQGEVEDNERIAYIREHLIACHRAIEQGVNLKGYY…	3500	5	51	https://doi.org/10.1186/s12858-017-0079-z	Liu, Y. et al. Increased enzymatic hydrolysis of sugarcane bagasse by a novel glucose- and xylose-stimulated β-glucosidase from Anoxybacillus flavithermus subsp. yunnanensis E13T. BMC Biochemistry 18, 4 (2017).
BGL34	Anoxybacillus flavithermus	no	N/A	UniProt	S5U834	MLQFPKDFIWGAATSSYQIEGTATGGDKIYSIWDHFSRIPGKVANGDNGDIAIDHYNRYIDDVALMKALHLKAYRFSTSWARLYTETPGKFNEKGLDFYKRLVHELLENDIEPMLTIYHWDMPQALQEKGGWENRDIVHYFQEYAAFLYENLGDVVRKWITHNEPWVVTYLGYGNGEHAPGIQNFTSFLKAAHHVLLSHGEAVKAFRAIGPKDGEIGITLNLTPGYAFDPQDEKAVDAARKWDGFMNRWFLDPVFKGQYPKDMLEVYKDYLPNIYQEGDLQTIQQPIDFFGFNYYSTATLKDWKKGEREPIVFEHVSTGRPVTDMNWEVNPNGLFDLMMRLKNDYGDIPLYITENGAAYKDYVNEQGEVEDNERIAYIREHLIACHRAIEQGVNLKGYY…	4000	5	38	https://doi.org/10.1186/s12858-017-0079-z	Liu, Y. et al. Increased enzymatic hydrolysis of sugarcane bagasse by a novel glucose- and xylose-stimulated β-glucosidase from Anoxybacillus flavithermus subsp. yunnanensis E13T. BMC Biochemistry 18, 4 (2017).
BGL35	Bursaphelenchus xylophilus	no	N/A	EMBL	ARM37687	MKKLCLLAGVYMWGTATAALQIEGAKKLCLLVPGGWKTVLDLGDVCPKACVCVQRRQRQCSLRQLSSLPSRYGVHLPTRLSYISFRGLLATYIPTWCTWSQSRGIGRIIIVKLICLNDNIGLPFSTLYDRVLPQPLQLAVGWGNPPRIQAFVQFAETMFREFHGKIQHWHSFNEPWCTIAFVIQYVNGSCPGSDLSPDCDCCRTSSWLAHGLSVRRFRVLGTSGDSGIAPNVSWAVPYWHSEVDKAACARTISLHSGLFLQPIFQGTIPQFLVDWFALQGGTVPIQDGDMEYIGEPIDMIGINYYSMSVNRFNPVAPFLQSEEINMPLPLTDIGWPLVARAVYEVLHYLQKYGNIDIYFTENGACYNHEVVKRAKVQVDRRISKLQQHFQLVQRTIHDR…	0	5	100	https://doi.org/10.1038/s41598-017-14073-w	Zhang, L. et al. Identification and characterization of a novel β-glucosidase via metagenomic analysis of Bursaphelenchus xylophilus and its microbial flora. Scientific Reports 7, 14850 (2017).
BGL35	Bursaphelenchus xylophilus	no	N/A	EMBL	ARM37687	MKKLCLLAGVYMWGTATAALQIEGAKKLCLLVPGGWKTVLDLGDVCPKACVCVQRRQRQCSLRQLSSLPSRYGVHLPTRLSYISFRGLLATYIPTWCTWSQSRGIGRIIIVKLICLNDNIGLPFSTLYDRVLPQPLQLAVGWGNPPRIQAFVQFAETMFREFHGKIQHWHSFNEPWCTIAFVIQYVNGSCPGSDLSPDCDCCRTSSWLAHGLSVRRFRVLGTSGDSGIAPNVSWAVPYWHSEVDKAACARTISLHSGLFLQPIFQGTIPQFLVDWFALQGGTVPIQDGDMEYIGEPIDMIGINYYSMSVNRFNPVAPFLQSEEINMPLPLTDIGWPLVARAVYEVLHYLQKYGNIDIYFTENGACYNHEVVKRAKVQVDRRISKLQQHFQLVQRTIHDR…	50	5	112	https://doi.org/10.1038/s41598-017-14073-w	Zhang, L. et al. Identification and characterization of a novel β-glucosidase via metagenomic analysis of Bursaphelenchus xylophilus and its microbial flora. Scientific Reports 7, 14850 (2017).
BGL35	Bursaphelenchus xylophilus	no	N/A	EMBL	ARM37687	MKKLCLLAGVYMWGTATAALQIEGAKKLCLLVPGGWKTVLDLGDVCPKACVCVQRRQRQCSLRQLSSLPSRYGVHLPTRLSYISFRGLLATYIPTWCTWSQSRGIGRIIIVKLICLNDNIGLPFSTLYDRVLPQPLQLAVGWGNPPRIQAFVQFAETMFREFHGKIQHWHSFNEPWCTIAFVIQYVNGSCPGSDLSPDCDCCRTSSWLAHGLSVRRFRVLGTSGDSGIAPNVSWAVPYWHSEVDKAACARTISLHSGLFLQPIFQGTIPQFLVDWFALQGGTVPIQDGDMEYIGEPIDMIGINYYSMSVNRFNPVAPFLQSEEINMPLPLTDIGWPLVARAVYEVLHYLQKYGNIDIYFTENGACYNHEVVKRAKVQVDRRISKLQQHFQLVQRTIHDR…	100	5	90	https://doi.org/10.1038/s41598-017-14073-w	Zhang, L. et al. Identification and characterization of a novel β-glucosidase via metagenomic analysis of Bursaphelenchus xylophilus and its microbial flora. Scientific Reports 7, 14850 (2017).
BGL35	Bursaphelenchus xylophilus	no	N/A	EMBL	ARM37687	MKKLCLLAGVYMWGTATAALQIEGAKKLCLLVPGGWKTVLDLGDVCPKACVCVQRRQRQCSLRQLSSLPSRYGVHLPTRLSYISFRGLLATYIPTWCTWSQSRGIGRIIIVKLICLNDNIGLPFSTLYDRVLPQPLQLAVGWGNPPRIQAFVQFAETMFREFHGKIQHWHSFNEPWCTIAFVIQYVNGSCPGSDLSPDCDCCRTSSWLAHGLSVRRFRVLGTSGDSGIAPNVSWAVPYWHSEVDKAACARTISLHSGLFLQPIFQGTIPQFLVDWFALQGGTVPIQDGDMEYIGEPIDMIGINYYSMSVNRFNPVAPFLQSEEINMPLPLTDIGWPLVARAVYEVLHYLQKYGNIDIYFTENGACYNHEVVKRAKVQVDRRISKLQQHFQLVQRTIHDR…	150	5	86	https://doi.org/10.1038/s41598-017-14073-w	Zhang, L. et al. Identification and characterization of a novel β-glucosidase via metagenomic analysis of Bursaphelenchus xylophilus and its microbial flora. Scientific Reports 7, 14850 (2017).
BGL35	Bursaphelenchus xylophilus	no	N/A	EMBL	ARM37687	MKKLCLLAGVYMWGTATAALQIEGAKKLCLLVPGGWKTVLDLGDVCPKACVCVQRRQRQCSLRQLSSLPSRYGVHLPTRLSYISFRGLLATYIPTWCTWSQSRGIGRIIIVKLICLNDNIGLPFSTLYDRVLPQPLQLAVGWGNPPRIQAFVQFAETMFREFHGKIQHWHSFNEPWCTIAFVIQYVNGSCPGSDLSPDCDCCRTSSWLAHGLSVRRFRVLGTSGDSGIAPNVSWAVPYWHSEVDKAACARTISLHSGLFLQPIFQGTIPQFLVDWFALQGGTVPIQDGDMEYIGEPIDMIGINYYSMSVNRFNPVAPFLQSEEINMPLPLTDIGWPLVARAVYEVLHYLQKYGNIDIYFTENGACYNHEVVKRAKVQVDRRISKLQQHFQLVQRTIHDR…	200	5	83	https://doi.org/10.1038/s41598-017-14073-w	Zhang, L. et al. Identification and characterization of a novel β-glucosidase via metagenomic analysis of Bursaphelenchus xylophilus and its microbial flora. Scientific Reports 7, 14850 (2017).
BGL35	Bursaphelenchus xylophilus	no	N/A	EMBL	ARM37687	MKKLCLLAGVYMWGTATAALQIEGAKKLCLLVPGGWKTVLDLGDVCPKACVCVQRRQRQCSLRQLSSLPSRYGVHLPTRLSYISFRGLLATYIPTWCTWSQSRGIGRIIIVKLICLNDNIGLPFSTLYDRVLPQPLQLAVGWGNPPRIQAFVQFAETMFREFHGKIQHWHSFNEPWCTIAFVIQYVNGSCPGSDLSPDCDCCRTSSWLAHGLSVRRFRVLGTSGDSGIAPNVSWAVPYWHSEVDKAACARTISLHSGLFLQPIFQGTIPQFLVDWFALQGGTVPIQDGDMEYIGEPIDMIGINYYSMSVNRFNPVAPFLQSEEINMPLPLTDIGWPLVARAVYEVLHYLQKYGNIDIYFTENGACYNHEVVKRAKVQVDRRISKLQQHFQLVQRTIHDR…	250	5	77	https://doi.org/10.1038/s41598-017-14073-w	Zhang, L. et al. Identification and characterization of a novel β-glucosidase via metagenomic analysis of Bursaphelenchus xylophilus and its microbial flora. Scientific Reports 7, 14850 (2017).
BGL35	Bursaphelenchus xylophilus	no	N/A	EMBL	ARM37687	MKKLCLLAGVYMWGTATAALQIEGAKKLCLLVPGGWKTVLDLGDVCPKACVCVQRRQRQCSLRQLSSLPSRYGVHLPTRLSYISFRGLLATYIPTWCTWSQSRGIGRIIIVKLICLNDNIGLPFSTLYDRVLPQPLQLAVGWGNPPRIQAFVQFAETMFREFHGKIQHWHSFNEPWCTIAFVIQYVNGSCPGSDLSPDCDCCRTSSWLAHGLSVRRFRVLGTSGDSGIAPNVSWAVPYWHSEVDKAACARTISLHSGLFLQPIFQGTIPQFLVDWFALQGGTVPIQDGDMEYIGEPIDMIGINYYSMSVNRFNPVAPFLQSEEINMPLPLTDIGWPLVARAVYEVLHYLQKYGNIDIYFTENGACYNHEVVKRAKVQVDRRISKLQQHFQLVQRTIHDR…	300	5	75	https://doi.org/10.1038/s41598-017-14073-w	Zhang, L. et al. Identification and characterization of a novel β-glucosidase via metagenomic analysis of Bursaphelenchus xylophilus and its microbial flora. Scientific Reports 7, 14850 (2017).
BGL35	Bursaphelenchus xylophilus	no	N/A	EMBL	ARM37687	MKKLCLLAGVYMWGTATAALQIEGAKKLCLLVPGGWKTVLDLGDVCPKACVCVQRRQRQCSLRQLSSLPSRYGVHLPTRLSYISFRGLLATYIPTWCTWSQSRGIGRIIIVKLICLNDNIGLPFSTLYDRVLPQPLQLAVGWGNPPRIQAFVQFAETMFREFHGKIQHWHSFNEPWCTIAFVIQYVNGSCPGSDLSPDCDCCRTSSWLAHGLSVRRFRVLGTSGDSGIAPNVSWAVPYWHSEVDKAACARTISLHSGLFLQPIFQGTIPQFLVDWFALQGGTVPIQDGDMEYIGEPIDMIGINYYSMSVNRFNPVAPFLQSEEINMPLPLTDIGWPLVARAVYEVLHYLQKYGNIDIYFTENGACYNHEVVKRAKVQVDRRISKLQQHFQLVQRTIHDR…	350	5	73	https://doi.org/10.1038/s41598-017-14073-w	Zhang, L. et al. Identification and characterization of a novel β-glucosidase via metagenomic analysis of Bursaphelenchus xylophilus and its microbial flora. Scientific Reports 7, 14850 (2017).
BGL35	Bursaphelenchus xylophilus	no	N/A	EMBL	ARM37687	MKKLCLLAGVYMWGTATAALQIEGAKKLCLLVPGGWKTVLDLGDVCPKACVCVQRRQRQCSLRQLSSLPSRYGVHLPTRLSYISFRGLLATYIPTWCTWSQSRGIGRIIIVKLICLNDNIGLPFSTLYDRVLPQPLQLAVGWGNPPRIQAFVQFAETMFREFHGKIQHWHSFNEPWCTIAFVIQYVNGSCPGSDLSPDCDCCRTSSWLAHGLSVRRFRVLGTSGDSGIAPNVSWAVPYWHSEVDKAACARTISLHSGLFLQPIFQGTIPQFLVDWFALQGGTVPIQDGDMEYIGEPIDMIGINYYSMSVNRFNPVAPFLQSEEINMPLPLTDIGWPLVARAVYEVLHYLQKYGNIDIYFTENGACYNHEVVKRAKVQVDRRISKLQQHFQLVQRTIHDR…	400	5	62	https://doi.org/10.1038/s41598-017-14073-w	Zhang, L. et al. Identification and characterization of a novel β-glucosidase via metagenomic analysis of Bursaphelenchus xylophilus and its microbial flora. Scientific Reports 7, 14850 (2017).
BGL35	Bursaphelenchus xylophilus	no	N/A	EMBL	ARM37687	MKKLCLLAGVYMWGTATAALQIEGAKKLCLLVPGGWKTVLDLGDVCPKACVCVQRRQRQCSLRQLSSLPSRYGVHLPTRLSYISFRGLLATYIPTWCTWSQSRGIGRIIIVKLICLNDNIGLPFSTLYDRVLPQPLQLAVGWGNPPRIQAFVQFAETMFREFHGKIQHWHSFNEPWCTIAFVIQYVNGSCPGSDLSPDCDCCRTSSWLAHGLSVRRFRVLGTSGDSGIAPNVSWAVPYWHSEVDKAACARTISLHSGLFLQPIFQGTIPQFLVDWFALQGGTVPIQDGDMEYIGEPIDMIGINYYSMSVNRFNPVAPFLQSEEINMPLPLTDIGWPLVARAVYEVLHYLQKYGNIDIYFTENGACYNHEVVKRAKVQVDRRISKLQQHFQLVQRTIHDR…	450	5	58	https://doi.org/10.1038/s41598-017-14073-w	Zhang, L. et al. Identification and characterization of a novel β-glucosidase via metagenomic analysis of Bursaphelenchus xylophilus and its microbial flora. Scientific Reports 7, 14850 (2017).
BGL35	Bursaphelenchus xylophilus	no	N/A	EMBL	ARM37687	MKKLCLLAGVYMWGTATAALQIEGAKKLCLLVPGGWKTVLDLGDVCPKACVCVQRRQRQCSLRQLSSLPSRYGVHLPTRLSYISFRGLLATYIPTWCTWSQSRGIGRIIIVKLICLNDNIGLPFSTLYDRVLPQPLQLAVGWGNPPRIQAFVQFAETMFREFHGKIQHWHSFNEPWCTIAFVIQYVNGSCPGSDLSPDCDCCRTSSWLAHGLSVRRFRVLGTSGDSGIAPNVSWAVPYWHSEVDKAACARTISLHSGLFLQPIFQGTIPQFLVDWFALQGGTVPIQDGDMEYIGEPIDMIGINYYSMSVNRFNPVAPFLQSEEINMPLPLTDIGWPLVARAVYEVLHYLQKYGNIDIYFTENGACYNHEVVKRAKVQVDRRISKLQQHFQLVQRTIHDR…	500	5	51	https://doi.org/10.1038/s41598-017-14073-w	Zhang, L. et al. Identification and characterization of a novel β-glucosidase via metagenomic analysis of Bursaphelenchus xylophilus and its microbial flora. Scientific Reports 7, 14850 (2017).
BGL36	Thermoanaerobacterium aotearoense	no	N/A	UniProt	A0A0H4NXH8	MANFPKGFLFGTATSSYQIEGAVNEDGRTPSIWDTFSKTSGMTYNGDTGDIACDHYHRYKEDVVILKEIGVKAYRFSIAWPRIFPEKGNFNPKGIDFYKRLVEELLKNDIIPVATIYHWDLPQWAGDLGGWLNRDLIYWYSEYSQKLFKEIGNVVPMWITHNEPWCASILSYGIGEHAPGHKDYREALIAAHHILLSHGEAVKIFRDMNIKESQIGITLNLTPAYPASERDVDRLAAQYADGFSNRWFLDPIFKGNYPEDMIELYKEEIGKFDFIKSEDLGIISQPIDFLGINFYSRSIVKYSEKSMLKWIGVEGPGAKTDMGWEIRPESLYDLLKRLDKEYTRIPIYITENGAAFKDIITEDGKVHDQERIEYIKEHLKYANKFIKEGGNLKGYFLWS…	0	2.5	100	https://doi.org/10.1007/s00253-015-6619-9	Yang, F. et al. Overexpression and characterization of a glucose-tolerant β-glucosidase from T. aotearoense with high specific activity for cellobiose. Applied Microbiology and Biotechnology 99, 8903–8915 (2015).
BGL36	Thermoanaerobacterium aotearoense	no	N/A	UniProt	A0A0H4NXH8	MANFPKGFLFGTATSSYQIEGAVNEDGRTPSIWDTFSKTSGMTYNGDTGDIACDHYHRYKEDVVILKEIGVKAYRFSIAWPRIFPEKGNFNPKGIDFYKRLVEELLKNDIIPVATIYHWDLPQWAGDLGGWLNRDLIYWYSEYSQKLFKEIGNVVPMWITHNEPWCASILSYGIGEHAPGHKDYREALIAAHHILLSHGEAVKIFRDMNIKESQIGITLNLTPAYPASERDVDRLAAQYADGFSNRWFLDPIFKGNYPEDMIELYKEEIGKFDFIKSEDLGIISQPIDFLGINFYSRSIVKYSEKSMLKWIGVEGPGAKTDMGWEIRPESLYDLLKRLDKEYTRIPIYITENGAAFKDIITEDGKVHDQERIEYIKEHLKYANKFIKEGGNLKGYFLWS…	50	2.5	123	https://doi.org/10.1007/s00253-015-6619-9	Yang, F. et al. Overexpression and characterization of a glucose-tolerant β-glucosidase from T. aotearoense with high specific activity for cellobiose. Applied Microbiology and Biotechnology 99, 8903–8915 (2015).
BGL36	Thermoanaerobacterium aotearoense	no	N/A	UniProt	A0A0H4NXH8	MANFPKGFLFGTATSSYQIEGAVNEDGRTPSIWDTFSKTSGMTYNGDTGDIACDHYHRYKEDVVILKEIGVKAYRFSIAWPRIFPEKGNFNPKGIDFYKRLVEELLKNDIIPVATIYHWDLPQWAGDLGGWLNRDLIYWYSEYSQKLFKEIGNVVPMWITHNEPWCASILSYGIGEHAPGHKDYREALIAAHHILLSHGEAVKIFRDMNIKESQIGITLNLTPAYPASERDVDRLAAQYADGFSNRWFLDPIFKGNYPEDMIELYKEEIGKFDFIKSEDLGIISQPIDFLGINFYSRSIVKYSEKSMLKWIGVEGPGAKTDMGWEIRPESLYDLLKRLDKEYTRIPIYITENGAAFKDIITEDGKVHDQERIEYIKEHLKYANKFIKEGGNLKGYFLWS…	100	2.5	142	https://doi.org/10.1007/s00253-015-6619-9	Yang, F. et al. Overexpression and characterization of a glucose-tolerant β-glucosidase from T. aotearoense with high specific activity for cellobiose. Applied Microbiology and Biotechnology 99, 8903–8915 (2015).
BGL36	Thermoanaerobacterium aotearoense	no	N/A	UniProt	A0A0H4NXH8	MANFPKGFLFGTATSSYQIEGAVNEDGRTPSIWDTFSKTSGMTYNGDTGDIACDHYHRYKEDVVILKEIGVKAYRFSIAWPRIFPEKGNFNPKGIDFYKRLVEELLKNDIIPVATIYHWDLPQWAGDLGGWLNRDLIYWYSEYSQKLFKEIGNVVPMWITHNEPWCASILSYGIGEHAPGHKDYREALIAAHHILLSHGEAVKIFRDMNIKESQIGITLNLTPAYPASERDVDRLAAQYADGFSNRWFLDPIFKGNYPEDMIELYKEEIGKFDFIKSEDLGIISQPIDFLGINFYSRSIVKYSEKSMLKWIGVEGPGAKTDMGWEIRPESLYDLLKRLDKEYTRIPIYITENGAAFKDIITEDGKVHDQERIEYIKEHLKYANKFIKEGGNLKGYFLWS…	200	2.5	113	https://doi.org/10.1007/s00253-015-6619-9	Yang, F. et al. Overexpression and characterization of a glucose-tolerant β-glucosidase from T. aotearoense with high specific activity for cellobiose. Applied Microbiology and Biotechnology 99, 8903–8915 (2015).
BGL36	Thermoanaerobacterium aotearoense	no	N/A	UniProt	A0A0H4NXH8	MANFPKGFLFGTATSSYQIEGAVNEDGRTPSIWDTFSKTSGMTYNGDTGDIACDHYHRYKEDVVILKEIGVKAYRFSIAWPRIFPEKGNFNPKGIDFYKRLVEELLKNDIIPVATIYHWDLPQWAGDLGGWLNRDLIYWYSEYSQKLFKEIGNVVPMWITHNEPWCASILSYGIGEHAPGHKDYREALIAAHHILLSHGEAVKIFRDMNIKESQIGITLNLTPAYPASERDVDRLAAQYADGFSNRWFLDPIFKGNYPEDMIELYKEEIGKFDFIKSEDLGIISQPIDFLGINFYSRSIVKYSEKSMLKWIGVEGPGAKTDMGWEIRPESLYDLLKRLDKEYTRIPIYITENGAAFKDIITEDGKVHDQERIEYIKEHLKYANKFIKEGGNLKGYFLWS…	250	2.5	98	https://doi.org/10.1007/s00253-015-6619-9	Yang, F. et al. Overexpression and characterization of a glucose-tolerant β-glucosidase from T. aotearoense with high specific activity for cellobiose. Applied Microbiology and Biotechnology 99, 8903–8915 (2015).
BGL36	Thermoanaerobacterium aotearoense	no	N/A	UniProt	A0A0H4NXH8	MANFPKGFLFGTATSSYQIEGAVNEDGRTPSIWDTFSKTSGMTYNGDTGDIACDHYHRYKEDVVILKEIGVKAYRFSIAWPRIFPEKGNFNPKGIDFYKRLVEELLKNDIIPVATIYHWDLPQWAGDLGGWLNRDLIYWYSEYSQKLFKEIGNVVPMWITHNEPWCASILSYGIGEHAPGHKDYREALIAAHHILLSHGEAVKIFRDMNIKESQIGITLNLTPAYPASERDVDRLAAQYADGFSNRWFLDPIFKGNYPEDMIELYKEEIGKFDFIKSEDLGIISQPIDFLGINFYSRSIVKYSEKSMLKWIGVEGPGAKTDMGWEIRPESLYDLLKRLDKEYTRIPIYITENGAAFKDIITEDGKVHDQERIEYIKEHLKYANKFIKEGGNLKGYFLWS…	400	2.5	75	https://doi.org/10.1007/s00253-015-6619-9	Yang, F. et al. Overexpression and characterization of a glucose-tolerant β-glucosidase from T. aotearoense with high specific activity for cellobiose. Applied Microbiology and Biotechnology 99, 8903–8915 (2015).
BGL36	Thermoanaerobacterium aotearoense	no	N/A	UniProt	A0A0H4NXH8	MANFPKGFLFGTATSSYQIEGAVNEDGRTPSIWDTFSKTSGMTYNGDTGDIACDHYHRYKEDVVILKEIGVKAYRFSIAWPRIFPEKGNFNPKGIDFYKRLVEELLKNDIIPVATIYHWDLPQWAGDLGGWLNRDLIYWYSEYSQKLFKEIGNVVPMWITHNEPWCASILSYGIGEHAPGHKDYREALIAAHHILLSHGEAVKIFRDMNIKESQIGITLNLTPAYPASERDVDRLAAQYADGFSNRWFLDPIFKGNYPEDMIELYKEEIGKFDFIKSEDLGIISQPIDFLGINFYSRSIVKYSEKSMLKWIGVEGPGAKTDMGWEIRPESLYDLLKRLDKEYTRIPIYITENGAAFKDIITEDGKVHDQERIEYIKEHLKYANKFIKEGGNLKGYFLWS…	600	2.5	63	https://doi.org/10.1007/s00253-015-6619-9	Yang, F. et al. Overexpression and characterization of a glucose-tolerant β-glucosidase from T. aotearoense with high specific activity for cellobiose. Applied Microbiology and Biotechnology 99, 8903–8915 (2015).
BGL36	Thermoanaerobacterium aotearoense	no	N/A	UniProt	A0A0H4NXH8	MANFPKGFLFGTATSSYQIEGAVNEDGRTPSIWDTFSKTSGMTYNGDTGDIACDHYHRYKEDVVILKEIGVKAYRFSIAWPRIFPEKGNFNPKGIDFYKRLVEELLKNDIIPVATIYHWDLPQWAGDLGGWLNRDLIYWYSEYSQKLFKEIGNVVPMWITHNEPWCASILSYGIGEHAPGHKDYREALIAAHHILLSHGEAVKIFRDMNIKESQIGITLNLTPAYPASERDVDRLAAQYADGFSNRWFLDPIFKGNYPEDMIELYKEEIGKFDFIKSEDLGIISQPIDFLGINFYSRSIVKYSEKSMLKWIGVEGPGAKTDMGWEIRPESLYDLLKRLDKEYTRIPIYITENGAAFKDIITEDGKVHDQERIEYIKEHLKYANKFIKEGGNLKGYFLWS…	800	2.5	49	https://doi.org/10.1007/s00253-015-6619-9	Yang, F. et al. Overexpression and characterization of a glucose-tolerant β-glucosidase from T. aotearoense with high specific activity for cellobiose. Applied Microbiology and Biotechnology 99, 8903–8915 (2015).
BGL36	Thermoanaerobacterium aotearoense	no	N/A	UniProt	A0A0H4NXH8	MANFPKGFLFGTATSSYQIEGAVNEDGRTPSIWDTFSKTSGMTYNGDTGDIACDHYHRYKEDVVILKEIGVKAYRFSIAWPRIFPEKGNFNPKGIDFYKRLVEELLKNDIIPVATIYHWDLPQWAGDLGGWLNRDLIYWYSEYSQKLFKEIGNVVPMWITHNEPWCASILSYGIGEHAPGHKDYREALIAAHHILLSHGEAVKIFRDMNIKESQIGITLNLTPAYPASERDVDRLAAQYADGFSNRWFLDPIFKGNYPEDMIELYKEEIGKFDFIKSEDLGIISQPIDFLGINFYSRSIVKYSEKSMLKWIGVEGPGAKTDMGWEIRPESLYDLLKRLDKEYTRIPIYITENGAAFKDIITEDGKVHDQERIEYIKEHLKYANKFIKEGGNLKGYFLWS…	1000	2.5	43	https://doi.org/10.1007/s00253-015-6619-9	Yang, F. et al. Overexpression and characterization of a glucose-tolerant β-glucosidase from T. aotearoense with high specific activity for cellobiose. Applied Microbiology and Biotechnology 99, 8903–8915 (2015).
BGL36	Thermoanaerobacterium aotearoense	no	N/A	UniProt	A0A0H4NXH8	MANFPKGFLFGTATSSYQIEGAVNEDGRTPSIWDTFSKTSGMTYNGDTGDIACDHYHRYKEDVVILKEIGVKAYRFSIAWPRIFPEKGNFNPKGIDFYKRLVEELLKNDIIPVATIYHWDLPQWAGDLGGWLNRDLIYWYSEYSQKLFKEIGNVVPMWITHNEPWCASILSYGIGEHAPGHKDYREALIAAHHILLSHGEAVKIFRDMNIKESQIGITLNLTPAYPASERDVDRLAAQYADGFSNRWFLDPIFKGNYPEDMIELYKEEIGKFDFIKSEDLGIISQPIDFLGINFYSRSIVKYSEKSMLKWIGVEGPGAKTDMGWEIRPESLYDLLKRLDKEYTRIPIYITENGAAFKDIITEDGKVHDQERIEYIKEHLKYANKFIKEGGNLKGYFLWS…	1500	2.5	33	https://doi.org/10.1007/s00253-015-6619-9	Yang, F. et al. Overexpression and characterization of a glucose-tolerant β-glucosidase from T. aotearoense with high specific activity for cellobiose. Applied Microbiology and Biotechnology 99, 8903–8915 (2015).
BGL37	Miscanthus sinensis	no	N/A	UniProt	K7YKQ9	MKRIFLIVAAGLMALSAAAQPQLTKDNIEEVLKAMTLQEKATLLVGGARAQMVNGVTSGVAAQVPGAAGNTRPIERLGIPGTVLADGPAGLRISPTRQGTTDTFYCTGFPVGTLLASSWDLDLVRAVTTAMGQEVHEYGVDVLLAPGMNIHRNPLCGRNFEYFSEDPLLSGKMAAAYVNGIQSNNVGVSVKHYAVNNQETNRNEDNARVSERALREIYLRNFEIAIKEAKPWTVMSSYNQLNGEYTQQKKDLLTTILRDEWGFGGIVMTDWGNKAGTVKSAWAGNDLMEPGNQNEIDRIVAGVQDGSLSIEDVDRNVRHMLEYIVKTPSFNKYKYSNKPDLAGHAQVARKAAAESMVLLRNEDNTLPLKGGQKVALYGVSAIDFVAGGTGSGDVNKAYV…	0	2.5	100	https://doi.org/10.1186/1472-6750-14-85	Li, Y. et al. Cloning and characterization of a new β-Glucosidase from a metagenomic library of Rumen of cattle feeding with Miscanthus sinensis. BMC Biotechnology 14, 85 (2014).
BGL37	Miscanthus sinensis	no	N/A	UniProt	K7YKQ9	MKRIFLIVAAGLMALSAAAQPQLTKDNIEEVLKAMTLQEKATLLVGGARAQMVNGVTSGVAAQVPGAAGNTRPIERLGIPGTVLADGPAGLRISPTRQGTTDTFYCTGFPVGTLLASSWDLDLVRAVTTAMGQEVHEYGVDVLLAPGMNIHRNPLCGRNFEYFSEDPLLSGKMAAAYVNGIQSNNVGVSVKHYAVNNQETNRNEDNARVSERALREIYLRNFEIAIKEAKPWTVMSSYNQLNGEYTQQKKDLLTTILRDEWGFGGIVMTDWGNKAGTVKSAWAGNDLMEPGNQNEIDRIVAGVQDGSLSIEDVDRNVRHMLEYIVKTPSFNKYKYSNKPDLAGHAQVARKAAAESMVLLRNEDNTLPLKGGQKVALYGVSAIDFVAGGTGSGDVNKAYV…	50	2.5	110	https://doi.org/10.1186/1472-6750-14-85	Li, Y. et al. Cloning and characterization of a new β-Glucosidase from a metagenomic library of Rumen of cattle feeding with Miscanthus sinensis. BMC Biotechnology 14, 85 (2014).
BGL37	Miscanthus sinensis	no	N/A	UniProt	K7YKQ9	MKRIFLIVAAGLMALSAAAQPQLTKDNIEEVLKAMTLQEKATLLVGGARAQMVNGVTSGVAAQVPGAAGNTRPIERLGIPGTVLADGPAGLRISPTRQGTTDTFYCTGFPVGTLLASSWDLDLVRAVTTAMGQEVHEYGVDVLLAPGMNIHRNPLCGRNFEYFSEDPLLSGKMAAAYVNGIQSNNVGVSVKHYAVNNQETNRNEDNARVSERALREIYLRNFEIAIKEAKPWTVMSSYNQLNGEYTQQKKDLLTTILRDEWGFGGIVMTDWGNKAGTVKSAWAGNDLMEPGNQNEIDRIVAGVQDGSLSIEDVDRNVRHMLEYIVKTPSFNKYKYSNKPDLAGHAQVARKAAAESMVLLRNEDNTLPLKGGQKVALYGVSAIDFVAGGTGSGDVNKAYV…	90	2.5	80	https://doi.org/10.1186/1472-6750-14-85	Li, Y. et al. Cloning and characterization of a new β-Glucosidase from a metagenomic library of Rumen of cattle feeding with Miscanthus sinensis. BMC Biotechnology 14, 85 (2014).
BGL37	Miscanthus sinensis	no	N/A	UniProt	K7YKQ9	MKRIFLIVAAGLMALSAAAQPQLTKDNIEEVLKAMTLQEKATLLVGGARAQMVNGVTSGVAAQVPGAAGNTRPIERLGIPGTVLADGPAGLRISPTRQGTTDTFYCTGFPVGTLLASSWDLDLVRAVTTAMGQEVHEYGVDVLLAPGMNIHRNPLCGRNFEYFSEDPLLSGKMAAAYVNGIQSNNVGVSVKHYAVNNQETNRNEDNARVSERALREIYLRNFEIAIKEAKPWTVMSSYNQLNGEYTQQKKDLLTTILRDEWGFGGIVMTDWGNKAGTVKSAWAGNDLMEPGNQNEIDRIVAGVQDGSLSIEDVDRNVRHMLEYIVKTPSFNKYKYSNKPDLAGHAQVARKAAAESMVLLRNEDNTLPLKGGQKVALYGVSAIDFVAGGTGSGDVNKAYV…	150	2.5	80	https://doi.org/10.1186/1472-6750-14-85	Li, Y. et al. Cloning and characterization of a new β-Glucosidase from a metagenomic library of Rumen of cattle feeding with Miscanthus sinensis. BMC Biotechnology 14, 85 (2014).
BGL37	Miscanthus sinensis	no	N/A	UniProt	K7YKQ9	MKRIFLIVAAGLMALSAAAQPQLTKDNIEEVLKAMTLQEKATLLVGGARAQMVNGVTSGVAAQVPGAAGNTRPIERLGIPGTVLADGPAGLRISPTRQGTTDTFYCTGFPVGTLLASSWDLDLVRAVTTAMGQEVHEYGVDVLLAPGMNIHRNPLCGRNFEYFSEDPLLSGKMAAAYVNGIQSNNVGVSVKHYAVNNQETNRNEDNARVSERALREIYLRNFEIAIKEAKPWTVMSSYNQLNGEYTQQKKDLLTTILRDEWGFGGIVMTDWGNKAGTVKSAWAGNDLMEPGNQNEIDRIVAGVQDGSLSIEDVDRNVRHMLEYIVKTPSFNKYKYSNKPDLAGHAQVARKAAAESMVLLRNEDNTLPLKGGQKVALYGVSAIDFVAGGTGSGDVNKAYV…	275	2.5	74	https://doi.org/10.1186/1472-6750-14-85	Li, Y. et al. Cloning and characterization of a new β-Glucosidase from a metagenomic library of Rumen of cattle feeding with Miscanthus sinensis. BMC Biotechnology 14, 85 (2014).
BGL37	Miscanthus sinensis	no	N/A	UniProt	K7YKQ9	MKRIFLIVAAGLMALSAAAQPQLTKDNIEEVLKAMTLQEKATLLVGGARAQMVNGVTSGVAAQVPGAAGNTRPIERLGIPGTVLADGPAGLRISPTRQGTTDTFYCTGFPVGTLLASSWDLDLVRAVTTAMGQEVHEYGVDVLLAPGMNIHRNPLCGRNFEYFSEDPLLSGKMAAAYVNGIQSNNVGVSVKHYAVNNQETNRNEDNARVSERALREIYLRNFEIAIKEAKPWTVMSSYNQLNGEYTQQKKDLLTTILRDEWGFGGIVMTDWGNKAGTVKSAWAGNDLMEPGNQNEIDRIVAGVQDGSLSIEDVDRNVRHMLEYIVKTPSFNKYKYSNKPDLAGHAQVARKAAAESMVLLRNEDNTLPLKGGQKVALYGVSAIDFVAGGTGSGDVNKAYV…	350	2.5	61	https://doi.org/10.1186/1472-6750-14-85	Li, Y. et al. Cloning and characterization of a new β-Glucosidase from a metagenomic library of Rumen of cattle feeding with Miscanthus sinensis. BMC Biotechnology 14, 85 (2014).
BGL37	Miscanthus sinensis	no	N/A	UniProt	K7YKQ9	MKRIFLIVAAGLMALSAAAQPQLTKDNIEEVLKAMTLQEKATLLVGGARAQMVNGVTSGVAAQVPGAAGNTRPIERLGIPGTVLADGPAGLRISPTRQGTTDTFYCTGFPVGTLLASSWDLDLVRAVTTAMGQEVHEYGVDVLLAPGMNIHRNPLCGRNFEYFSEDPLLSGKMAAAYVNGIQSNNVGVSVKHYAVNNQETNRNEDNARVSERALREIYLRNFEIAIKEAKPWTVMSSYNQLNGEYTQQKKDLLTTILRDEWGFGGIVMTDWGNKAGTVKSAWAGNDLMEPGNQNEIDRIVAGVQDGSLSIEDVDRNVRHMLEYIVKTPSFNKYKYSNKPDLAGHAQVARKAAAESMVLLRNEDNTLPLKGGQKVALYGVSAIDFVAGGTGSGDVNKAYV…	450	2.5	53	https://doi.org/10.1186/1472-6750-14-85	Li, Y. et al. Cloning and characterization of a new β-Glucosidase from a metagenomic library of Rumen of cattle feeding with Miscanthus sinensis. BMC Biotechnology 14, 85 (2014).
BGL37	Miscanthus sinensis	no	N/A	UniProt	K7YKQ9	MKRIFLIVAAGLMALSAAAQPQLTKDNIEEVLKAMTLQEKATLLVGGARAQMVNGVTSGVAAQVPGAAGNTRPIERLGIPGTVLADGPAGLRISPTRQGTTDTFYCTGFPVGTLLASSWDLDLVRAVTTAMGQEVHEYGVDVLLAPGMNIHRNPLCGRNFEYFSEDPLLSGKMAAAYVNGIQSNNVGVSVKHYAVNNQETNRNEDNARVSERALREIYLRNFEIAIKEAKPWTVMSSYNQLNGEYTQQKKDLLTTILRDEWGFGGIVMTDWGNKAGTVKSAWAGNDLMEPGNQNEIDRIVAGVQDGSLSIEDVDRNVRHMLEYIVKTPSFNKYKYSNKPDLAGHAQVARKAAAESMVLLRNEDNTLPLKGGQKVALYGVSAIDFVAGGTGSGDVNKAYV…	500	2.5	45	https://doi.org/10.1186/1472-6750-14-85	Li, Y. et al. Cloning and characterization of a new β-Glucosidase from a metagenomic library of Rumen of cattle feeding with Miscanthus sinensis. BMC Biotechnology 14, 85 (2014).
BGL37	Miscanthus sinensis	no	N/A	UniProt	K7YKQ9	MKRIFLIVAAGLMALSAAAQPQLTKDNIEEVLKAMTLQEKATLLVGGARAQMVNGVTSGVAAQVPGAAGNTRPIERLGIPGTVLADGPAGLRISPTRQGTTDTFYCTGFPVGTLLASSWDLDLVRAVTTAMGQEVHEYGVDVLLAPGMNIHRNPLCGRNFEYFSEDPLLSGKMAAAYVNGIQSNNVGVSVKHYAVNNQETNRNEDNARVSERALREIYLRNFEIAIKEAKPWTVMSSYNQLNGEYTQQKKDLLTTILRDEWGFGGIVMTDWGNKAGTVKSAWAGNDLMEPGNQNEIDRIVAGVQDGSLSIEDVDRNVRHMLEYIVKTPSFNKYKYSNKPDLAGHAQVARKAAAESMVLLRNEDNTLPLKGGQKVALYGVSAIDFVAGGTGSGDVNKAYV…	650	2.5	13	https://doi.org/10.1186/1472-6750-14-85	Li, Y. et al. Cloning and characterization of a new β-Glucosidase from a metagenomic library of Rumen of cattle feeding with Miscanthus sinensis. BMC Biotechnology 14, 85 (2014).
BGL37	Miscanthus sinensis	no	N/A	UniProt	K7YKQ9	MKRIFLIVAAGLMALSAAAQPQLTKDNIEEVLKAMTLQEKATLLVGGARAQMVNGVTSGVAAQVPGAAGNTRPIERLGIPGTVLADGPAGLRISPTRQGTTDTFYCTGFPVGTLLASSWDLDLVRAVTTAMGQEVHEYGVDVLLAPGMNIHRNPLCGRNFEYFSEDPLLSGKMAAAYVNGIQSNNVGVSVKHYAVNNQETNRNEDNARVSERALREIYLRNFEIAIKEAKPWTVMSSYNQLNGEYTQQKKDLLTTILRDEWGFGGIVMTDWGNKAGTVKSAWAGNDLMEPGNQNEIDRIVAGVQDGSLSIEDVDRNVRHMLEYIVKTPSFNKYKYSNKPDLAGHAQVARKAAAESMVLLRNEDNTLPLKGGQKVALYGVSAIDFVAGGTGSGDVNKAYV…	800	2.5	5	https://doi.org/10.1186/1472-6750-14-85	Li, Y. et al. Cloning and characterization of a new β-Glucosidase from a metagenomic library of Rumen of cattle feeding with Miscanthus sinensis. BMC Biotechnology 14, 85 (2014).
BGL38	Marine streptomycete	no	N/A	UniProt	I7CPF4	MTHDLSTERFPEGFAWGTATASYQIEGAVHEDGRLPSVWDTFAHTPGKVFRNQTGDVAADHYHRWPEDVSLLADLGVTHYRFSLAWPRIQPEGYGPVNGAGVDFYSRLVDSLLDHGITPWVTLYHWDLPQPLEDAGGWPRRETAEKFAEYAALIHQRLGDRVRDWTTLNEPWCAAFLGYASGHHAPGRTDGAAAMRAAHHLMLGHGLAVEALRDQGAANLGLTVNLYPVDAATDRDADRDAARRIDGLMNRLFLDPVLRGTYPADVLKDVAEITGTEHVRDGDLATISAPLDFLGVNYYSRHVVRAGAPQPGPSHWVGSSDVEFVKRGVPETEMGWEIDPDGLYETLTRLAREYGPLPLYVTENGAAFPDEVTREGRVHDENRRRYLEEHFRAAHRAIA…	0	2.5	100	https://doi.org/10.1007/s12010-012-0080-3	Mai, Z., Yang, J., Tian, X., Li, J. & Zhang, S. Gene Cloning and Characterization of a Novel Salt-Tolerant and Glucose-Enhanced β-Glucosidase from a Marine Streptomycete. Applied Biochemistry and Biotechnology 169, 1512–1522 (2013).
BGL38	Marine streptomycete	no	N/A	UniProt	I7CPF4	MTHDLSTERFPEGFAWGTATASYQIEGAVHEDGRLPSVWDTFAHTPGKVFRNQTGDVAADHYHRWPEDVSLLADLGVTHYRFSLAWPRIQPEGYGPVNGAGVDFYSRLVDSLLDHGITPWVTLYHWDLPQPLEDAGGWPRRETAEKFAEYAALIHQRLGDRVRDWTTLNEPWCAAFLGYASGHHAPGRTDGAAAMRAAHHLMLGHGLAVEALRDQGAANLGLTVNLYPVDAATDRDADRDAARRIDGLMNRLFLDPVLRGTYPADVLKDVAEITGTEHVRDGDLATISAPLDFLGVNYYSRHVVRAGAPQPGPSHWVGSSDVEFVKRGVPETEMGWEIDPDGLYETLTRLAREYGPLPLYVTENGAAFPDEVTREGRVHDENRRRYLEEHFRAAHRAIA…	50	2.5	141	https://doi.org/10.1007/s12010-012-0080-3	Mai, Z., Yang, J., Tian, X., Li, J. & Zhang, S. Gene Cloning and Characterization of a Novel Salt-Tolerant and Glucose-Enhanced β-Glucosidase from a Marine Streptomycete. Applied Biochemistry and Biotechnology 169, 1512–1522 (2013).
BGL38	Marine streptomycete	no	N/A	UniProt	I7CPF4	MTHDLSTERFPEGFAWGTATASYQIEGAVHEDGRLPSVWDTFAHTPGKVFRNQTGDVAADHYHRWPEDVSLLADLGVTHYRFSLAWPRIQPEGYGPVNGAGVDFYSRLVDSLLDHGITPWVTLYHWDLPQPLEDAGGWPRRETAEKFAEYAALIHQRLGDRVRDWTTLNEPWCAAFLGYASGHHAPGRTDGAAAMRAAHHLMLGHGLAVEALRDQGAANLGLTVNLYPVDAATDRDADRDAARRIDGLMNRLFLDPVLRGTYPADVLKDVAEITGTEHVRDGDLATISAPLDFLGVNYYSRHVVRAGAPQPGPSHWVGSSDVEFVKRGVPETEMGWEIDPDGLYETLTRLAREYGPLPLYVTENGAAFPDEVTREGRVHDENRRRYLEEHFRAAHRAIA…	100	2.5	147	https://doi.org/10.1007/s12010-012-0080-3	Mai, Z., Yang, J., Tian, X., Li, J. & Zhang, S. Gene Cloning and Characterization of a Novel Salt-Tolerant and Glucose-Enhanced β-Glucosidase from a Marine Streptomycete. Applied Biochemistry and Biotechnology 169, 1512–1522 (2013).
BGL38	Marine streptomycete	no	N/A	UniProt	I7CPF4	MTHDLSTERFPEGFAWGTATASYQIEGAVHEDGRLPSVWDTFAHTPGKVFRNQTGDVAADHYHRWPEDVSLLADLGVTHYRFSLAWPRIQPEGYGPVNGAGVDFYSRLVDSLLDHGITPWVTLYHWDLPQPLEDAGGWPRRETAEKFAEYAALIHQRLGDRVRDWTTLNEPWCAAFLGYASGHHAPGRTDGAAAMRAAHHLMLGHGLAVEALRDQGAANLGLTVNLYPVDAATDRDADRDAARRIDGLMNRLFLDPVLRGTYPADVLKDVAEITGTEHVRDGDLATISAPLDFLGVNYYSRHVVRAGAPQPGPSHWVGSSDVEFVKRGVPETEMGWEIDPDGLYETLTRLAREYGPLPLYVTENGAAFPDEVTREGRVHDENRRRYLEEHFRAAHRAIA…	150	2.5	127	https://doi.org/10.1007/s12010-012-0080-3	Mai, Z., Yang, J., Tian, X., Li, J. & Zhang, S. Gene Cloning and Characterization of a Novel Salt-Tolerant and Glucose-Enhanced β-Glucosidase from a Marine Streptomycete. Applied Biochemistry and Biotechnology 169, 1512–1522 (2013).
BGL38	Marine streptomycete	no	N/A	UniProt	I7CPF4	MTHDLSTERFPEGFAWGTATASYQIEGAVHEDGRLPSVWDTFAHTPGKVFRNQTGDVAADHYHRWPEDVSLLADLGVTHYRFSLAWPRIQPEGYGPVNGAGVDFYSRLVDSLLDHGITPWVTLYHWDLPQPLEDAGGWPRRETAEKFAEYAALIHQRLGDRVRDWTTLNEPWCAAFLGYASGHHAPGRTDGAAAMRAAHHLMLGHGLAVEALRDQGAANLGLTVNLYPVDAATDRDADRDAARRIDGLMNRLFLDPVLRGTYPADVLKDVAEITGTEHVRDGDLATISAPLDFLGVNYYSRHVVRAGAPQPGPSHWVGSSDVEFVKRGVPETEMGWEIDPDGLYETLTRLAREYGPLPLYVTENGAAFPDEVTREGRVHDENRRRYLEEHFRAAHRAIA…	200	2.5	110	https://doi.org/10.1007/s12010-012-0080-3	Mai, Z., Yang, J., Tian, X., Li, J. & Zhang, S. Gene Cloning and Characterization of a Novel Salt-Tolerant and Glucose-Enhanced β-Glucosidase from a Marine Streptomycete. Applied Biochemistry and Biotechnology 169, 1512–1522 (2013).
BGL38	Marine streptomycete	no	N/A	UniProt	I7CPF4	MTHDLSTERFPEGFAWGTATASYQIEGAVHEDGRLPSVWDTFAHTPGKVFRNQTGDVAADHYHRWPEDVSLLADLGVTHYRFSLAWPRIQPEGYGPVNGAGVDFYSRLVDSLLDHGITPWVTLYHWDLPQPLEDAGGWPRRETAEKFAEYAALIHQRLGDRVRDWTTLNEPWCAAFLGYASGHHAPGRTDGAAAMRAAHHLMLGHGLAVEALRDQGAANLGLTVNLYPVDAATDRDADRDAARRIDGLMNRLFLDPVLRGTYPADVLKDVAEITGTEHVRDGDLATISAPLDFLGVNYYSRHVVRAGAPQPGPSHWVGSSDVEFVKRGVPETEMGWEIDPDGLYETLTRLAREYGPLPLYVTENGAAFPDEVTREGRVHDENRRRYLEEHFRAAHRAIA…	300	2.5	100	https://doi.org/10.1007/s12010-012-0080-3	Mai, Z., Yang, J., Tian, X., Li, J. & Zhang, S. Gene Cloning and Characterization of a Novel Salt-Tolerant and Glucose-Enhanced β-Glucosidase from a Marine Streptomycete. Applied Biochemistry and Biotechnology 169, 1512–1522 (2013).
BGL38	Marine streptomycete	no	N/A	UniProt	I7CPF4	MTHDLSTERFPEGFAWGTATASYQIEGAVHEDGRLPSVWDTFAHTPGKVFRNQTGDVAADHYHRWPEDVSLLADLGVTHYRFSLAWPRIQPEGYGPVNGAGVDFYSRLVDSLLDHGITPWVTLYHWDLPQPLEDAGGWPRRETAEKFAEYAALIHQRLGDRVRDWTTLNEPWCAAFLGYASGHHAPGRTDGAAAMRAAHHLMLGHGLAVEALRDQGAANLGLTVNLYPVDAATDRDADRDAARRIDGLMNRLFLDPVLRGTYPADVLKDVAEITGTEHVRDGDLATISAPLDFLGVNYYSRHVVRAGAPQPGPSHWVGSSDVEFVKRGVPETEMGWEIDPDGLYETLTRLAREYGPLPLYVTENGAAFPDEVTREGRVHDENRRRYLEEHFRAAHRAIA…	400	2.5	78	https://doi.org/10.1007/s12010-012-0080-3	Mai, Z., Yang, J., Tian, X., Li, J. & Zhang, S. Gene Cloning and Characterization of a Novel Salt-Tolerant and Glucose-Enhanced β-Glucosidase from a Marine Streptomycete. Applied Biochemistry and Biotechnology 169, 1512–1522 (2013).
BGL38	Marine streptomycete	no	N/A	UniProt	I7CPF4	MTHDLSTERFPEGFAWGTATASYQIEGAVHEDGRLPSVWDTFAHTPGKVFRNQTGDVAADHYHRWPEDVSLLADLGVTHYRFSLAWPRIQPEGYGPVNGAGVDFYSRLVDSLLDHGITPWVTLYHWDLPQPLEDAGGWPRRETAEKFAEYAALIHQRLGDRVRDWTTLNEPWCAAFLGYASGHHAPGRTDGAAAMRAAHHLMLGHGLAVEALRDQGAANLGLTVNLYPVDAATDRDADRDAARRIDGLMNRLFLDPVLRGTYPADVLKDVAEITGTEHVRDGDLATISAPLDFLGVNYYSRHVVRAGAPQPGPSHWVGSSDVEFVKRGVPETEMGWEIDPDGLYETLTRLAREYGPLPLYVTENGAAFPDEVTREGRVHDENRRRYLEEHFRAAHRAIA…	500	2.5	65	https://doi.org/10.1007/s12010-012-0080-3	Mai, Z., Yang, J., Tian, X., Li, J. & Zhang, S. Gene Cloning and Characterization of a Novel Salt-Tolerant and Glucose-Enhanced β-Glucosidase from a Marine Streptomycete. Applied Biochemistry and Biotechnology 169, 1512–1522 (2013).
BGL39	Thermoanaerobacterium thermosaccharolyticum	no	N/A	UniProt	D9TR57	MSDFNKDFLFGVATASYQVEGAYNEDGRSMSIWDTFCRQDGKVYKGHNGDVACDHYHLYKDDVKMMKDLGIEAYRFSIAWPRIFPEKGHYNPKGIDFYKRLTDELLKNDIKPFVTIYHWDLPQWADDLGGWLNREVVDWFGEYVSKLFNELGGYIRNWITLNEPWCSSFLSYFIGEHAPGHKDLGEAVLVSHNLLLAHGKAVEIFRDINSSDSKIGITLNLNEVFPATDSPEDKAAARIADGFQNRWFLDPIFKGEYPKDMLELFGKYAKTDFITDGDLKRISQKLDFLGVNYYTRAVVKKGNDGILEQIDVDNEKTEMGWEVYPESLYNILMRLKNEYTFDLPLYITENGAAYKDVVSDDGHVHDEKRVEFLKKHFKQAKRFIDDGGNLRGYFVWSLM…	0	1	100	https://doi.org/10.1186/1754-6834-5-31	Pei, J., Pang, Q., Zhao, L., Fan, S. & Shi, H. Thermoanaerobacterium thermosaccharolyticum β-glucosidase: a glucose-tolerant enzyme with high specific activity for cellobiose. Biotechnology for Biofuels 5, 31 (2012).
BGL39	Thermoanaerobacterium thermosaccharolyticum	no	N/A	UniProt	D9TR57	MSDFNKDFLFGVATASYQVEGAYNEDGRSMSIWDTFCRQDGKVYKGHNGDVACDHYHLYKDDVKMMKDLGIEAYRFSIAWPRIFPEKGHYNPKGIDFYKRLTDELLKNDIKPFVTIYHWDLPQWADDLGGWLNREVVDWFGEYVSKLFNELGGYIRNWITLNEPWCSSFLSYFIGEHAPGHKDLGEAVLVSHNLLLAHGKAVEIFRDINSSDSKIGITLNLNEVFPATDSPEDKAAARIADGFQNRWFLDPIFKGEYPKDMLELFGKYAKTDFITDGDLKRISQKLDFLGVNYYTRAVVKKGNDGILEQIDVDNEKTEMGWEVYPESLYNILMRLKNEYTFDLPLYITENGAAYKDVVSDDGHVHDEKRVEFLKKHFKQAKRFIDDGGNLRGYFVWSLM…	50	1	109	https://doi.org/10.1186/1754-6834-5-31	Pei, J., Pang, Q., Zhao, L., Fan, S. & Shi, H. Thermoanaerobacterium thermosaccharolyticum β-glucosidase: a glucose-tolerant enzyme with high specific activity for cellobiose. Biotechnology for Biofuels 5, 31 (2012).
BGL39	Thermoanaerobacterium thermosaccharolyticum	no	N/A	UniProt	D9TR57	MSDFNKDFLFGVATASYQVEGAYNEDGRSMSIWDTFCRQDGKVYKGHNGDVACDHYHLYKDDVKMMKDLGIEAYRFSIAWPRIFPEKGHYNPKGIDFYKRLTDELLKNDIKPFVTIYHWDLPQWADDLGGWLNREVVDWFGEYVSKLFNELGGYIRNWITLNEPWCSSFLSYFIGEHAPGHKDLGEAVLVSHNLLLAHGKAVEIFRDINSSDSKIGITLNLNEVFPATDSPEDKAAARIADGFQNRWFLDPIFKGEYPKDMLELFGKYAKTDFITDGDLKRISQKLDFLGVNYYTRAVVKKGNDGILEQIDVDNEKTEMGWEVYPESLYNILMRLKNEYTFDLPLYITENGAAYKDVVSDDGHVHDEKRVEFLKKHFKQAKRFIDDGGNLRGYFVWSLM…	100	1	109	https://doi.org/10.1186/1754-6834-5-31	Pei, J., Pang, Q., Zhao, L., Fan, S. & Shi, H. Thermoanaerobacterium thermosaccharolyticum β-glucosidase: a glucose-tolerant enzyme with high specific activity for cellobiose. Biotechnology for Biofuels 5, 31 (2012).
BGL39	Thermoanaerobacterium thermosaccharolyticum	no	N/A	UniProt	D9TR57	MSDFNKDFLFGVATASYQVEGAYNEDGRSMSIWDTFCRQDGKVYKGHNGDVACDHYHLYKDDVKMMKDLGIEAYRFSIAWPRIFPEKGHYNPKGIDFYKRLTDELLKNDIKPFVTIYHWDLPQWADDLGGWLNREVVDWFGEYVSKLFNELGGYIRNWITLNEPWCSSFLSYFIGEHAPGHKDLGEAVLVSHNLLLAHGKAVEIFRDINSSDSKIGITLNLNEVFPATDSPEDKAAARIADGFQNRWFLDPIFKGEYPKDMLELFGKYAKTDFITDGDLKRISQKLDFLGVNYYTRAVVKKGNDGILEQIDVDNEKTEMGWEVYPESLYNILMRLKNEYTFDLPLYITENGAAYKDVVSDDGHVHDEKRVEFLKKHFKQAKRFIDDGGNLRGYFVWSLM…	200	1	91	https://doi.org/10.1186/1754-6834-5-31	Pei, J., Pang, Q., Zhao, L., Fan, S. & Shi, H. Thermoanaerobacterium thermosaccharolyticum β-glucosidase: a glucose-tolerant enzyme with high specific activity for cellobiose. Biotechnology for Biofuels 5, 31 (2012).
BGL39	Thermoanaerobacterium thermosaccharolyticum	no	N/A	UniProt	D9TR57	MSDFNKDFLFGVATASYQVEGAYNEDGRSMSIWDTFCRQDGKVYKGHNGDVACDHYHLYKDDVKMMKDLGIEAYRFSIAWPRIFPEKGHYNPKGIDFYKRLTDELLKNDIKPFVTIYHWDLPQWADDLGGWLNREVVDWFGEYVSKLFNELGGYIRNWITLNEPWCSSFLSYFIGEHAPGHKDLGEAVLVSHNLLLAHGKAVEIFRDINSSDSKIGITLNLNEVFPATDSPEDKAAARIADGFQNRWFLDPIFKGEYPKDMLELFGKYAKTDFITDGDLKRISQKLDFLGVNYYTRAVVKKGNDGILEQIDVDNEKTEMGWEVYPESLYNILMRLKNEYTFDLPLYITENGAAYKDVVSDDGHVHDEKRVEFLKKHFKQAKRFIDDGGNLRGYFVWSLM…	400	1	69	https://doi.org/10.1186/1754-6834-5-31	Pei, J., Pang, Q., Zhao, L., Fan, S. & Shi, H. Thermoanaerobacterium thermosaccharolyticum β-glucosidase: a glucose-tolerant enzyme with high specific activity for cellobiose. Biotechnology for Biofuels 5, 31 (2012).
BGL39	Thermoanaerobacterium thermosaccharolyticum	no	N/A	UniProt	D9TR57	MSDFNKDFLFGVATASYQVEGAYNEDGRSMSIWDTFCRQDGKVYKGHNGDVACDHYHLYKDDVKMMKDLGIEAYRFSIAWPRIFPEKGHYNPKGIDFYKRLTDELLKNDIKPFVTIYHWDLPQWADDLGGWLNREVVDWFGEYVSKLFNELGGYIRNWITLNEPWCSSFLSYFIGEHAPGHKDLGEAVLVSHNLLLAHGKAVEIFRDINSSDSKIGITLNLNEVFPATDSPEDKAAARIADGFQNRWFLDPIFKGEYPKDMLELFGKYAKTDFITDGDLKRISQKLDFLGVNYYTRAVVKKGNDGILEQIDVDNEKTEMGWEVYPESLYNILMRLKNEYTFDLPLYITENGAAYKDVVSDDGHVHDEKRVEFLKKHFKQAKRFIDDGGNLRGYFVWSLM…	600	1	48	https://doi.org/10.1186/1754-6834-5-31	Pei, J., Pang, Q., Zhao, L., Fan, S. & Shi, H. Thermoanaerobacterium thermosaccharolyticum β-glucosidase: a glucose-tolerant enzyme with high specific activity for cellobiose. Biotechnology for Biofuels 5, 31 (2012).
BGL39	Thermoanaerobacterium thermosaccharolyticum	no	N/A	UniProt	D9TR57	MSDFNKDFLFGVATASYQVEGAYNEDGRSMSIWDTFCRQDGKVYKGHNGDVACDHYHLYKDDVKMMKDLGIEAYRFSIAWPRIFPEKGHYNPKGIDFYKRLTDELLKNDIKPFVTIYHWDLPQWADDLGGWLNREVVDWFGEYVSKLFNELGGYIRNWITLNEPWCSSFLSYFIGEHAPGHKDLGEAVLVSHNLLLAHGKAVEIFRDINSSDSKIGITLNLNEVFPATDSPEDKAAARIADGFQNRWFLDPIFKGEYPKDMLELFGKYAKTDFITDGDLKRISQKLDFLGVNYYTRAVVKKGNDGILEQIDVDNEKTEMGWEVYPESLYNILMRLKNEYTFDLPLYITENGAAYKDVVSDDGHVHDEKRVEFLKKHFKQAKRFIDDGGNLRGYFVWSLM…	800	1	38	https://doi.org/10.1186/1754-6834-5-31	Pei, J., Pang, Q., Zhao, L., Fan, S. & Shi, H. Thermoanaerobacterium thermosaccharolyticum β-glucosidase: a glucose-tolerant enzyme with high specific activity for cellobiose. Biotechnology for Biofuels 5, 31 (2012).
BGL39	Thermoanaerobacterium thermosaccharolyticum	no	N/A	UniProt	D9TR57	MSDFNKDFLFGVATASYQVEGAYNEDGRSMSIWDTFCRQDGKVYKGHNGDVACDHYHLYKDDVKMMKDLGIEAYRFSIAWPRIFPEKGHYNPKGIDFYKRLTDELLKNDIKPFVTIYHWDLPQWADDLGGWLNREVVDWFGEYVSKLFNELGGYIRNWITLNEPWCSSFLSYFIGEHAPGHKDLGEAVLVSHNLLLAHGKAVEIFRDINSSDSKIGITLNLNEVFPATDSPEDKAAARIADGFQNRWFLDPIFKGEYPKDMLELFGKYAKTDFITDGDLKRISQKLDFLGVNYYTRAVVKKGNDGILEQIDVDNEKTEMGWEVYPESLYNILMRLKNEYTFDLPLYITENGAAYKDVVSDDGHVHDEKRVEFLKKHFKQAKRFIDDGGNLRGYFVWSLM…	1000	1	30	https://doi.org/10.1186/1754-6834-5-31	Pei, J., Pang, Q., Zhao, L., Fan, S. & Shi, H. Thermoanaerobacterium thermosaccharolyticum β-glucosidase: a glucose-tolerant enzyme with high specific activity for cellobiose. Biotechnology for Biofuels 5, 31 (2012).
BGL40	Marinomonas MWYL1	no	N/A	UniProt	A6W3B1	MSITLPSHSKMLTSDFIFGVATASFQIEGATTADNRLPSIWDTFCATPGKVKGMDNGEIACDHYHLWEQDIQLIKDLGVDAYRLSIAWPRVMDKKGEANQAGLDFYRNLLKKLKAEGLTVFATLYHWDLPQHLEDKGGWLNRETAYQFKNYADLVTKELAEWVDSWATFNEPFCAAILGYELGIHAPGLSKPAFGRQAAHHILLAHGLALPVIRKNAPKSQVGIVLNMNRSYAASEKTEDQFACLMRETLDNQFFIEPLMKGQYPQLLKTVAPQYLPTILPGDMDIISQPIDFLGMNFYTCNHNAYDADDMFKNVQNSQTVEYTDIGWEIAPHAFTELLVNLHKQYSLPPIYITENGAACADQIIDGEINDEQRVRYLDGHINAVNQAIESGVDIRGYF…	0	2	100	https://doi.org/10.1007/s11033-011-1055-0	Zhao, W. et al. Expression and characterization of a cold-active and xylose-stimulated β-glucosidase from Marinomonas MWYL1 in Escherichia coli. Molecular Biology Reports 39, 2937–2943 (2011).
BGL40	Marinomonas MWYL1	no	N/A	UniProt	A6W3B1	MSITLPSHSKMLTSDFIFGVATASFQIEGATTADNRLPSIWDTFCATPGKVKGMDNGEIACDHYHLWEQDIQLIKDLGVDAYRLSIAWPRVMDKKGEANQAGLDFYRNLLKKLKAEGLTVFATLYHWDLPQHLEDKGGWLNRETAYQFKNYADLVTKELAEWVDSWATFNEPFCAAILGYELGIHAPGLSKPAFGRQAAHHILLAHGLALPVIRKNAPKSQVGIVLNMNRSYAASEKTEDQFACLMRETLDNQFFIEPLMKGQYPQLLKTVAPQYLPTILPGDMDIISQPIDFLGMNFYTCNHNAYDADDMFKNVQNSQTVEYTDIGWEIAPHAFTELLVNLHKQYSLPPIYITENGAACADQIIDGEINDEQRVRYLDGHINAVNQAIESGVDIRGYF…	50	2	115	https://doi.org/10.1007/s11033-011-1055-0	Zhao, W. et al. Expression and characterization of a cold-active and xylose-stimulated β-glucosidase from Marinomonas MWYL1 in Escherichia coli. Molecular Biology Reports 39, 2937–2943 (2011).
BGL40	Marinomonas MWYL1	no	N/A	UniProt	A6W3B1	MSITLPSHSKMLTSDFIFGVATASFQIEGATTADNRLPSIWDTFCATPGKVKGMDNGEIACDHYHLWEQDIQLIKDLGVDAYRLSIAWPRVMDKKGEANQAGLDFYRNLLKKLKAEGLTVFATLYHWDLPQHLEDKGGWLNRETAYQFKNYADLVTKELAEWVDSWATFNEPFCAAILGYELGIHAPGLSKPAFGRQAAHHILLAHGLALPVIRKNAPKSQVGIVLNMNRSYAASEKTEDQFACLMRETLDNQFFIEPLMKGQYPQLLKTVAPQYLPTILPGDMDIISQPIDFLGMNFYTCNHNAYDADDMFKNVQNSQTVEYTDIGWEIAPHAFTELLVNLHKQYSLPPIYITENGAACADQIIDGEINDEQRVRYLDGHINAVNQAIESGVDIRGYF…	100	2	127	https://doi.org/10.1007/s11033-011-1055-0	Zhao, W. et al. Expression and characterization of a cold-active and xylose-stimulated β-glucosidase from Marinomonas MWYL1 in Escherichia coli. Molecular Biology Reports 39, 2937–2943 (2011).
BGL40	Marinomonas MWYL1	no	N/A	UniProt	A6W3B1	MSITLPSHSKMLTSDFIFGVATASFQIEGATTADNRLPSIWDTFCATPGKVKGMDNGEIACDHYHLWEQDIQLIKDLGVDAYRLSIAWPRVMDKKGEANQAGLDFYRNLLKKLKAEGLTVFATLYHWDLPQHLEDKGGWLNRETAYQFKNYADLVTKELAEWVDSWATFNEPFCAAILGYELGIHAPGLSKPAFGRQAAHHILLAHGLALPVIRKNAPKSQVGIVLNMNRSYAASEKTEDQFACLMRETLDNQFFIEPLMKGQYPQLLKTVAPQYLPTILPGDMDIISQPIDFLGMNFYTCNHNAYDADDMFKNVQNSQTVEYTDIGWEIAPHAFTELLVNLHKQYSLPPIYITENGAACADQIIDGEINDEQRVRYLDGHINAVNQAIESGVDIRGYF…	200	2	134	https://doi.org/10.1007/s11033-011-1055-0	Zhao, W. et al. Expression and characterization of a cold-active and xylose-stimulated β-glucosidase from Marinomonas MWYL1 in Escherichia coli. Molecular Biology Reports 39, 2937–2943 (2011).
BGL40	Marinomonas MWYL1	no	N/A	UniProt	A6W3B1	MSITLPSHSKMLTSDFIFGVATASFQIEGATTADNRLPSIWDTFCATPGKVKGMDNGEIACDHYHLWEQDIQLIKDLGVDAYRLSIAWPRVMDKKGEANQAGLDFYRNLLKKLKAEGLTVFATLYHWDLPQHLEDKGGWLNRETAYQFKNYADLVTKELAEWVDSWATFNEPFCAAILGYELGIHAPGLSKPAFGRQAAHHILLAHGLALPVIRKNAPKSQVGIVLNMNRSYAASEKTEDQFACLMRETLDNQFFIEPLMKGQYPQLLKTVAPQYLPTILPGDMDIISQPIDFLGMNFYTCNHNAYDADDMFKNVQNSQTVEYTDIGWEIAPHAFTELLVNLHKQYSLPPIYITENGAACADQIIDGEINDEQRVRYLDGHINAVNQAIESGVDIRGYF…	300	2	122	https://doi.org/10.1007/s11033-011-1055-0	Zhao, W. et al. Expression and characterization of a cold-active and xylose-stimulated β-glucosidase from Marinomonas MWYL1 in Escherichia coli. Molecular Biology Reports 39, 2937–2943 (2011).
BGL40	Marinomonas MWYL1	no	N/A	UniProt	A6W3B1	MSITLPSHSKMLTSDFIFGVATASFQIEGATTADNRLPSIWDTFCATPGKVKGMDNGEIACDHYHLWEQDIQLIKDLGVDAYRLSIAWPRVMDKKGEANQAGLDFYRNLLKKLKAEGLTVFATLYHWDLPQHLEDKGGWLNRETAYQFKNYADLVTKELAEWVDSWATFNEPFCAAILGYELGIHAPGLSKPAFGRQAAHHILLAHGLALPVIRKNAPKSQVGIVLNMNRSYAASEKTEDQFACLMRETLDNQFFIEPLMKGQYPQLLKTVAPQYLPTILPGDMDIISQPIDFLGMNFYTCNHNAYDADDMFKNVQNSQTVEYTDIGWEIAPHAFTELLVNLHKQYSLPPIYITENGAACADQIIDGEINDEQRVRYLDGHINAVNQAIESGVDIRGYF…	400	2	101	https://doi.org/10.1007/s11033-011-1055-0	Zhao, W. et al. Expression and characterization of a cold-active and xylose-stimulated β-glucosidase from Marinomonas MWYL1 in Escherichia coli. Molecular Biology Reports 39, 2937–2943 (2011).
BGL40	Marinomonas MWYL1	no	N/A	UniProt	A6W3B1	MSITLPSHSKMLTSDFIFGVATASFQIEGATTADNRLPSIWDTFCATPGKVKGMDNGEIACDHYHLWEQDIQLIKDLGVDAYRLSIAWPRVMDKKGEANQAGLDFYRNLLKKLKAEGLTVFATLYHWDLPQHLEDKGGWLNRETAYQFKNYADLVTKELAEWVDSWATFNEPFCAAILGYELGIHAPGLSKPAFGRQAAHHILLAHGLALPVIRKNAPKSQVGIVLNMNRSYAASEKTEDQFACLMRETLDNQFFIEPLMKGQYPQLLKTVAPQYLPTILPGDMDIISQPIDFLGMNFYTCNHNAYDADDMFKNVQNSQTVEYTDIGWEIAPHAFTELLVNLHKQYSLPPIYITENGAACADQIIDGEINDEQRVRYLDGHINAVNQAIESGVDIRGYF…	500	2	100	https://doi.org/10.1007/s11033-011-1055-0	Zhao, W. et al. Expression and characterization of a cold-active and xylose-stimulated β-glucosidase from Marinomonas MWYL1 in Escherichia coli. Molecular Biology Reports 39, 2937–2943 (2011).
BGL40	Marinomonas MWYL1	no	N/A	UniProt	A6W3B1	MSITLPSHSKMLTSDFIFGVATASFQIEGATTADNRLPSIWDTFCATPGKVKGMDNGEIACDHYHLWEQDIQLIKDLGVDAYRLSIAWPRVMDKKGEANQAGLDFYRNLLKKLKAEGLTVFATLYHWDLPQHLEDKGGWLNRETAYQFKNYADLVTKELAEWVDSWATFNEPFCAAILGYELGIHAPGLSKPAFGRQAAHHILLAHGLALPVIRKNAPKSQVGIVLNMNRSYAASEKTEDQFACLMRETLDNQFFIEPLMKGQYPQLLKTVAPQYLPTILPGDMDIISQPIDFLGMNFYTCNHNAYDADDMFKNVQNSQTVEYTDIGWEIAPHAFTELLVNLHKQYSLPPIYITENGAACADQIIDGEINDEQRVRYLDGHINAVNQAIESGVDIRGYF…	600	2	95	https://doi.org/10.1007/s11033-011-1055-0	Zhao, W. et al. Expression and characterization of a cold-active and xylose-stimulated β-glucosidase from Marinomonas MWYL1 in Escherichia coli. Molecular Biology Reports 39, 2937–2943 (2011).
BGL41	Aspergillus oryzae	no	N/A	UniProt	Q8T0W7	MWVHTFFFVILLVVVSGARRDVASSDTVYTFPDEFKLGAATASYQIEGAWDENGKGPNIWDTLTHEHPDYVVDGATGDIADDSYHLYKEDVKILKELGAQVYRFSISWARVLPEGHDNIVNQDGIDYYNNLINELLANGIEPMVTMYHWDLPQALQDLGGWPNLVLAKYSENYARVLFKNFGDRVKLWLTFNEPLTFMDGYASEIGMAPSINTPGIGDYLAAHTVIHAHARIYHLYDQEFRAEQGGKVGISLNINWCEPATNSAEDRASCENYQQFNLGLYAHPIFTEEGDYPAVLKDRVSRNSADEGYTDSRLPQFTAEEVEYIRGTHDFLGINFYTALLGKSGVEGYEPSRYRDSGVILTQDAAWPISASSWLKVVPWGFRKELNWIKNEYNNPPVF…	0	10	100	https://doi.org/10.1007/s00253-010-2963-y	Uchima, C. A., Tokuda, G., Watanabe, H., Kitamoto, K. & Arioka, M. Heterologous expression and characterization of a glucose-stimulated β-glucosidase from the termite Neotermes koshunensis in Aspergillus oryzae. Applied Microbiology and Biotechnology 89, 1761–1771 (2010).
BGL41	Aspergillus oryzae	no	N/A	UniProt	Q8T0W7	MWVHTFFFVILLVVVSGARRDVASSDTVYTFPDEFKLGAATASYQIEGAWDENGKGPNIWDTLTHEHPDYVVDGATGDIADDSYHLYKEDVKILKELGAQVYRFSISWARVLPEGHDNIVNQDGIDYYNNLINELLANGIEPMVTMYHWDLPQALQDLGGWPNLVLAKYSENYARVLFKNFGDRVKLWLTFNEPLTFMDGYASEIGMAPSINTPGIGDYLAAHTVIHAHARIYHLYDQEFRAEQGGKVGISLNINWCEPATNSAEDRASCENYQQFNLGLYAHPIFTEEGDYPAVLKDRVSRNSADEGYTDSRLPQFTAEEVEYIRGTHDFLGINFYTALLGKSGVEGYEPSRYRDSGVILTQDAAWPISASSWLKVVPWGFRKELNWIKNEYNNPPVF…	100	10	117	https://doi.org/10.1007/s00253-010-2963-y	Uchima, C. A., Tokuda, G., Watanabe, H., Kitamoto, K. & Arioka, M. Heterologous expression and characterization of a glucose-stimulated β-glucosidase from the termite Neotermes koshunensis in Aspergillus oryzae. Applied Microbiology and Biotechnology 89, 1761–1771 (2010).
BGL41	Aspergillus oryzae	no	N/A	UniProt	Q8T0W7	MWVHTFFFVILLVVVSGARRDVASSDTVYTFPDEFKLGAATASYQIEGAWDENGKGPNIWDTLTHEHPDYVVDGATGDIADDSYHLYKEDVKILKELGAQVYRFSISWARVLPEGHDNIVNQDGIDYYNNLINELLANGIEPMVTMYHWDLPQALQDLGGWPNLVLAKYSENYARVLFKNFGDRVKLWLTFNEPLTFMDGYASEIGMAPSINTPGIGDYLAAHTVIHAHARIYHLYDQEFRAEQGGKVGISLNINWCEPATNSAEDRASCENYQQFNLGLYAHPIFTEEGDYPAVLKDRVSRNSADEGYTDSRLPQFTAEEVEYIRGTHDFLGINFYTALLGKSGVEGYEPSRYRDSGVILTQDAAWPISASSWLKVVPWGFRKELNWIKNEYNNPPVF…	200	10	131	https://doi.org/10.1007/s00253-010-2963-y	Uchima, C. A., Tokuda, G., Watanabe, H., Kitamoto, K. & Arioka, M. Heterologous expression and characterization of a glucose-stimulated β-glucosidase from the termite Neotermes koshunensis in Aspergillus oryzae. Applied Microbiology and Biotechnology 89, 1761–1771 (2010).
BGL41	Aspergillus oryzae	no	N/A	UniProt	Q8T0W7	MWVHTFFFVILLVVVSGARRDVASSDTVYTFPDEFKLGAATASYQIEGAWDENGKGPNIWDTLTHEHPDYVVDGATGDIADDSYHLYKEDVKILKELGAQVYRFSISWARVLPEGHDNIVNQDGIDYYNNLINELLANGIEPMVTMYHWDLPQALQDLGGWPNLVLAKYSENYARVLFKNFGDRVKLWLTFNEPLTFMDGYASEIGMAPSINTPGIGDYLAAHTVIHAHARIYHLYDQEFRAEQGGKVGISLNINWCEPATNSAEDRASCENYQQFNLGLYAHPIFTEEGDYPAVLKDRVSRNSADEGYTDSRLPQFTAEEVEYIRGTHDFLGINFYTALLGKSGVEGYEPSRYRDSGVILTQDAAWPISASSWLKVVPWGFRKELNWIKNEYNNPPVF…	300	10	128	https://doi.org/10.1007/s00253-010-2963-y	Uchima, C. A., Tokuda, G., Watanabe, H., Kitamoto, K. & Arioka, M. Heterologous expression and characterization of a glucose-stimulated β-glucosidase from the termite Neotermes koshunensis in Aspergillus oryzae. Applied Microbiology and Biotechnology 89, 1761–1771 (2010).
BGL41	Aspergillus oryzae	no	N/A	UniProt	Q8T0W7	MWVHTFFFVILLVVVSGARRDVASSDTVYTFPDEFKLGAATASYQIEGAWDENGKGPNIWDTLTHEHPDYVVDGATGDIADDSYHLYKEDVKILKELGAQVYRFSISWARVLPEGHDNIVNQDGIDYYNNLINELLANGIEPMVTMYHWDLPQALQDLGGWPNLVLAKYSENYARVLFKNFGDRVKLWLTFNEPLTFMDGYASEIGMAPSINTPGIGDYLAAHTVIHAHARIYHLYDQEFRAEQGGKVGISLNINWCEPATNSAEDRASCENYQQFNLGLYAHPIFTEEGDYPAVLKDRVSRNSADEGYTDSRLPQFTAEEVEYIRGTHDFLGINFYTALLGKSGVEGYEPSRYRDSGVILTQDAAWPISASSWLKVVPWGFRKELNWIKNEYNNPPVF…	400	10	128	https://doi.org/10.1007/s00253-010-2963-y	Uchima, C. A., Tokuda, G., Watanabe, H., Kitamoto, K. & Arioka, M. Heterologous expression and characterization of a glucose-stimulated β-glucosidase from the termite Neotermes koshunensis in Aspergillus oryzae. Applied Microbiology and Biotechnology 89, 1761–1771 (2010).
BGL41	Aspergillus oryzae	no	N/A	UniProt	Q8T0W7	MWVHTFFFVILLVVVSGARRDVASSDTVYTFPDEFKLGAATASYQIEGAWDENGKGPNIWDTLTHEHPDYVVDGATGDIADDSYHLYKEDVKILKELGAQVYRFSISWARVLPEGHDNIVNQDGIDYYNNLINELLANGIEPMVTMYHWDLPQALQDLGGWPNLVLAKYSENYARVLFKNFGDRVKLWLTFNEPLTFMDGYASEIGMAPSINTPGIGDYLAAHTVIHAHARIYHLYDQEFRAEQGGKVGISLNINWCEPATNSAEDRASCENYQQFNLGLYAHPIFTEEGDYPAVLKDRVSRNSADEGYTDSRLPQFTAEEVEYIRGTHDFLGINFYTALLGKSGVEGYEPSRYRDSGVILTQDAAWPISASSWLKVVPWGFRKELNWIKNEYNNPPVF…	500	10	116	https://doi.org/10.1007/s00253-010-2963-y	Uchima, C. A., Tokuda, G., Watanabe, H., Kitamoto, K. & Arioka, M. Heterologous expression and characterization of a glucose-stimulated β-glucosidase from the termite Neotermes koshunensis in Aspergillus oryzae. Applied Microbiology and Biotechnology 89, 1761–1771 (2010).
BGL41	Aspergillus oryzae	no	N/A	UniProt	Q8T0W7	MWVHTFFFVILLVVVSGARRDVASSDTVYTFPDEFKLGAATASYQIEGAWDENGKGPNIWDTLTHEHPDYVVDGATGDIADDSYHLYKEDVKILKELGAQVYRFSISWARVLPEGHDNIVNQDGIDYYNNLINELLANGIEPMVTMYHWDLPQALQDLGGWPNLVLAKYSENYARVLFKNFGDRVKLWLTFNEPLTFMDGYASEIGMAPSINTPGIGDYLAAHTVIHAHARIYHLYDQEFRAEQGGKVGISLNINWCEPATNSAEDRASCENYQQFNLGLYAHPIFTEEGDYPAVLKDRVSRNSADEGYTDSRLPQFTAEEVEYIRGTHDFLGINFYTALLGKSGVEGYEPSRYRDSGVILTQDAAWPISASSWLKVVPWGFRKELNWIKNEYNNPPVF…	600	10	115	https://doi.org/10.1007/s00253-010-2963-y	Uchima, C. A., Tokuda, G., Watanabe, H., Kitamoto, K. & Arioka, M. Heterologous expression and characterization of a glucose-stimulated β-glucosidase from the termite Neotermes koshunensis in Aspergillus oryzae. Applied Microbiology and Biotechnology 89, 1761–1771 (2010).
BGL41	Aspergillus oryzae	no	N/A	UniProt	Q8T0W7	MWVHTFFFVILLVVVSGARRDVASSDTVYTFPDEFKLGAATASYQIEGAWDENGKGPNIWDTLTHEHPDYVVDGATGDIADDSYHLYKEDVKILKELGAQVYRFSISWARVLPEGHDNIVNQDGIDYYNNLINELLANGIEPMVTMYHWDLPQALQDLGGWPNLVLAKYSENYARVLFKNFGDRVKLWLTFNEPLTFMDGYASEIGMAPSINTPGIGDYLAAHTVIHAHARIYHLYDQEFRAEQGGKVGISLNINWCEPATNSAEDRASCENYQQFNLGLYAHPIFTEEGDYPAVLKDRVSRNSADEGYTDSRLPQFTAEEVEYIRGTHDFLGINFYTALLGKSGVEGYEPSRYRDSGVILTQDAAWPISASSWLKVVPWGFRKELNWIKNEYNNPPVF…	700	10	106	https://doi.org/10.1007/s00253-010-2963-y	Uchima, C. A., Tokuda, G., Watanabe, H., Kitamoto, K. & Arioka, M. Heterologous expression and characterization of a glucose-stimulated β-glucosidase from the termite Neotermes koshunensis in Aspergillus oryzae. Applied Microbiology and Biotechnology 89, 1761–1771 (2010).
BGL41	Aspergillus oryzae	no	N/A	UniProt	Q8T0W7	MWVHTFFFVILLVVVSGARRDVASSDTVYTFPDEFKLGAATASYQIEGAWDENGKGPNIWDTLTHEHPDYVVDGATGDIADDSYHLYKEDVKILKELGAQVYRFSISWARVLPEGHDNIVNQDGIDYYNNLINELLANGIEPMVTMYHWDLPQALQDLGGWPNLVLAKYSENYARVLFKNFGDRVKLWLTFNEPLTFMDGYASEIGMAPSINTPGIGDYLAAHTVIHAHARIYHLYDQEFRAEQGGKVGISLNINWCEPATNSAEDRASCENYQQFNLGLYAHPIFTEEGDYPAVLKDRVSRNSADEGYTDSRLPQFTAEEVEYIRGTHDFLGINFYTALLGKSGVEGYEPSRYRDSGVILTQDAAWPISASSWLKVVPWGFRKELNWIKNEYNNPPVF…	800	10	99	https://doi.org/10.1007/s00253-010-2963-y	Uchima, C. A., Tokuda, G., Watanabe, H., Kitamoto, K. & Arioka, M. Heterologous expression and characterization of a glucose-stimulated β-glucosidase from the termite Neotermes koshunensis in Aspergillus oryzae. Applied Microbiology and Biotechnology 89, 1761–1771 (2010).
BGL41	Aspergillus oryzae	no	N/A	UniProt	Q8T0W7	MWVHTFFFVILLVVVSGARRDVASSDTVYTFPDEFKLGAATASYQIEGAWDENGKGPNIWDTLTHEHPDYVVDGATGDIADDSYHLYKEDVKILKELGAQVYRFSISWARVLPEGHDNIVNQDGIDYYNNLINELLANGIEPMVTMYHWDLPQALQDLGGWPNLVLAKYSENYARVLFKNFGDRVKLWLTFNEPLTFMDGYASEIGMAPSINTPGIGDYLAAHTVIHAHARIYHLYDQEFRAEQGGKVGISLNINWCEPATNSAEDRASCENYQQFNLGLYAHPIFTEEGDYPAVLKDRVSRNSADEGYTDSRLPQFTAEEVEYIRGTHDFLGINFYTALLGKSGVEGYEPSRYRDSGVILTQDAAWPISASSWLKVVPWGFRKELNWIKNEYNNPPVF…	900	10	93	https://doi.org/10.1007/s00253-010-2963-y	Uchima, C. A., Tokuda, G., Watanabe, H., Kitamoto, K. & Arioka, M. Heterologous expression and characterization of a glucose-stimulated β-glucosidase from the termite Neotermes koshunensis in Aspergillus oryzae. Applied Microbiology and Biotechnology 89, 1761–1771 (2010).
BGL41	Aspergillus oryzae	no	N/A	UniProt	Q8T0W7	MWVHTFFFVILLVVVSGARRDVASSDTVYTFPDEFKLGAATASYQIEGAWDENGKGPNIWDTLTHEHPDYVVDGATGDIADDSYHLYKEDVKILKELGAQVYRFSISWARVLPEGHDNIVNQDGIDYYNNLINELLANGIEPMVTMYHWDLPQALQDLGGWPNLVLAKYSENYARVLFKNFGDRVKLWLTFNEPLTFMDGYASEIGMAPSINTPGIGDYLAAHTVIHAHARIYHLYDQEFRAEQGGKVGISLNINWCEPATNSAEDRASCENYQQFNLGLYAHPIFTEEGDYPAVLKDRVSRNSADEGYTDSRLPQFTAEEVEYIRGTHDFLGINFYTALLGKSGVEGYEPSRYRDSGVILTQDAAWPISASSWLKVVPWGFRKELNWIKNEYNNPPVF…	1000	10	91	https://doi.org/10.1007/s00253-010-2963-y	Uchima, C. A., Tokuda, G., Watanabe, H., Kitamoto, K. & Arioka, M. Heterologous expression and characterization of a glucose-stimulated β-glucosidase from the termite Neotermes koshunensis in Aspergillus oryzae. Applied Microbiology and Biotechnology 89, 1761–1771 (2010).
BGL42	Alteromonas australica	no	N/A	UniProt	A0A075P3W9	MDILAEAGSPFAQRDFTIGVATSSFQIEGDADNRELSIWDTFCNKPGKIADASHGLVACDHVNRIEEDLSIINALNVDAYRFSVSWPRIIRQDGSVNQQGLDFYGKILDTLARNNIKAYVTLYHWDLPQYLEDTGGWLNRKTADAFANYVDVVTKAFGDRVFSYATLNEPFCSAYLGYEIGVHAPGLVGKEYGKKAIHHLLLAHGKAMPIIRKNAPKAEAGIVLNFTPFYSNSSSEEDIRATKLAHDHHNDWYIKPLIHGEYPSLIEQIPLAHRPDIKDGDMDIIAAPLDYLGVNYYTRAKVKDDGTSDPCQLPPPEGSETTAMGWEVYPQGLTDLLVQLHTDYTLPPLLITENGLASDDFLNDEGEVNDTQRIRYLATHLQAVANAMEAGVNITGYFV…	0	4	100	https://doi.org/10.1007/s12010-020-03373-z	Sun, J., Wang, W., Ying, Y. & Hao, J. A novel Glucose-Tolerant GH1 Β-Glucosidase and improvement of its glucose tolerance using Site-Directed mutation. Applied Biochemistry and Biotechnology 192, 999–1015 (2020).
BGL42	Alteromonas australica	no	N/A	UniProt	A0A075P3W9	MDILAEAGSPFAQRDFTIGVATSSFQIEGDADNRELSIWDTFCNKPGKIADASHGLVACDHVNRIEEDLSIINALNVDAYRFSVSWPRIIRQDGSVNQQGLDFYGKILDTLARNNIKAYVTLYHWDLPQYLEDTGGWLNRKTADAFANYVDVVTKAFGDRVFSYATLNEPFCSAYLGYEIGVHAPGLVGKEYGKKAIHHLLLAHGKAMPIIRKNAPKAEAGIVLNFTPFYSNSSSEEDIRATKLAHDHHNDWYIKPLIHGEYPSLIEQIPLAHRPDIKDGDMDIIAAPLDYLGVNYYTRAKVKDDGTSDPCQLPPPEGSETTAMGWEVYPQGLTDLLVQLHTDYTLPPLLITENGLASDDFLNDEGEVNDTQRIRYLATHLQAVANAMEAGVNITGYFV…	100	4	113	https://doi.org/10.1007/s12010-020-03373-z	Sun, J., Wang, W., Ying, Y. & Hao, J. A novel Glucose-Tolerant GH1 Β-Glucosidase and improvement of its glucose tolerance using Site-Directed mutation. Applied Biochemistry and Biotechnology 192, 999–1015 (2020).
BGL42	Alteromonas australica	no	N/A	UniProt	A0A075P3W9	MDILAEAGSPFAQRDFTIGVATSSFQIEGDADNRELSIWDTFCNKPGKIADASHGLVACDHVNRIEEDLSIINALNVDAYRFSVSWPRIIRQDGSVNQQGLDFYGKILDTLARNNIKAYVTLYHWDLPQYLEDTGGWLNRKTADAFANYVDVVTKAFGDRVFSYATLNEPFCSAYLGYEIGVHAPGLVGKEYGKKAIHHLLLAHGKAMPIIRKNAPKAEAGIVLNFTPFYSNSSSEEDIRATKLAHDHHNDWYIKPLIHGEYPSLIEQIPLAHRPDIKDGDMDIIAAPLDYLGVNYYTRAKVKDDGTSDPCQLPPPEGSETTAMGWEVYPQGLTDLLVQLHTDYTLPPLLITENGLASDDFLNDEGEVNDTQRIRYLATHLQAVANAMEAGVNITGYFV…	200	4	108	https://doi.org/10.1007/s12010-020-03373-z	Sun, J., Wang, W., Ying, Y. & Hao, J. A novel Glucose-Tolerant GH1 Β-Glucosidase and improvement of its glucose tolerance using Site-Directed mutation. Applied Biochemistry and Biotechnology 192, 999–1015 (2020).
BGL42	Alteromonas australica	no	N/A	UniProt	A0A075P3W9	MDILAEAGSPFAQRDFTIGVATSSFQIEGDADNRELSIWDTFCNKPGKIADASHGLVACDHVNRIEEDLSIINALNVDAYRFSVSWPRIIRQDGSVNQQGLDFYGKILDTLARNNIKAYVTLYHWDLPQYLEDTGGWLNRKTADAFANYVDVVTKAFGDRVFSYATLNEPFCSAYLGYEIGVHAPGLVGKEYGKKAIHHLLLAHGKAMPIIRKNAPKAEAGIVLNFTPFYSNSSSEEDIRATKLAHDHHNDWYIKPLIHGEYPSLIEQIPLAHRPDIKDGDMDIIAAPLDYLGVNYYTRAKVKDDGTSDPCQLPPPEGSETTAMGWEVYPQGLTDLLVQLHTDYTLPPLLITENGLASDDFLNDEGEVNDTQRIRYLATHLQAVANAMEAGVNITGYFV…	400	4	105	https://doi.org/10.1007/s12010-020-03373-z	Sun, J., Wang, W., Ying, Y. & Hao, J. A novel Glucose-Tolerant GH1 Β-Glucosidase and improvement of its glucose tolerance using Site-Directed mutation. Applied Biochemistry and Biotechnology 192, 999–1015 (2020).
BGL42	Alteromonas australica	no	N/A	UniProt	A0A075P3W9	MDILAEAGSPFAQRDFTIGVATSSFQIEGDADNRELSIWDTFCNKPGKIADASHGLVACDHVNRIEEDLSIINALNVDAYRFSVSWPRIIRQDGSVNQQGLDFYGKILDTLARNNIKAYVTLYHWDLPQYLEDTGGWLNRKTADAFANYVDVVTKAFGDRVFSYATLNEPFCSAYLGYEIGVHAPGLVGKEYGKKAIHHLLLAHGKAMPIIRKNAPKAEAGIVLNFTPFYSNSSSEEDIRATKLAHDHHNDWYIKPLIHGEYPSLIEQIPLAHRPDIKDGDMDIIAAPLDYLGVNYYTRAKVKDDGTSDPCQLPPPEGSETTAMGWEVYPQGLTDLLVQLHTDYTLPPLLITENGLASDDFLNDEGEVNDTQRIRYLATHLQAVANAMEAGVNITGYFV…	600	4	94	https://doi.org/10.1007/s12010-020-03373-z	Sun, J., Wang, W., Ying, Y. & Hao, J. A novel Glucose-Tolerant GH1 Β-Glucosidase and improvement of its glucose tolerance using Site-Directed mutation. Applied Biochemistry and Biotechnology 192, 999–1015 (2020).
BGL42	Alteromonas australica	no	N/A	UniProt	A0A075P3W9	MDILAEAGSPFAQRDFTIGVATSSFQIEGDADNRELSIWDTFCNKPGKIADASHGLVACDHVNRIEEDLSIINALNVDAYRFSVSWPRIIRQDGSVNQQGLDFYGKILDTLARNNIKAYVTLYHWDLPQYLEDTGGWLNRKTADAFANYVDVVTKAFGDRVFSYATLNEPFCSAYLGYEIGVHAPGLVGKEYGKKAIHHLLLAHGKAMPIIRKNAPKAEAGIVLNFTPFYSNSSSEEDIRATKLAHDHHNDWYIKPLIHGEYPSLIEQIPLAHRPDIKDGDMDIIAAPLDYLGVNYYTRAKVKDDGTSDPCQLPPPEGSETTAMGWEVYPQGLTDLLVQLHTDYTLPPLLITENGLASDDFLNDEGEVNDTQRIRYLATHLQAVANAMEAGVNITGYFV…	800	4	88	https://doi.org/10.1007/s12010-020-03373-z	Sun, J., Wang, W., Ying, Y. & Hao, J. A novel Glucose-Tolerant GH1 Β-Glucosidase and improvement of its glucose tolerance using Site-Directed mutation. Applied Biochemistry and Biotechnology 192, 999–1015 (2020).
BGL42	Alteromonas australica	no	N/A	UniProt	A0A075P3W9	MDILAEAGSPFAQRDFTIGVATSSFQIEGDADNRELSIWDTFCNKPGKIADASHGLVACDHVNRIEEDLSIINALNVDAYRFSVSWPRIIRQDGSVNQQGLDFYGKILDTLARNNIKAYVTLYHWDLPQYLEDTGGWLNRKTADAFANYVDVVTKAFGDRVFSYATLNEPFCSAYLGYEIGVHAPGLVGKEYGKKAIHHLLLAHGKAMPIIRKNAPKAEAGIVLNFTPFYSNSSSEEDIRATKLAHDHHNDWYIKPLIHGEYPSLIEQIPLAHRPDIKDGDMDIIAAPLDYLGVNYYTRAKVKDDGTSDPCQLPPPEGSETTAMGWEVYPQGLTDLLVQLHTDYTLPPLLITENGLASDDFLNDEGEVNDTQRIRYLATHLQAVANAMEAGVNITGYFV…	1000	4	72	https://doi.org/10.1007/s12010-020-03373-z	Sun, J., Wang, W., Ying, Y. & Hao, J. A novel Glucose-Tolerant GH1 Β-Glucosidase and improvement of its glucose tolerance using Site-Directed mutation. Applied Biochemistry and Biotechnology 192, 999–1015 (2020).
BGL42	Alteromonas australica	no	N/A	UniProt	A0A075P3W9	MDILAEAGSPFAQRDFTIGVATSSFQIEGDADNRELSIWDTFCNKPGKIADASHGLVACDHVNRIEEDLSIINALNVDAYRFSVSWPRIIRQDGSVNQQGLDFYGKILDTLARNNIKAYVTLYHWDLPQYLEDTGGWLNRKTADAFANYVDVVTKAFGDRVFSYATLNEPFCSAYLGYEIGVHAPGLVGKEYGKKAIHHLLLAHGKAMPIIRKNAPKAEAGIVLNFTPFYSNSSSEEDIRATKLAHDHHNDWYIKPLIHGEYPSLIEQIPLAHRPDIKDGDMDIIAAPLDYLGVNYYTRAKVKDDGTSDPCQLPPPEGSETTAMGWEVYPQGLTDLLVQLHTDYTLPPLLITENGLASDDFLNDEGEVNDTQRIRYLATHLQAVANAMEAGVNITGYFV…	1400	4	54	https://doi.org/10.1007/s12010-020-03373-z	Sun, J., Wang, W., Ying, Y. & Hao, J. A novel Glucose-Tolerant GH1 Β-Glucosidase and improvement of its glucose tolerance using Site-Directed mutation. Applied Biochemistry and Biotechnology 192, 999–1015 (2020).
BGL42	Alteromonas australica	no	N/A	UniProt	A0A075P3W9	MDILAEAGSPFAQRDFTIGVATSSFQIEGDADNRELSIWDTFCNKPGKIADASHGLVACDHVNRIEEDLSIINALNVDAYRFSVSWPRIIRQDGSVNQQGLDFYGKILDTLARNNIKAYVTLYHWDLPQYLEDTGGWLNRKTADAFANYVDVVTKAFGDRVFSYATLNEPFCSAYLGYEIGVHAPGLVGKEYGKKAIHHLLLAHGKAMPIIRKNAPKAEAGIVLNFTPFYSNSSSEEDIRATKLAHDHHNDWYIKPLIHGEYPSLIEQIPLAHRPDIKDGDMDIIAAPLDYLGVNYYTRAKVKDDGTSDPCQLPPPEGSETTAMGWEVYPQGLTDLLVQLHTDYTLPPLLITENGLASDDFLNDEGEVNDTQRIRYLATHLQAVANAMEAGVNITGYFV…	1750	4	44	https://doi.org/10.1007/s12010-020-03373-z	Sun, J., Wang, W., Ying, Y. & Hao, J. A novel Glucose-Tolerant GH1 Β-Glucosidase and improvement of its glucose tolerance using Site-Directed mutation. Applied Biochemistry and Biotechnology 192, 999–1015 (2020).
BGL42	Alteromonas australica	no	N/A	UniProt	A0A075P3W9	MDILAEAGSPFAQRDFTIGVATSSFQIEGDADNRELSIWDTFCNKPGKIADASHGLVACDHVNRIEEDLSIINALNVDAYRFSVSWPRIIRQDGSVNQQGLDFYGKILDTLARNNIKAYVTLYHWDLPQYLEDTGGWLNRKTADAFANYVDVVTKAFGDRVFSYATLNEPFCSAYLGYEIGVHAPGLVGKEYGKKAIHHLLLAHGKAMPIIRKNAPKAEAGIVLNFTPFYSNSSSEEDIRATKLAHDHHNDWYIKPLIHGEYPSLIEQIPLAHRPDIKDGDMDIIAAPLDYLGVNYYTRAKVKDDGTSDPCQLPPPEGSETTAMGWEVYPQGLTDLLVQLHTDYTLPPLLITENGLASDDFLNDEGEVNDTQRIRYLATHLQAVANAMEAGVNITGYFV…	2250	4	34	https://doi.org/10.1007/s12010-020-03373-z	Sun, J., Wang, W., Ying, Y. & Hao, J. A novel Glucose-Tolerant GH1 Β-Glucosidase and improvement of its glucose tolerance using Site-Directed mutation. Applied Biochemistry and Biotechnology 192, 999–1015 (2020).
BGL42	Alteromonas australica	no	N/A	UniProt	A0A075P3W9	MDILAEAGSPFAQRDFTIGVATSSFQIEGDADNRELSIWDTFCNKPGKIADASHGLVACDHVNRIEEDLSIINALNVDAYRFSVSWPRIIRQDGSVNQQGLDFYGKILDTLARNNIKAYVTLYHWDLPQYLEDTGGWLNRKTADAFANYVDVVTKAFGDRVFSYATLNEPFCSAYLGYEIGVHAPGLVGKEYGKKAIHHLLLAHGKAMPIIRKNAPKAEAGIVLNFTPFYSNSSSEEDIRATKLAHDHHNDWYIKPLIHGEYPSLIEQIPLAHRPDIKDGDMDIIAAPLDYLGVNYYTRAKVKDDGTSDPCQLPPPEGSETTAMGWEVYPQGLTDLLVQLHTDYTLPPLLITENGLASDDFLNDEGEVNDTQRIRYLATHLQAVANAMEAGVNITGYFV…	3000	4	27	https://doi.org/10.1007/s12010-020-03373-z	Sun, J., Wang, W., Ying, Y. & Hao, J. A novel Glucose-Tolerant GH1 Β-Glucosidase and improvement of its glucose tolerance using Site-Directed mutation. Applied Biochemistry and Biotechnology 192, 999–1015 (2020).
BGL42	Alteromonas australica	no	N/A	UniProt	A0A075P3W9	MDILAEAGSPFAQRDFTIGVATSSFQIEGDADNRELSIWDTFCNKPGKIADASHGLVACDHVNRIEEDLSIINALNVDAYRFSVSWPRIIRQDGSVNQQGLDFYGKILDTLARNNIKAYVTLYHWDLPQYLEDTGGWLNRKTADAFANYVDVVTKAFGDRVFSYATLNEPFCSAYLGYEIGVHAPGLVGKEYGKKAIHHLLLAHGKAMPIIRKNAPKAEAGIVLNFTPFYSNSSSEEDIRATKLAHDHHNDWYIKPLIHGEYPSLIEQIPLAHRPDIKDGDMDIIAAPLDYLGVNYYTRAKVKDDGTSDPCQLPPPEGSETTAMGWEVYPQGLTDLLVQLHTDYTLPPLLITENGLASDDFLNDEGEVNDTQRIRYLATHLQAVANAMEAGVNITGYFV…	3500	4	22	https://doi.org/10.1007/s12010-020-03373-z	Sun, J., Wang, W., Ying, Y. & Hao, J. A novel Glucose-Tolerant GH1 Β-Glucosidase and improvement of its glucose tolerance using Site-Directed mutation. Applied Biochemistry and Biotechnology 192, 999–1015 (2020).
BGL42	Alteromonas australica	no	N/A	UniProt	A0A075P3W9	MDILAEAGSPFAQRDFTIGVATSSFQIEGDADNRELSIWDTFCNKPGKIADASHGLVACDHVNRIEEDLSIINALNVDAYRFSVSWPRIIRQDGSVNQQGLDFYGKILDTLARNNIKAYVTLYHWDLPQYLEDTGGWLNRKTADAFANYVDVVTKAFGDRVFSYATLNEPFCSAYLGYEIGVHAPGLVGKEYGKKAIHHLLLAHGKAMPIIRKNAPKAEAGIVLNFTPFYSNSSSEEDIRATKLAHDHHNDWYIKPLIHGEYPSLIEQIPLAHRPDIKDGDMDIIAAPLDYLGVNYYTRAKVKDDGTSDPCQLPPPEGSETTAMGWEVYPQGLTDLLVQLHTDYTLPPLLITENGLASDDFLNDEGEVNDTQRIRYLATHLQAVANAMEAGVNITGYFV…	4000	4	20	https://doi.org/10.1007/s12010-020-03373-z	Sun, J., Wang, W., Ying, Y. & Hao, J. A novel Glucose-Tolerant GH1 Β-Glucosidase and improvement of its glucose tolerance using Site-Directed mutation. Applied Biochemistry and Biotechnology 192, 999–1015 (2020).
BGL43	Alteromonas australica	yes	F171W	UniProt	A0A075P3W9	MDILAEAGSPFAQRDFTIGVATSSFQIEGDADNRELSIWDTFCNKPGKIADASHGLVACDHVNRIEEDLSIINALNVDAYRFSVSWPRIIRQDGSVNQQGLDFYGKILDTLARNNIKAYVTLYHWDLPQYLEDTGGWLNRKTADAFANYVDVVTKAFGDRVFSYATLNEPWCSAYLGYEIGVHAPGLVGKEYGKKAIHHLLLAHGKAMPIIRKNAPKAEAGIVLNFTPFYSNSSSEEDIRATKLAHDHHNDWYIKPLIHGEYPSLIEQIPLAHRPDIKDGDMDIIAAPLDYLGVNYYTRAKVKDDGTSDPCQLPPPEGSETTAMGWEVYPQGLTDLLVQLHTDYTLPPLLITENGLASDDFLNDEGEVNDTQRIRYLATHLQAVANAMEAGVNITGYFV…	0	4	100	https://doi.org/10.1007/s12010-020-03373-z	Sun, J., Wang, W., Ying, Y. & Hao, J. A novel Glucose-Tolerant GH1 Β-Glucosidase and improvement of its glucose tolerance using Site-Directed mutation. Applied Biochemistry and Biotechnology 192, 999–1015 (2020).
BGL43	Alteromonas australica	yes	F171W	UniProt	A0A075P3W9	MDILAEAGSPFAQRDFTIGVATSSFQIEGDADNRELSIWDTFCNKPGKIADASHGLVACDHVNRIEEDLSIINALNVDAYRFSVSWPRIIRQDGSVNQQGLDFYGKILDTLARNNIKAYVTLYHWDLPQYLEDTGGWLNRKTADAFANYVDVVTKAFGDRVFSYATLNEPWCSAYLGYEIGVHAPGLVGKEYGKKAIHHLLLAHGKAMPIIRKNAPKAEAGIVLNFTPFYSNSSSEEDIRATKLAHDHHNDWYIKPLIHGEYPSLIEQIPLAHRPDIKDGDMDIIAAPLDYLGVNYYTRAKVKDDGTSDPCQLPPPEGSETTAMGWEVYPQGLTDLLVQLHTDYTLPPLLITENGLASDDFLNDEGEVNDTQRIRYLATHLQAVANAMEAGVNITGYFV…	100	4	110	https://doi.org/10.1007/s12010-020-03373-z	Sun, J., Wang, W., Ying, Y. & Hao, J. A novel Glucose-Tolerant GH1 Β-Glucosidase and improvement of its glucose tolerance using Site-Directed mutation. Applied Biochemistry and Biotechnology 192, 999–1015 (2020).
BGL43	Alteromonas australica	yes	F171W	UniProt	A0A075P3W9	MDILAEAGSPFAQRDFTIGVATSSFQIEGDADNRELSIWDTFCNKPGKIADASHGLVACDHVNRIEEDLSIINALNVDAYRFSVSWPRIIRQDGSVNQQGLDFYGKILDTLARNNIKAYVTLYHWDLPQYLEDTGGWLNRKTADAFANYVDVVTKAFGDRVFSYATLNEPWCSAYLGYEIGVHAPGLVGKEYGKKAIHHLLLAHGKAMPIIRKNAPKAEAGIVLNFTPFYSNSSSEEDIRATKLAHDHHNDWYIKPLIHGEYPSLIEQIPLAHRPDIKDGDMDIIAAPLDYLGVNYYTRAKVKDDGTSDPCQLPPPEGSETTAMGWEVYPQGLTDLLVQLHTDYTLPPLLITENGLASDDFLNDEGEVNDTQRIRYLATHLQAVANAMEAGVNITGYFV…	200	4	110	https://doi.org/10.1007/s12010-020-03373-z	Sun, J., Wang, W., Ying, Y. & Hao, J. A novel Glucose-Tolerant GH1 Β-Glucosidase and improvement of its glucose tolerance using Site-Directed mutation. Applied Biochemistry and Biotechnology 192, 999–1015 (2020).
BGL43	Alteromonas australica	yes	F171W	UniProt	A0A075P3W9	MDILAEAGSPFAQRDFTIGVATSSFQIEGDADNRELSIWDTFCNKPGKIADASHGLVACDHVNRIEEDLSIINALNVDAYRFSVSWPRIIRQDGSVNQQGLDFYGKILDTLARNNIKAYVTLYHWDLPQYLEDTGGWLNRKTADAFANYVDVVTKAFGDRVFSYATLNEPWCSAYLGYEIGVHAPGLVGKEYGKKAIHHLLLAHGKAMPIIRKNAPKAEAGIVLNFTPFYSNSSSEEDIRATKLAHDHHNDWYIKPLIHGEYPSLIEQIPLAHRPDIKDGDMDIIAAPLDYLGVNYYTRAKVKDDGTSDPCQLPPPEGSETTAMGWEVYPQGLTDLLVQLHTDYTLPPLLITENGLASDDFLNDEGEVNDTQRIRYLATHLQAVANAMEAGVNITGYFV…	400	4	108	https://doi.org/10.1007/s12010-020-03373-z	Sun, J., Wang, W., Ying, Y. & Hao, J. A novel Glucose-Tolerant GH1 Β-Glucosidase and improvement of its glucose tolerance using Site-Directed mutation. Applied Biochemistry and Biotechnology 192, 999–1015 (2020).
BGL43	Alteromonas australica	yes	F171W	UniProt	A0A075P3W9	MDILAEAGSPFAQRDFTIGVATSSFQIEGDADNRELSIWDTFCNKPGKIADASHGLVACDHVNRIEEDLSIINALNVDAYRFSVSWPRIIRQDGSVNQQGLDFYGKILDTLARNNIKAYVTLYHWDLPQYLEDTGGWLNRKTADAFANYVDVVTKAFGDRVFSYATLNEPWCSAYLGYEIGVHAPGLVGKEYGKKAIHHLLLAHGKAMPIIRKNAPKAEAGIVLNFTPFYSNSSSEEDIRATKLAHDHHNDWYIKPLIHGEYPSLIEQIPLAHRPDIKDGDMDIIAAPLDYLGVNYYTRAKVKDDGTSDPCQLPPPEGSETTAMGWEVYPQGLTDLLVQLHTDYTLPPLLITENGLASDDFLNDEGEVNDTQRIRYLATHLQAVANAMEAGVNITGYFV…	600	4	107	https://doi.org/10.1007/s12010-020-03373-z	Sun, J., Wang, W., Ying, Y. & Hao, J. A novel Glucose-Tolerant GH1 Β-Glucosidase and improvement of its glucose tolerance using Site-Directed mutation. Applied Biochemistry and Biotechnology 192, 999–1015 (2020).
BGL43	Alteromonas australica	yes	F171W	UniProt	A0A075P3W9	MDILAEAGSPFAQRDFTIGVATSSFQIEGDADNRELSIWDTFCNKPGKIADASHGLVACDHVNRIEEDLSIINALNVDAYRFSVSWPRIIRQDGSVNQQGLDFYGKILDTLARNNIKAYVTLYHWDLPQYLEDTGGWLNRKTADAFANYVDVVTKAFGDRVFSYATLNEPWCSAYLGYEIGVHAPGLVGKEYGKKAIHHLLLAHGKAMPIIRKNAPKAEAGIVLNFTPFYSNSSSEEDIRATKLAHDHHNDWYIKPLIHGEYPSLIEQIPLAHRPDIKDGDMDIIAAPLDYLGVNYYTRAKVKDDGTSDPCQLPPPEGSETTAMGWEVYPQGLTDLLVQLHTDYTLPPLLITENGLASDDFLNDEGEVNDTQRIRYLATHLQAVANAMEAGVNITGYFV…	800	4	102	https://doi.org/10.1007/s12010-020-03373-z	Sun, J., Wang, W., Ying, Y. & Hao, J. A novel Glucose-Tolerant GH1 Β-Glucosidase and improvement of its glucose tolerance using Site-Directed mutation. Applied Biochemistry and Biotechnology 192, 999–1015 (2020).
BGL43	Alteromonas australica	yes	F171W	UniProt	A0A075P3W9	MDILAEAGSPFAQRDFTIGVATSSFQIEGDADNRELSIWDTFCNKPGKIADASHGLVACDHVNRIEEDLSIINALNVDAYRFSVSWPRIIRQDGSVNQQGLDFYGKILDTLARNNIKAYVTLYHWDLPQYLEDTGGWLNRKTADAFANYVDVVTKAFGDRVFSYATLNEPWCSAYLGYEIGVHAPGLVGKEYGKKAIHHLLLAHGKAMPIIRKNAPKAEAGIVLNFTPFYSNSSSEEDIRATKLAHDHHNDWYIKPLIHGEYPSLIEQIPLAHRPDIKDGDMDIIAAPLDYLGVNYYTRAKVKDDGTSDPCQLPPPEGSETTAMGWEVYPQGLTDLLVQLHTDYTLPPLLITENGLASDDFLNDEGEVNDTQRIRYLATHLQAVANAMEAGVNITGYFV…	1000	4	93	https://doi.org/10.1007/s12010-020-03373-z	Sun, J., Wang, W., Ying, Y. & Hao, J. A novel Glucose-Tolerant GH1 Β-Glucosidase and improvement of its glucose tolerance using Site-Directed mutation. Applied Biochemistry and Biotechnology 192, 999–1015 (2020).
BGL43	Alteromonas australica	yes	F171W	UniProt	A0A075P3W9	MDILAEAGSPFAQRDFTIGVATSSFQIEGDADNRELSIWDTFCNKPGKIADASHGLVACDHVNRIEEDLSIINALNVDAYRFSVSWPRIIRQDGSVNQQGLDFYGKILDTLARNNIKAYVTLYHWDLPQYLEDTGGWLNRKTADAFANYVDVVTKAFGDRVFSYATLNEPWCSAYLGYEIGVHAPGLVGKEYGKKAIHHLLLAHGKAMPIIRKNAPKAEAGIVLNFTPFYSNSSSEEDIRATKLAHDHHNDWYIKPLIHGEYPSLIEQIPLAHRPDIKDGDMDIIAAPLDYLGVNYYTRAKVKDDGTSDPCQLPPPEGSETTAMGWEVYPQGLTDLLVQLHTDYTLPPLLITENGLASDDFLNDEGEVNDTQRIRYLATHLQAVANAMEAGVNITGYFV…	1400	4	83	https://doi.org/10.1007/s12010-020-03373-z	Sun, J., Wang, W., Ying, Y. & Hao, J. A novel Glucose-Tolerant GH1 Β-Glucosidase and improvement of its glucose tolerance using Site-Directed mutation. Applied Biochemistry and Biotechnology 192, 999–1015 (2020).
BGL43	Alteromonas australica	yes	F171W	UniProt	A0A075P3W9	MDILAEAGSPFAQRDFTIGVATSSFQIEGDADNRELSIWDTFCNKPGKIADASHGLVACDHVNRIEEDLSIINALNVDAYRFSVSWPRIIRQDGSVNQQGLDFYGKILDTLARNNIKAYVTLYHWDLPQYLEDTGGWLNRKTADAFANYVDVVTKAFGDRVFSYATLNEPWCSAYLGYEIGVHAPGLVGKEYGKKAIHHLLLAHGKAMPIIRKNAPKAEAGIVLNFTPFYSNSSSEEDIRATKLAHDHHNDWYIKPLIHGEYPSLIEQIPLAHRPDIKDGDMDIIAAPLDYLGVNYYTRAKVKDDGTSDPCQLPPPEGSETTAMGWEVYPQGLTDLLVQLHTDYTLPPLLITENGLASDDFLNDEGEVNDTQRIRYLATHLQAVANAMEAGVNITGYFV…	1750	4	76	https://doi.org/10.1007/s12010-020-03373-z	Sun, J., Wang, W., Ying, Y. & Hao, J. A novel Glucose-Tolerant GH1 Β-Glucosidase and improvement of its glucose tolerance using Site-Directed mutation. Applied Biochemistry and Biotechnology 192, 999–1015 (2020).
BGL43	Alteromonas australica	yes	F171W	UniProt	A0A075P3W9	MDILAEAGSPFAQRDFTIGVATSSFQIEGDADNRELSIWDTFCNKPGKIADASHGLVACDHVNRIEEDLSIINALNVDAYRFSVSWPRIIRQDGSVNQQGLDFYGKILDTLARNNIKAYVTLYHWDLPQYLEDTGGWLNRKTADAFANYVDVVTKAFGDRVFSYATLNEPWCSAYLGYEIGVHAPGLVGKEYGKKAIHHLLLAHGKAMPIIRKNAPKAEAGIVLNFTPFYSNSSSEEDIRATKLAHDHHNDWYIKPLIHGEYPSLIEQIPLAHRPDIKDGDMDIIAAPLDYLGVNYYTRAKVKDDGTSDPCQLPPPEGSETTAMGWEVYPQGLTDLLVQLHTDYTLPPLLITENGLASDDFLNDEGEVNDTQRIRYLATHLQAVANAMEAGVNITGYFV…	2250	4	67	https://doi.org/10.1007/s12010-020-03373-z	Sun, J., Wang, W., Ying, Y. & Hao, J. A novel Glucose-Tolerant GH1 Β-Glucosidase and improvement of its glucose tolerance using Site-Directed mutation. Applied Biochemistry and Biotechnology 192, 999–1015 (2020).
BGL43	Alteromonas australica	yes	F171W	UniProt	A0A075P3W9	MDILAEAGSPFAQRDFTIGVATSSFQIEGDADNRELSIWDTFCNKPGKIADASHGLVACDHVNRIEEDLSIINALNVDAYRFSVSWPRIIRQDGSVNQQGLDFYGKILDTLARNNIKAYVTLYHWDLPQYLEDTGGWLNRKTADAFANYVDVVTKAFGDRVFSYATLNEPWCSAYLGYEIGVHAPGLVGKEYGKKAIHHLLLAHGKAMPIIRKNAPKAEAGIVLNFTPFYSNSSSEEDIRATKLAHDHHNDWYIKPLIHGEYPSLIEQIPLAHRPDIKDGDMDIIAAPLDYLGVNYYTRAKVKDDGTSDPCQLPPPEGSETTAMGWEVYPQGLTDLLVQLHTDYTLPPLLITENGLASDDFLNDEGEVNDTQRIRYLATHLQAVANAMEAGVNITGYFV…	3000	4	47	https://doi.org/10.1007/s12010-020-03373-z	Sun, J., Wang, W., Ying, Y. & Hao, J. A novel Glucose-Tolerant GH1 Β-Glucosidase and improvement of its glucose tolerance using Site-Directed mutation. Applied Biochemistry and Biotechnology 192, 999–1015 (2020).
BGL43	Alteromonas australica	yes	F171W	UniProt	A0A075P3W9	MDILAEAGSPFAQRDFTIGVATSSFQIEGDADNRELSIWDTFCNKPGKIADASHGLVACDHVNRIEEDLSIINALNVDAYRFSVSWPRIIRQDGSVNQQGLDFYGKILDTLARNNIKAYVTLYHWDLPQYLEDTGGWLNRKTADAFANYVDVVTKAFGDRVFSYATLNEPWCSAYLGYEIGVHAPGLVGKEYGKKAIHHLLLAHGKAMPIIRKNAPKAEAGIVLNFTPFYSNSSSEEDIRATKLAHDHHNDWYIKPLIHGEYPSLIEQIPLAHRPDIKDGDMDIIAAPLDYLGVNYYTRAKVKDDGTSDPCQLPPPEGSETTAMGWEVYPQGLTDLLVQLHTDYTLPPLLITENGLASDDFLNDEGEVNDTQRIRYLATHLQAVANAMEAGVNITGYFV…	3500	4	43	https://doi.org/10.1007/s12010-020-03373-z	Sun, J., Wang, W., Ying, Y. & Hao, J. A novel Glucose-Tolerant GH1 Β-Glucosidase and improvement of its glucose tolerance using Site-Directed mutation. Applied Biochemistry and Biotechnology 192, 999–1015 (2020).
BGL43	Alteromonas australica	yes	F171W	UniProt	A0A075P3W9	MDILAEAGSPFAQRDFTIGVATSSFQIEGDADNRELSIWDTFCNKPGKIADASHGLVACDHVNRIEEDLSIINALNVDAYRFSVSWPRIIRQDGSVNQQGLDFYGKILDTLARNNIKAYVTLYHWDLPQYLEDTGGWLNRKTADAFANYVDVVTKAFGDRVFSYATLNEPWCSAYLGYEIGVHAPGLVGKEYGKKAIHHLLLAHGKAMPIIRKNAPKAEAGIVLNFTPFYSNSSSEEDIRATKLAHDHHNDWYIKPLIHGEYPSLIEQIPLAHRPDIKDGDMDIIAAPLDYLGVNYYTRAKVKDDGTSDPCQLPPPEGSETTAMGWEVYPQGLTDLLVQLHTDYTLPPLLITENGLASDDFLNDEGEVNDTQRIRYLATHLQAVANAMEAGVNITGYFV…	4000	4	41	https://doi.org/10.1007/s12010-020-03373-z	Sun, J., Wang, W., Ying, Y. & Hao, J. A novel Glucose-Tolerant GH1 Β-Glucosidase and improvement of its glucose tolerance using Site-Directed mutation. Applied Biochemistry and Biotechnology 192, 999–1015 (2020).
BGL44	Uncultured bacterium	yes	S167A/W178L	EMBL	QED88370	MIKFPDQFLWGAATSAYQIEGSPLADGAGPSIWHRFVHSPGLTAKGETGDIACDHYNRYRDDIALMRSLGLQAYRFSVNWGRIFPDGTGRLNSAGLDFYERLVDALLEAGIEPLATLYHWDLPAALDDRGGWLNPEIAHWFADYAGAMFERLDGRVKRWATLNEPWAITDGGYLHGALAPGHRNVFEAPIASRNLMLAHGAAVQRYRQAGKHEIGLVVNIEPKYPASESDSDRNAAARSDAYMNRQYLDPAFGLGCPTEMAEIFGPAWRDWTAEELALAAQPIDWLGINYYTRGVMKHDDAKPPVRADYVRQPGATYTETGWEVFEQGLTETLLWVKERYGDIPLYVTENGSAFDDPPTAQGGRLEDPARVDYLERHLRAVHAAIAGGADVRGYMAWSL…	0	5	100	https://doi.org/10.1021/acs.jafc.0c01817	Cao, L. et al. Engineering of β-Glucosidase Bgl15 with Simultaneously Enhanced Glucose Tolerance and Thermostability To Improve Its Performance in High-Solid Cellulose Hydrolysis. Journal of Agricultural and Food Chemistry 68, 5391–5401 (2020).
BGL44	Uncultured bacterium	yes	S167A/W178L	EMBL	QED88370	MIKFPDQFLWGAATSAYQIEGSPLADGAGPSIWHRFVHSPGLTAKGETGDIACDHYNRYRDDIALMRSLGLQAYRFSVNWGRIFPDGTGRLNSAGLDFYERLVDALLEAGIEPLATLYHWDLPAALDDRGGWLNPEIAHWFADYAGAMFERLDGRVKRWATLNEPWAITDGGYLHGALAPGHRNVFEAPIASRNLMLAHGAAVQRYRQAGKHEIGLVVNIEPKYPASESDSDRNAAARSDAYMNRQYLDPAFGLGCPTEMAEIFGPAWRDWTAEELALAAQPIDWLGINYYTRGVMKHDDAKPPVRADYVRQPGATYTETGWEVFEQGLTETLLWVKERYGDIPLYVTENGSAFDDPPTAQGGRLEDPARVDYLERHLRAVHAAIAGGADVRGYMAWSL…	15	5	92	https://doi.org/10.1021/acs.jafc.0c01817	Cao, L. et al. Engineering of β-Glucosidase Bgl15 with Simultaneously Enhanced Glucose Tolerance and Thermostability To Improve Its Performance in High-Solid Cellulose Hydrolysis. Journal of Agricultural and Food Chemistry 68, 5391–5401 (2020).
BGL44	Uncultured bacterium	yes	S167A/W178L	EMBL	QED88370	MIKFPDQFLWGAATSAYQIEGSPLADGAGPSIWHRFVHSPGLTAKGETGDIACDHYNRYRDDIALMRSLGLQAYRFSVNWGRIFPDGTGRLNSAGLDFYERLVDALLEAGIEPLATLYHWDLPAALDDRGGWLNPEIAHWFADYAGAMFERLDGRVKRWATLNEPWAITDGGYLHGALAPGHRNVFEAPIASRNLMLAHGAAVQRYRQAGKHEIGLVVNIEPKYPASESDSDRNAAARSDAYMNRQYLDPAFGLGCPTEMAEIFGPAWRDWTAEELALAAQPIDWLGINYYTRGVMKHDDAKPPVRADYVRQPGATYTETGWEVFEQGLTETLLWVKERYGDIPLYVTENGSAFDDPPTAQGGRLEDPARVDYLERHLRAVHAAIAGGADVRGYMAWSL…	50	5	89	https://doi.org/10.1021/acs.jafc.0c01817	Cao, L. et al. Engineering of β-Glucosidase Bgl15 with Simultaneously Enhanced Glucose Tolerance and Thermostability To Improve Its Performance in High-Solid Cellulose Hydrolysis. Journal of Agricultural and Food Chemistry 68, 5391–5401 (2020).
BGL44	Uncultured bacterium	yes	S167A/W178L	EMBL	QED88370	MIKFPDQFLWGAATSAYQIEGSPLADGAGPSIWHRFVHSPGLTAKGETGDIACDHYNRYRDDIALMRSLGLQAYRFSVNWGRIFPDGTGRLNSAGLDFYERLVDALLEAGIEPLATLYHWDLPAALDDRGGWLNPEIAHWFADYAGAMFERLDGRVKRWATLNEPWAITDGGYLHGALAPGHRNVFEAPIASRNLMLAHGAAVQRYRQAGKHEIGLVVNIEPKYPASESDSDRNAAARSDAYMNRQYLDPAFGLGCPTEMAEIFGPAWRDWTAEELALAAQPIDWLGINYYTRGVMKHDDAKPPVRADYVRQPGATYTETGWEVFEQGLTETLLWVKERYGDIPLYVTENGSAFDDPPTAQGGRLEDPARVDYLERHLRAVHAAIAGGADVRGYMAWSL…	100	5	81	https://doi.org/10.1021/acs.jafc.0c01817	Cao, L. et al. Engineering of β-Glucosidase Bgl15 with Simultaneously Enhanced Glucose Tolerance and Thermostability To Improve Its Performance in High-Solid Cellulose Hydrolysis. Journal of Agricultural and Food Chemistry 68, 5391–5401 (2020).
BGL44	Uncultured bacterium	yes	S167A/W178L	EMBL	QED88370	MIKFPDQFLWGAATSAYQIEGSPLADGAGPSIWHRFVHSPGLTAKGETGDIACDHYNRYRDDIALMRSLGLQAYRFSVNWGRIFPDGTGRLNSAGLDFYERLVDALLEAGIEPLATLYHWDLPAALDDRGGWLNPEIAHWFADYAGAMFERLDGRVKRWATLNEPWAITDGGYLHGALAPGHRNVFEAPIASRNLMLAHGAAVQRYRQAGKHEIGLVVNIEPKYPASESDSDRNAAARSDAYMNRQYLDPAFGLGCPTEMAEIFGPAWRDWTAEELALAAQPIDWLGINYYTRGVMKHDDAKPPVRADYVRQPGATYTETGWEVFEQGLTETLLWVKERYGDIPLYVTENGSAFDDPPTAQGGRLEDPARVDYLERHLRAVHAAIAGGADVRGYMAWSL…	200	5	62	https://doi.org/10.1021/acs.jafc.0c01817	Cao, L. et al. Engineering of β-Glucosidase Bgl15 with Simultaneously Enhanced Glucose Tolerance and Thermostability To Improve Its Performance in High-Solid Cellulose Hydrolysis. Journal of Agricultural and Food Chemistry 68, 5391–5401 (2020).
BGL44	Uncultured bacterium	yes	S167A/W178L	EMBL	QED88370	MIKFPDQFLWGAATSAYQIEGSPLADGAGPSIWHRFVHSPGLTAKGETGDIACDHYNRYRDDIALMRSLGLQAYRFSVNWGRIFPDGTGRLNSAGLDFYERLVDALLEAGIEPLATLYHWDLPAALDDRGGWLNPEIAHWFADYAGAMFERLDGRVKRWATLNEPWAITDGGYLHGALAPGHRNVFEAPIASRNLMLAHGAAVQRYRQAGKHEIGLVVNIEPKYPASESDSDRNAAARSDAYMNRQYLDPAFGLGCPTEMAEIFGPAWRDWTAEELALAAQPIDWLGINYYTRGVMKHDDAKPPVRADYVRQPGATYTETGWEVFEQGLTETLLWVKERYGDIPLYVTENGSAFDDPPTAQGGRLEDPARVDYLERHLRAVHAAIAGGADVRGYMAWSL…	500	5	35	https://doi.org/10.1021/acs.jafc.0c01817	Cao, L. et al. Engineering of β-Glucosidase Bgl15 with Simultaneously Enhanced Glucose Tolerance and Thermostability To Improve Its Performance in High-Solid Cellulose Hydrolysis. Journal of Agricultural and Food Chemistry 68, 5391–5401 (2020).
BGL44	Uncultured bacterium	yes	S167A/W178L	EMBL	QED88370	MIKFPDQFLWGAATSAYQIEGSPLADGAGPSIWHRFVHSPGLTAKGETGDIACDHYNRYRDDIALMRSLGLQAYRFSVNWGRIFPDGTGRLNSAGLDFYERLVDALLEAGIEPLATLYHWDLPAALDDRGGWLNPEIAHWFADYAGAMFERLDGRVKRWATLNEPWAITDGGYLHGALAPGHRNVFEAPIASRNLMLAHGAAVQRYRQAGKHEIGLVVNIEPKYPASESDSDRNAAARSDAYMNRQYLDPAFGLGCPTEMAEIFGPAWRDWTAEELALAAQPIDWLGINYYTRGVMKHDDAKPPVRADYVRQPGATYTETGWEVFEQGLTETLLWVKERYGDIPLYVTENGSAFDDPPTAQGGRLEDPARVDYLERHLRAVHAAIAGGADVRGYMAWSL…	1000	5	17	https://doi.org/10.1021/acs.jafc.0c01817	Cao, L. et al. Engineering of β-Glucosidase Bgl15 with Simultaneously Enhanced Glucose Tolerance and Thermostability To Improve Its Performance in High-Solid Cellulose Hydrolysis. Journal of Agricultural and Food Chemistry 68, 5391–5401 (2020).
BGL45	Uncultured bacterium	yes	A167V/W178L	EMBL	QED88370	MIKFPDQFLWGAATSAYQIEGSPLADGAGPSIWHRFVHSPGLTAKGETGDIACDHYNRYRDDIALMRSLGLQAYRFSVNWGRIFPDGTGRLNSAGLDFYERLVDALLEAGIEPLATLYHWDLPAALDDRGGWLNPEIAHWFADYAGAMFERLDGRVKRWATLNEPWVITDGGYLHGALAPGHRNVFEAPIASRNLMLAHGAAVQRYRQAGKHEIGLVVNIEPKYPASESDSDRNAAARSDAYMNRQYLDPAFGLGCPTEMAEIFGPAWRDWTAEELALAAQPIDWLGINYYTRGVMKHDDAKPPVRADYVRQPGATYTETGWEVFEQGLTETLLWVKERYGDIPLYVTENGSAFDDPPTAQGGRLEDPARVDYLERHLRAVHAAIAGGADVRGYMAWSL…	0	5	100	https://doi.org/10.1021/acs.jafc.0c01817	Cao, L. et al. Engineering of β-Glucosidase Bgl15 with Simultaneously Enhanced Glucose Tolerance and Thermostability To Improve Its Performance in High-Solid Cellulose Hydrolysis. Journal of Agricultural and Food Chemistry 68, 5391–5401 (2020).
BGL45	Uncultured bacterium	yes	A167V/W178L	EMBL	QED88370	MIKFPDQFLWGAATSAYQIEGSPLADGAGPSIWHRFVHSPGLTAKGETGDIACDHYNRYRDDIALMRSLGLQAYRFSVNWGRIFPDGTGRLNSAGLDFYERLVDALLEAGIEPLATLYHWDLPAALDDRGGWLNPEIAHWFADYAGAMFERLDGRVKRWATLNEPWVITDGGYLHGALAPGHRNVFEAPIASRNLMLAHGAAVQRYRQAGKHEIGLVVNIEPKYPASESDSDRNAAARSDAYMNRQYLDPAFGLGCPTEMAEIFGPAWRDWTAEELALAAQPIDWLGINYYTRGVMKHDDAKPPVRADYVRQPGATYTETGWEVFEQGLTETLLWVKERYGDIPLYVTENGSAFDDPPTAQGGRLEDPARVDYLERHLRAVHAAIAGGADVRGYMAWSL…	50	5	153	https://doi.org/10.1021/acs.jafc.0c01817	Cao, L. et al. Engineering of β-Glucosidase Bgl15 with Simultaneously Enhanced Glucose Tolerance and Thermostability To Improve Its Performance in High-Solid Cellulose Hydrolysis. Journal of Agricultural and Food Chemistry 68, 5391–5401 (2020).
BGL45	Uncultured bacterium	yes	A167V/W178L	EMBL	QED88370	MIKFPDQFLWGAATSAYQIEGSPLADGAGPSIWHRFVHSPGLTAKGETGDIACDHYNRYRDDIALMRSLGLQAYRFSVNWGRIFPDGTGRLNSAGLDFYERLVDALLEAGIEPLATLYHWDLPAALDDRGGWLNPEIAHWFADYAGAMFERLDGRVKRWATLNEPWVITDGGYLHGALAPGHRNVFEAPIASRNLMLAHGAAVQRYRQAGKHEIGLVVNIEPKYPASESDSDRNAAARSDAYMNRQYLDPAFGLGCPTEMAEIFGPAWRDWTAEELALAAQPIDWLGINYYTRGVMKHDDAKPPVRADYVRQPGATYTETGWEVFEQGLTETLLWVKERYGDIPLYVTENGSAFDDPPTAQGGRLEDPARVDYLERHLRAVHAAIAGGADVRGYMAWSL…	100	5	189	https://doi.org/10.1021/acs.jafc.0c01817	Cao, L. et al. Engineering of β-Glucosidase Bgl15 with Simultaneously Enhanced Glucose Tolerance and Thermostability To Improve Its Performance in High-Solid Cellulose Hydrolysis. Journal of Agricultural and Food Chemistry 68, 5391–5401 (2020).
BGL45	Uncultured bacterium	yes	A167V/W178L	EMBL	QED88370	MIKFPDQFLWGAATSAYQIEGSPLADGAGPSIWHRFVHSPGLTAKGETGDIACDHYNRYRDDIALMRSLGLQAYRFSVNWGRIFPDGTGRLNSAGLDFYERLVDALLEAGIEPLATLYHWDLPAALDDRGGWLNPEIAHWFADYAGAMFERLDGRVKRWATLNEPWVITDGGYLHGALAPGHRNVFEAPIASRNLMLAHGAAVQRYRQAGKHEIGLVVNIEPKYPASESDSDRNAAARSDAYMNRQYLDPAFGLGCPTEMAEIFGPAWRDWTAEELALAAQPIDWLGINYYTRGVMKHDDAKPPVRADYVRQPGATYTETGWEVFEQGLTETLLWVKERYGDIPLYVTENGSAFDDPPTAQGGRLEDPARVDYLERHLRAVHAAIAGGADVRGYMAWSL…	200	5	226	https://doi.org/10.1021/acs.jafc.0c01817	Cao, L. et al. Engineering of β-Glucosidase Bgl15 with Simultaneously Enhanced Glucose Tolerance and Thermostability To Improve Its Performance in High-Solid Cellulose Hydrolysis. Journal of Agricultural and Food Chemistry 68, 5391–5401 (2020).
BGL45	Uncultured bacterium	yes	A167V/W178L	EMBL	QED88370	MIKFPDQFLWGAATSAYQIEGSPLADGAGPSIWHRFVHSPGLTAKGETGDIACDHYNRYRDDIALMRSLGLQAYRFSVNWGRIFPDGTGRLNSAGLDFYERLVDALLEAGIEPLATLYHWDLPAALDDRGGWLNPEIAHWFADYAGAMFERLDGRVKRWATLNEPWVITDGGYLHGALAPGHRNVFEAPIASRNLMLAHGAAVQRYRQAGKHEIGLVVNIEPKYPASESDSDRNAAARSDAYMNRQYLDPAFGLGCPTEMAEIFGPAWRDWTAEELALAAQPIDWLGINYYTRGVMKHDDAKPPVRADYVRQPGATYTETGWEVFEQGLTETLLWVKERYGDIPLYVTENGSAFDDPPTAQGGRLEDPARVDYLERHLRAVHAAIAGGADVRGYMAWSL…	500	5	204	https://doi.org/10.1021/acs.jafc.0c01817	Cao, L. et al. Engineering of β-Glucosidase Bgl15 with Simultaneously Enhanced Glucose Tolerance and Thermostability To Improve Its Performance in High-Solid Cellulose Hydrolysis. Journal of Agricultural and Food Chemistry 68, 5391–5401 (2020).
BGL45	Uncultured bacterium	yes	A167V/W178L	EMBL	QED88370	MIKFPDQFLWGAATSAYQIEGSPLADGAGPSIWHRFVHSPGLTAKGETGDIACDHYNRYRDDIALMRSLGLQAYRFSVNWGRIFPDGTGRLNSAGLDFYERLVDALLEAGIEPLATLYHWDLPAALDDRGGWLNPEIAHWFADYAGAMFERLDGRVKRWATLNEPWVITDGGYLHGALAPGHRNVFEAPIASRNLMLAHGAAVQRYRQAGKHEIGLVVNIEPKYPASESDSDRNAAARSDAYMNRQYLDPAFGLGCPTEMAEIFGPAWRDWTAEELALAAQPIDWLGINYYTRGVMKHDDAKPPVRADYVRQPGATYTETGWEVFEQGLTETLLWVKERYGDIPLYVTENGSAFDDPPTAQGGRLEDPARVDYLERHLRAVHAAIAGGADVRGYMAWSL…	1000	5	129	https://doi.org/10.1021/acs.jafc.0c01817	Cao, L. et al. Engineering of β-Glucosidase Bgl15 with Simultaneously Enhanced Glucose Tolerance and Thermostability To Improve Its Performance in High-Solid Cellulose Hydrolysis. Journal of Agricultural and Food Chemistry 68, 5391–5401 (2020).
BGL45	Uncultured bacterium	yes	A167V/W178L	EMBL	QED88370	MIKFPDQFLWGAATSAYQIEGSPLADGAGPSIWHRFVHSPGLTAKGETGDIACDHYNRYRDDIALMRSLGLQAYRFSVNWGRIFPDGTGRLNSAGLDFYERLVDALLEAGIEPLATLYHWDLPAALDDRGGWLNPEIAHWFADYAGAMFERLDGRVKRWATLNEPWVITDGGYLHGALAPGHRNVFEAPIASRNLMLAHGAAVQRYRQAGKHEIGLVVNIEPKYPASESDSDRNAAARSDAYMNRQYLDPAFGLGCPTEMAEIFGPAWRDWTAEELALAAQPIDWLGINYYTRGVMKHDDAKPPVRADYVRQPGATYTETGWEVFEQGLTETLLWVKERYGDIPLYVTENGSAFDDPPTAQGGRLEDPARVDYLERHLRAVHAAIAGGADVRGYMAWSL…	1500	5	89	https://doi.org/10.1021/acs.jafc.0c01817	Cao, L. et al. Engineering of β-Glucosidase Bgl15 with Simultaneously Enhanced Glucose Tolerance and Thermostability To Improve Its Performance in High-Solid Cellulose Hydrolysis. Journal of Agricultural and Food Chemistry 68, 5391–5401 (2020).
BGL45	Uncultured bacterium	yes	A167V/W178L	EMBL	QED88370	MIKFPDQFLWGAATSAYQIEGSPLADGAGPSIWHRFVHSPGLTAKGETGDIACDHYNRYRDDIALMRSLGLQAYRFSVNWGRIFPDGTGRLNSAGLDFYERLVDALLEAGIEPLATLYHWDLPAALDDRGGWLNPEIAHWFADYAGAMFERLDGRVKRWATLNEPWVITDGGYLHGALAPGHRNVFEAPIASRNLMLAHGAAVQRYRQAGKHEIGLVVNIEPKYPASESDSDRNAAARSDAYMNRQYLDPAFGLGCPTEMAEIFGPAWRDWTAEELALAAQPIDWLGINYYTRGVMKHDDAKPPVRADYVRQPGATYTETGWEVFEQGLTETLLWVKERYGDIPLYVTENGSAFDDPPTAQGGRLEDPARVDYLERHLRAVHAAIAGGADVRGYMAWSL…	2000	5	51	https://doi.org/10.1021/acs.jafc.0c01817	Cao, L. et al. Engineering of β-Glucosidase Bgl15 with Simultaneously Enhanced Glucose Tolerance and Thermostability To Improve Its Performance in High-Solid Cellulose Hydrolysis. Journal of Agricultural and Food Chemistry 68, 5391–5401 (2020).
BGL45	Uncultured bacterium	yes	A167V/W178L	EMBL	QED88370	MIKFPDQFLWGAATSAYQIEGSPLADGAGPSIWHRFVHSPGLTAKGETGDIACDHYNRYRDDIALMRSLGLQAYRFSVNWGRIFPDGTGRLNSAGLDFYERLVDALLEAGIEPLATLYHWDLPAALDDRGGWLNPEIAHWFADYAGAMFERLDGRVKRWATLNEPWVITDGGYLHGALAPGHRNVFEAPIASRNLMLAHGAAVQRYRQAGKHEIGLVVNIEPKYPASESDSDRNAAARSDAYMNRQYLDPAFGLGCPTEMAEIFGPAWRDWTAEELALAAQPIDWLGINYYTRGVMKHDDAKPPVRADYVRQPGATYTETGWEVFEQGLTETLLWVKERYGDIPLYVTENGSAFDDPPTAQGGRLEDPARVDYLERHLRAVHAAIAGGADVRGYMAWSL…	2500	5	22	https://doi.org/10.1021/acs.jafc.0c01817	Cao, L. et al. Engineering of β-Glucosidase Bgl15 with Simultaneously Enhanced Glucose Tolerance and Thermostability To Improve Its Performance in High-Solid Cellulose Hydrolysis. Journal of Agricultural and Food Chemistry 68, 5391–5401 (2020).
BGL46	Uncultured bacterium	yes	V167C/W178L/A396V	EMBL	QED88370	MIKFPDQFLWGAATSAYQIEGSPLADGAGPSIWHRFVHSPGLTAKGETGDIACDHYNRYRDDIALMRSLGLQAYRFSVNWGRIFPDGTGRLNSAGLDFYERLVDALLEAGIEPLATLYHWDLPAALDDRGGWLNPEIAHWFADYAGAMFERLDGRVKRWATLNEPWCITDGGYLHGALAPGHRNVFEAPIASRNLMLAHGAAVQRYRQAGKHEIGLVVNIEPKYPASESDSDRNAAARSDAYMNRQYLDPAFGLGCPTEMAEIFGPAWRDWTAEELALAAQPIDWLGINYYTRGVMKHDDAKPPVRADYVRQPGATYTETGWEVFEQGLTETLLWVKERYGDIPLYVTENGSAFDDPPTAQGGRLEDPARVDYLERHLRAVHAAIAGGADVRGYMVWSL…	0	5	100	https://doi.org/10.1021/acs.jafc.0c01817	Cao, L. et al. Engineering of β-Glucosidase Bgl15 with Simultaneously Enhanced Glucose Tolerance and Thermostability To Improve Its Performance in High-Solid Cellulose Hydrolysis. Journal of Agricultural and Food Chemistry 68, 5391–5401 (2020).
BGL46	Uncultured bacterium	yes	V167C/W178L/A396V	EMBL	QED88370	MIKFPDQFLWGAATSAYQIEGSPLADGAGPSIWHRFVHSPGLTAKGETGDIACDHYNRYRDDIALMRSLGLQAYRFSVNWGRIFPDGTGRLNSAGLDFYERLVDALLEAGIEPLATLYHWDLPAALDDRGGWLNPEIAHWFADYAGAMFERLDGRVKRWATLNEPWCITDGGYLHGALAPGHRNVFEAPIASRNLMLAHGAAVQRYRQAGKHEIGLVVNIEPKYPASESDSDRNAAARSDAYMNRQYLDPAFGLGCPTEMAEIFGPAWRDWTAEELALAAQPIDWLGINYYTRGVMKHDDAKPPVRADYVRQPGATYTETGWEVFEQGLTETLLWVKERYGDIPLYVTENGSAFDDPPTAQGGRLEDPARVDYLERHLRAVHAAIAGGADVRGYMVWSL…	50	5	118	https://doi.org/10.1021/acs.jafc.0c01817	Cao, L. et al. Engineering of β-Glucosidase Bgl15 with Simultaneously Enhanced Glucose Tolerance and Thermostability To Improve Its Performance in High-Solid Cellulose Hydrolysis. Journal of Agricultural and Food Chemistry 68, 5391–5401 (2020).
BGL46	Uncultured bacterium	yes	V167C/W178L/A396V	EMBL	QED88370	MIKFPDQFLWGAATSAYQIEGSPLADGAGPSIWHRFVHSPGLTAKGETGDIACDHYNRYRDDIALMRSLGLQAYRFSVNWGRIFPDGTGRLNSAGLDFYERLVDALLEAGIEPLATLYHWDLPAALDDRGGWLNPEIAHWFADYAGAMFERLDGRVKRWATLNEPWCITDGGYLHGALAPGHRNVFEAPIASRNLMLAHGAAVQRYRQAGKHEIGLVVNIEPKYPASESDSDRNAAARSDAYMNRQYLDPAFGLGCPTEMAEIFGPAWRDWTAEELALAAQPIDWLGINYYTRGVMKHDDAKPPVRADYVRQPGATYTETGWEVFEQGLTETLLWVKERYGDIPLYVTENGSAFDDPPTAQGGRLEDPARVDYLERHLRAVHAAIAGGADVRGYMVWSL…	100	5	122	https://doi.org/10.1021/acs.jafc.0c01817	Cao, L. et al. Engineering of β-Glucosidase Bgl15 with Simultaneously Enhanced Glucose Tolerance and Thermostability To Improve Its Performance in High-Solid Cellulose Hydrolysis. Journal of Agricultural and Food Chemistry 68, 5391–5401 (2020).
BGL46	Uncultured bacterium	yes	V167C/W178L/A396V	EMBL	QED88370	MIKFPDQFLWGAATSAYQIEGSPLADGAGPSIWHRFVHSPGLTAKGETGDIACDHYNRYRDDIALMRSLGLQAYRFSVNWGRIFPDGTGRLNSAGLDFYERLVDALLEAGIEPLATLYHWDLPAALDDRGGWLNPEIAHWFADYAGAMFERLDGRVKRWATLNEPWCITDGGYLHGALAPGHRNVFEAPIASRNLMLAHGAAVQRYRQAGKHEIGLVVNIEPKYPASESDSDRNAAARSDAYMNRQYLDPAFGLGCPTEMAEIFGPAWRDWTAEELALAAQPIDWLGINYYTRGVMKHDDAKPPVRADYVRQPGATYTETGWEVFEQGLTETLLWVKERYGDIPLYVTENGSAFDDPPTAQGGRLEDPARVDYLERHLRAVHAAIAGGADVRGYMVWSL…	200	5	133	https://doi.org/10.1021/acs.jafc.0c01817	Cao, L. et al. Engineering of β-Glucosidase Bgl15 with Simultaneously Enhanced Glucose Tolerance and Thermostability To Improve Its Performance in High-Solid Cellulose Hydrolysis. Journal of Agricultural and Food Chemistry 68, 5391–5401 (2020).
BGL46	Uncultured bacterium	yes	V167C/W178L/A396V	EMBL	QED88370	MIKFPDQFLWGAATSAYQIEGSPLADGAGPSIWHRFVHSPGLTAKGETGDIACDHYNRYRDDIALMRSLGLQAYRFSVNWGRIFPDGTGRLNSAGLDFYERLVDALLEAGIEPLATLYHWDLPAALDDRGGWLNPEIAHWFADYAGAMFERLDGRVKRWATLNEPWCITDGGYLHGALAPGHRNVFEAPIASRNLMLAHGAAVQRYRQAGKHEIGLVVNIEPKYPASESDSDRNAAARSDAYMNRQYLDPAFGLGCPTEMAEIFGPAWRDWTAEELALAAQPIDWLGINYYTRGVMKHDDAKPPVRADYVRQPGATYTETGWEVFEQGLTETLLWVKERYGDIPLYVTENGSAFDDPPTAQGGRLEDPARVDYLERHLRAVHAAIAGGADVRGYMVWSL…	500	5	122	https://doi.org/10.1021/acs.jafc.0c01817	Cao, L. et al. Engineering of β-Glucosidase Bgl15 with Simultaneously Enhanced Glucose Tolerance and Thermostability To Improve Its Performance in High-Solid Cellulose Hydrolysis. Journal of Agricultural and Food Chemistry 68, 5391–5401 (2020).
BGL46	Uncultured bacterium	yes	V167C/W178L/A396V	EMBL	QED88370	MIKFPDQFLWGAATSAYQIEGSPLADGAGPSIWHRFVHSPGLTAKGETGDIACDHYNRYRDDIALMRSLGLQAYRFSVNWGRIFPDGTGRLNSAGLDFYERLVDALLEAGIEPLATLYHWDLPAALDDRGGWLNPEIAHWFADYAGAMFERLDGRVKRWATLNEPWCITDGGYLHGALAPGHRNVFEAPIASRNLMLAHGAAVQRYRQAGKHEIGLVVNIEPKYPASESDSDRNAAARSDAYMNRQYLDPAFGLGCPTEMAEIFGPAWRDWTAEELALAAQPIDWLGINYYTRGVMKHDDAKPPVRADYVRQPGATYTETGWEVFEQGLTETLLWVKERYGDIPLYVTENGSAFDDPPTAQGGRLEDPARVDYLERHLRAVHAAIAGGADVRGYMVWSL…	1000	5	83	https://doi.org/10.1021/acs.jafc.0c01817	Cao, L. et al. Engineering of β-Glucosidase Bgl15 with Simultaneously Enhanced Glucose Tolerance and Thermostability To Improve Its Performance in High-Solid Cellulose Hydrolysis. Journal of Agricultural and Food Chemistry 68, 5391–5401 (2020).
BGL46	Uncultured bacterium	yes	V167C/W178L/A396V	EMBL	QED88370	MIKFPDQFLWGAATSAYQIEGSPLADGAGPSIWHRFVHSPGLTAKGETGDIACDHYNRYRDDIALMRSLGLQAYRFSVNWGRIFPDGTGRLNSAGLDFYERLVDALLEAGIEPLATLYHWDLPAALDDRGGWLNPEIAHWFADYAGAMFERLDGRVKRWATLNEPWCITDGGYLHGALAPGHRNVFEAPIASRNLMLAHGAAVQRYRQAGKHEIGLVVNIEPKYPASESDSDRNAAARSDAYMNRQYLDPAFGLGCPTEMAEIFGPAWRDWTAEELALAAQPIDWLGINYYTRGVMKHDDAKPPVRADYVRQPGATYTETGWEVFEQGLTETLLWVKERYGDIPLYVTENGSAFDDPPTAQGGRLEDPARVDYLERHLRAVHAAIAGGADVRGYMVWSL…	1500	5	60	https://doi.org/10.1021/acs.jafc.0c01817	Cao, L. et al. Engineering of β-Glucosidase Bgl15 with Simultaneously Enhanced Glucose Tolerance and Thermostability To Improve Its Performance in High-Solid Cellulose Hydrolysis. Journal of Agricultural and Food Chemistry 68, 5391–5401 (2020).
BGL46	Uncultured bacterium	yes	V167C/W178L/A396V	EMBL	QED88370	MIKFPDQFLWGAATSAYQIEGSPLADGAGPSIWHRFVHSPGLTAKGETGDIACDHYNRYRDDIALMRSLGLQAYRFSVNWGRIFPDGTGRLNSAGLDFYERLVDALLEAGIEPLATLYHWDLPAALDDRGGWLNPEIAHWFADYAGAMFERLDGRVKRWATLNEPWCITDGGYLHGALAPGHRNVFEAPIASRNLMLAHGAAVQRYRQAGKHEIGLVVNIEPKYPASESDSDRNAAARSDAYMNRQYLDPAFGLGCPTEMAEIFGPAWRDWTAEELALAAQPIDWLGINYYTRGVMKHDDAKPPVRADYVRQPGATYTETGWEVFEQGLTETLLWVKERYGDIPLYVTENGSAFDDPPTAQGGRLEDPARVDYLERHLRAVHAAIAGGADVRGYMVWSL…	2000	5	43	https://doi.org/10.1021/acs.jafc.0c01817	Cao, L. et al. Engineering of β-Glucosidase Bgl15 with Simultaneously Enhanced Glucose Tolerance and Thermostability To Improve Its Performance in High-Solid Cellulose Hydrolysis. Journal of Agricultural and Food Chemistry 68, 5391–5401 (2020).
BGL46	Uncultured bacterium	yes	V167C/W178L/A396V	EMBL	QED88370	MIKFPDQFLWGAATSAYQIEGSPLADGAGPSIWHRFVHSPGLTAKGETGDIACDHYNRYRDDIALMRSLGLQAYRFSVNWGRIFPDGTGRLNSAGLDFYERLVDALLEAGIEPLATLYHWDLPAALDDRGGWLNPEIAHWFADYAGAMFERLDGRVKRWATLNEPWCITDGGYLHGALAPGHRNVFEAPIASRNLMLAHGAAVQRYRQAGKHEIGLVVNIEPKYPASESDSDRNAAARSDAYMNRQYLDPAFGLGCPTEMAEIFGPAWRDWTAEELALAAQPIDWLGINYYTRGVMKHDDAKPPVRADYVRQPGATYTETGWEVFEQGLTETLLWVKERYGDIPLYVTENGSAFDDPPTAQGGRLEDPARVDYLERHLRAVHAAIAGGADVRGYMVWSL…	2500	5	19	https://doi.org/10.1021/acs.jafc.0c01817	Cao, L. et al. Engineering of β-Glucosidase Bgl15 with Simultaneously Enhanced Glucose Tolerance and Thermostability To Improve Its Performance in High-Solid Cellulose Hydrolysis. Journal of Agricultural and Food Chemistry 68, 5391–5401 (2020).
BGL47	Uncultured bacterium	yes	V167C/W178L/E319A/E326P/A396V/L433F	EMBL	QED88370	MIKFPDQFLWGAATSAYQIEGSPLADGAGPSIWHRFVHSPGLTAKGETGDIACDHYNRYRDDIALMRSLGLQAYRFSVNWGRIFPDGTGRLNSAGLDFYERLVDALLEAGIEPLATLYHWDLPAALDDRGGWLNPEIAHWFADYAGAMFERLDGRVKRWATLNEPWCITDGGYLHGALAPGHRNVFEAPIASRNLMLAHGAAVQRYRQAGKHEIGLVVNIEPKYPASESDSDRNAAARSDAYMNRQYLDPAFGLGCPTEMAEIFGPAWRDWTAEELALAAQPIDWLGINYYTRGVMKHDDAKPPVRADYVRQPGATYTATGWEVFPQGLTETLLWVKERYGDIPLYVTENGSAFDDPPTAQGGRLEDPARVDYLERHLRAVHAAIAGGADVRGYMVWSL…	0	5	100	https://doi.org/10.1021/acs.jafc.0c01817	Cao, L. et al. Engineering of β-Glucosidase Bgl15 with Simultaneously Enhanced Glucose Tolerance and Thermostability To Improve Its Performance in High-Solid Cellulose Hydrolysis. Journal of Agricultural and Food Chemistry 68, 5391–5401 (2020).
BGL47	Uncultured bacterium	yes	V167C/W178L/E319A/E326P/A396V/L433F	EMBL	QED88370	MIKFPDQFLWGAATSAYQIEGSPLADGAGPSIWHRFVHSPGLTAKGETGDIACDHYNRYRDDIALMRSLGLQAYRFSVNWGRIFPDGTGRLNSAGLDFYERLVDALLEAGIEPLATLYHWDLPAALDDRGGWLNPEIAHWFADYAGAMFERLDGRVKRWATLNEPWCITDGGYLHGALAPGHRNVFEAPIASRNLMLAHGAAVQRYRQAGKHEIGLVVNIEPKYPASESDSDRNAAARSDAYMNRQYLDPAFGLGCPTEMAEIFGPAWRDWTAEELALAAQPIDWLGINYYTRGVMKHDDAKPPVRADYVRQPGATYTATGWEVFPQGLTETLLWVKERYGDIPLYVTENGSAFDDPPTAQGGRLEDPARVDYLERHLRAVHAAIAGGADVRGYMVWSL…	50	5	116	https://doi.org/10.1021/acs.jafc.0c01817	Cao, L. et al. Engineering of β-Glucosidase Bgl15 with Simultaneously Enhanced Glucose Tolerance and Thermostability To Improve Its Performance in High-Solid Cellulose Hydrolysis. Journal of Agricultural and Food Chemistry 68, 5391–5401 (2020).
BGL47	Uncultured bacterium	yes	V167C/W178L/E319A/E326P/A396V/L433F	EMBL	QED88370	MIKFPDQFLWGAATSAYQIEGSPLADGAGPSIWHRFVHSPGLTAKGETGDIACDHYNRYRDDIALMRSLGLQAYRFSVNWGRIFPDGTGRLNSAGLDFYERLVDALLEAGIEPLATLYHWDLPAALDDRGGWLNPEIAHWFADYAGAMFERLDGRVKRWATLNEPWCITDGGYLHGALAPGHRNVFEAPIASRNLMLAHGAAVQRYRQAGKHEIGLVVNIEPKYPASESDSDRNAAARSDAYMNRQYLDPAFGLGCPTEMAEIFGPAWRDWTAEELALAAQPIDWLGINYYTRGVMKHDDAKPPVRADYVRQPGATYTATGWEVFPQGLTETLLWVKERYGDIPLYVTENGSAFDDPPTAQGGRLEDPARVDYLERHLRAVHAAIAGGADVRGYMVWSL…	100	5	122	https://doi.org/10.1021/acs.jafc.0c01817	Cao, L. et al. Engineering of β-Glucosidase Bgl15 with Simultaneously Enhanced Glucose Tolerance and Thermostability To Improve Its Performance in High-Solid Cellulose Hydrolysis. Journal of Agricultural and Food Chemistry 68, 5391–5401 (2020).
BGL47	Uncultured bacterium	yes	V167C/W178L/E319A/E326P/A396V/L433F	EMBL	QED88370	MIKFPDQFLWGAATSAYQIEGSPLADGAGPSIWHRFVHSPGLTAKGETGDIACDHYNRYRDDIALMRSLGLQAYRFSVNWGRIFPDGTGRLNSAGLDFYERLVDALLEAGIEPLATLYHWDLPAALDDRGGWLNPEIAHWFADYAGAMFERLDGRVKRWATLNEPWCITDGGYLHGALAPGHRNVFEAPIASRNLMLAHGAAVQRYRQAGKHEIGLVVNIEPKYPASESDSDRNAAARSDAYMNRQYLDPAFGLGCPTEMAEIFGPAWRDWTAEELALAAQPIDWLGINYYTRGVMKHDDAKPPVRADYVRQPGATYTATGWEVFPQGLTETLLWVKERYGDIPLYVTENGSAFDDPPTAQGGRLEDPARVDYLERHLRAVHAAIAGGADVRGYMVWSL…	200	5	128	https://doi.org/10.1021/acs.jafc.0c01817	Cao, L. et al. Engineering of β-Glucosidase Bgl15 with Simultaneously Enhanced Glucose Tolerance and Thermostability To Improve Its Performance in High-Solid Cellulose Hydrolysis. Journal of Agricultural and Food Chemistry 68, 5391–5401 (2020).
BGL47	Uncultured bacterium	yes	V167C/W178L/E319A/E326P/A396V/L433F	EMBL	QED88370	MIKFPDQFLWGAATSAYQIEGSPLADGAGPSIWHRFVHSPGLTAKGETGDIACDHYNRYRDDIALMRSLGLQAYRFSVNWGRIFPDGTGRLNSAGLDFYERLVDALLEAGIEPLATLYHWDLPAALDDRGGWLNPEIAHWFADYAGAMFERLDGRVKRWATLNEPWCITDGGYLHGALAPGHRNVFEAPIASRNLMLAHGAAVQRYRQAGKHEIGLVVNIEPKYPASESDSDRNAAARSDAYMNRQYLDPAFGLGCPTEMAEIFGPAWRDWTAEELALAAQPIDWLGINYYTRGVMKHDDAKPPVRADYVRQPGATYTATGWEVFPQGLTETLLWVKERYGDIPLYVTENGSAFDDPPTAQGGRLEDPARVDYLERHLRAVHAAIAGGADVRGYMVWSL…	500	5	99	https://doi.org/10.1021/acs.jafc.0c01817	Cao, L. et al. Engineering of β-Glucosidase Bgl15 with Simultaneously Enhanced Glucose Tolerance and Thermostability To Improve Its Performance in High-Solid Cellulose Hydrolysis. Journal of Agricultural and Food Chemistry 68, 5391–5401 (2020).
BGL47	Uncultured bacterium	yes	V167C/W178L/E319A/E326P/A396V/L433F	EMBL	QED88370	MIKFPDQFLWGAATSAYQIEGSPLADGAGPSIWHRFVHSPGLTAKGETGDIACDHYNRYRDDIALMRSLGLQAYRFSVNWGRIFPDGTGRLNSAGLDFYERLVDALLEAGIEPLATLYHWDLPAALDDRGGWLNPEIAHWFADYAGAMFERLDGRVKRWATLNEPWCITDGGYLHGALAPGHRNVFEAPIASRNLMLAHGAAVQRYRQAGKHEIGLVVNIEPKYPASESDSDRNAAARSDAYMNRQYLDPAFGLGCPTEMAEIFGPAWRDWTAEELALAAQPIDWLGINYYTRGVMKHDDAKPPVRADYVRQPGATYTATGWEVFPQGLTETLLWVKERYGDIPLYVTENGSAFDDPPTAQGGRLEDPARVDYLERHLRAVHAAIAGGADVRGYMVWSL…	1000	5	70	https://doi.org/10.1021/acs.jafc.0c01817	Cao, L. et al. Engineering of β-Glucosidase Bgl15 with Simultaneously Enhanced Glucose Tolerance and Thermostability To Improve Its Performance in High-Solid Cellulose Hydrolysis. Journal of Agricultural and Food Chemistry 68, 5391–5401 (2020).
BGL47	Uncultured bacterium	yes	V167C/W178L/E319A/E326P/A396V/L433F	EMBL	QED88370	MIKFPDQFLWGAATSAYQIEGSPLADGAGPSIWHRFVHSPGLTAKGETGDIACDHYNRYRDDIALMRSLGLQAYRFSVNWGRIFPDGTGRLNSAGLDFYERLVDALLEAGIEPLATLYHWDLPAALDDRGGWLNPEIAHWFADYAGAMFERLDGRVKRWATLNEPWCITDGGYLHGALAPGHRNVFEAPIASRNLMLAHGAAVQRYRQAGKHEIGLVVNIEPKYPASESDSDRNAAARSDAYMNRQYLDPAFGLGCPTEMAEIFGPAWRDWTAEELALAAQPIDWLGINYYTRGVMKHDDAKPPVRADYVRQPGATYTATGWEVFPQGLTETLLWVKERYGDIPLYVTENGSAFDDPPTAQGGRLEDPARVDYLERHLRAVHAAIAGGADVRGYMVWSL…	1500	5	52	https://doi.org/10.1021/acs.jafc.0c01817	Cao, L. et al. Engineering of β-Glucosidase Bgl15 with Simultaneously Enhanced Glucose Tolerance and Thermostability To Improve Its Performance in High-Solid Cellulose Hydrolysis. Journal of Agricultural and Food Chemistry 68, 5391–5401 (2020).
BGL47	Uncultured bacterium	yes	V167C/W178L/E319A/E326P/A396V/L433F	EMBL	QED88370	MIKFPDQFLWGAATSAYQIEGSPLADGAGPSIWHRFVHSPGLTAKGETGDIACDHYNRYRDDIALMRSLGLQAYRFSVNWGRIFPDGTGRLNSAGLDFYERLVDALLEAGIEPLATLYHWDLPAALDDRGGWLNPEIAHWFADYAGAMFERLDGRVKRWATLNEPWCITDGGYLHGALAPGHRNVFEAPIASRNLMLAHGAAVQRYRQAGKHEIGLVVNIEPKYPASESDSDRNAAARSDAYMNRQYLDPAFGLGCPTEMAEIFGPAWRDWTAEELALAAQPIDWLGINYYTRGVMKHDDAKPPVRADYVRQPGATYTATGWEVFPQGLTETLLWVKERYGDIPLYVTENGSAFDDPPTAQGGRLEDPARVDYLERHLRAVHAAIAGGADVRGYMVWSL…	2000	5	38	https://doi.org/10.1021/acs.jafc.0c01817	Cao, L. et al. Engineering of β-Glucosidase Bgl15 with Simultaneously Enhanced Glucose Tolerance and Thermostability To Improve Its Performance in High-Solid Cellulose Hydrolysis. Journal of Agricultural and Food Chemistry 68, 5391–5401 (2020).
BGL47	Uncultured bacterium	yes	V167C/W178L/E319A/E326P/A396V/L433F	EMBL	QED88370	MIKFPDQFLWGAATSAYQIEGSPLADGAGPSIWHRFVHSPGLTAKGETGDIACDHYNRYRDDIALMRSLGLQAYRFSVNWGRIFPDGTGRLNSAGLDFYERLVDALLEAGIEPLATLYHWDLPAALDDRGGWLNPEIAHWFADYAGAMFERLDGRVKRWATLNEPWCITDGGYLHGALAPGHRNVFEAPIASRNLMLAHGAAVQRYRQAGKHEIGLVVNIEPKYPASESDSDRNAAARSDAYMNRQYLDPAFGLGCPTEMAEIFGPAWRDWTAEELALAAQPIDWLGINYYTRGVMKHDDAKPPVRADYVRQPGATYTATGWEVFPQGLTETLLWVKERYGDIPLYVTENGSAFDDPPTAQGGRLEDPARVDYLERHLRAVHAAIAGGADVRGYMVWSL…	2500	5	16	https://doi.org/10.1021/acs.jafc.0c01817	Cao, L. et al. Engineering of β-Glucosidase Bgl15 with Simultaneously Enhanced Glucose Tolerance and Thermostability To Improve Its Performance in High-Solid Cellulose Hydrolysis. Journal of Agricultural and Food Chemistry 68, 5391–5401 (2020).
BGL48	Uncultured bacterium	yes	S39T/L42N/V167C/W178L/A251L/E319A/E326P/A396V/L433F	EMBL	QED88370	MIKFPDQFLWGAATSAYQIEGSPLADGAGPSIWHRFVHTPGNTAKGETGDIACDHYNRYRDDIALMRSLGLQAYRFSVNWGRIFPDGTGRLNSAGLDFYERLVDALLEAGIEPLATLYHWDLPAALDDRGGWLNPEIAHWFADYAGAMFERLDGRVKRWATLNEPWCITDGGYLHGALAPGHRNVFEAPIASRNLMLAHGAAVQRYRQAGKHEIGLVVNIEPKYPASESDSDRNAAARSDAYMNRQYLDPLFGLGCPTEMAEIFGPAWRDWTAEELALAAQPIDWLGINYYTRGVMKHDDAKPPVRADYVRQPGATYTATGWEVFPQGLTETLLWVKERYGDIPLYVTENGSAFDDPPTAQGGRLEDPARVDYLERHLRAVHAAIAGGADVRGYMVWSL…	0	5	100	https://doi.org/10.1021/acs.jafc.0c01817	Cao, L. et al. Engineering of β-Glucosidase Bgl15 with Simultaneously Enhanced Glucose Tolerance and Thermostability To Improve Its Performance in High-Solid Cellulose Hydrolysis. Journal of Agricultural and Food Chemistry 68, 5391–5401 (2020).
BGL48	Uncultured bacterium	yes	S39T/L42N/V167C/W178L/A251L/E319A/E326P/A396V/L433F	EMBL	QED88370	MIKFPDQFLWGAATSAYQIEGSPLADGAGPSIWHRFVHTPGNTAKGETGDIACDHYNRYRDDIALMRSLGLQAYRFSVNWGRIFPDGTGRLNSAGLDFYERLVDALLEAGIEPLATLYHWDLPAALDDRGGWLNPEIAHWFADYAGAMFERLDGRVKRWATLNEPWCITDGGYLHGALAPGHRNVFEAPIASRNLMLAHGAAVQRYRQAGKHEIGLVVNIEPKYPASESDSDRNAAARSDAYMNRQYLDPLFGLGCPTEMAEIFGPAWRDWTAEELALAAQPIDWLGINYYTRGVMKHDDAKPPVRADYVRQPGATYTATGWEVFPQGLTETLLWVKERYGDIPLYVTENGSAFDDPPTAQGGRLEDPARVDYLERHLRAVHAAIAGGADVRGYMVWSL…	25	5	112	https://doi.org/10.1021/acs.jafc.0c01817	Cao, L. et al. Engineering of β-Glucosidase Bgl15 with Simultaneously Enhanced Glucose Tolerance and Thermostability To Improve Its Performance in High-Solid Cellulose Hydrolysis. Journal of Agricultural and Food Chemistry 68, 5391–5401 (2020).
BGL48	Uncultured bacterium	yes	S39T/L42N/V167C/W178L/A251L/E319A/E326P/A396V/L433F	EMBL	QED88370	MIKFPDQFLWGAATSAYQIEGSPLADGAGPSIWHRFVHTPGNTAKGETGDIACDHYNRYRDDIALMRSLGLQAYRFSVNWGRIFPDGTGRLNSAGLDFYERLVDALLEAGIEPLATLYHWDLPAALDDRGGWLNPEIAHWFADYAGAMFERLDGRVKRWATLNEPWCITDGGYLHGALAPGHRNVFEAPIASRNLMLAHGAAVQRYRQAGKHEIGLVVNIEPKYPASESDSDRNAAARSDAYMNRQYLDPLFGLGCPTEMAEIFGPAWRDWTAEELALAAQPIDWLGINYYTRGVMKHDDAKPPVRADYVRQPGATYTATGWEVFPQGLTETLLWVKERYGDIPLYVTENGSAFDDPPTAQGGRLEDPARVDYLERHLRAVHAAIAGGADVRGYMVWSL…	50	5	115	https://doi.org/10.1021/acs.jafc.0c01817	Cao, L. et al. Engineering of β-Glucosidase Bgl15 with Simultaneously Enhanced Glucose Tolerance and Thermostability To Improve Its Performance in High-Solid Cellulose Hydrolysis. Journal of Agricultural and Food Chemistry 68, 5391–5401 (2020).
BGL48	Uncultured bacterium	yes	S39T/L42N/V167C/W178L/A251L/E319A/E326P/A396V/L433F	EMBL	QED88370	MIKFPDQFLWGAATSAYQIEGSPLADGAGPSIWHRFVHTPGNTAKGETGDIACDHYNRYRDDIALMRSLGLQAYRFSVNWGRIFPDGTGRLNSAGLDFYERLVDALLEAGIEPLATLYHWDLPAALDDRGGWLNPEIAHWFADYAGAMFERLDGRVKRWATLNEPWCITDGGYLHGALAPGHRNVFEAPIASRNLMLAHGAAVQRYRQAGKHEIGLVVNIEPKYPASESDSDRNAAARSDAYMNRQYLDPLFGLGCPTEMAEIFGPAWRDWTAEELALAAQPIDWLGINYYTRGVMKHDDAKPPVRADYVRQPGATYTATGWEVFPQGLTETLLWVKERYGDIPLYVTENGSAFDDPPTAQGGRLEDPARVDYLERHLRAVHAAIAGGADVRGYMVWSL…	100	5	119	https://doi.org/10.1021/acs.jafc.0c01817	Cao, L. et al. Engineering of β-Glucosidase Bgl15 with Simultaneously Enhanced Glucose Tolerance and Thermostability To Improve Its Performance in High-Solid Cellulose Hydrolysis. Journal of Agricultural and Food Chemistry 68, 5391–5401 (2020).
BGL48	Uncultured bacterium	yes	S39T/L42N/V167C/W178L/A251L/E319A/E326P/A396V/L433F	EMBL	QED88370	MIKFPDQFLWGAATSAYQIEGSPLADGAGPSIWHRFVHTPGNTAKGETGDIACDHYNRYRDDIALMRSLGLQAYRFSVNWGRIFPDGTGRLNSAGLDFYERLVDALLEAGIEPLATLYHWDLPAALDDRGGWLNPEIAHWFADYAGAMFERLDGRVKRWATLNEPWCITDGGYLHGALAPGHRNVFEAPIASRNLMLAHGAAVQRYRQAGKHEIGLVVNIEPKYPASESDSDRNAAARSDAYMNRQYLDPLFGLGCPTEMAEIFGPAWRDWTAEELALAAQPIDWLGINYYTRGVMKHDDAKPPVRADYVRQPGATYTATGWEVFPQGLTETLLWVKERYGDIPLYVTENGSAFDDPPTAQGGRLEDPARVDYLERHLRAVHAAIAGGADVRGYMVWSL…	200	5	117	https://doi.org/10.1021/acs.jafc.0c01817	Cao, L. et al. Engineering of β-Glucosidase Bgl15 with Simultaneously Enhanced Glucose Tolerance and Thermostability To Improve Its Performance in High-Solid Cellulose Hydrolysis. Journal of Agricultural and Food Chemistry 68, 5391–5401 (2020).
BGL48	Uncultured bacterium	yes	S39T/L42N/V167C/W178L/A251L/E319A/E326P/A396V/L433F	EMBL	QED88370	MIKFPDQFLWGAATSAYQIEGSPLADGAGPSIWHRFVHTPGNTAKGETGDIACDHYNRYRDDIALMRSLGLQAYRFSVNWGRIFPDGTGRLNSAGLDFYERLVDALLEAGIEPLATLYHWDLPAALDDRGGWLNPEIAHWFADYAGAMFERLDGRVKRWATLNEPWCITDGGYLHGALAPGHRNVFEAPIASRNLMLAHGAAVQRYRQAGKHEIGLVVNIEPKYPASESDSDRNAAARSDAYMNRQYLDPLFGLGCPTEMAEIFGPAWRDWTAEELALAAQPIDWLGINYYTRGVMKHDDAKPPVRADYVRQPGATYTATGWEVFPQGLTETLLWVKERYGDIPLYVTENGSAFDDPPTAQGGRLEDPARVDYLERHLRAVHAAIAGGADVRGYMVWSL…	500	5	106	https://doi.org/10.1021/acs.jafc.0c01817	Cao, L. et al. Engineering of β-Glucosidase Bgl15 with Simultaneously Enhanced Glucose Tolerance and Thermostability To Improve Its Performance in High-Solid Cellulose Hydrolysis. Journal of Agricultural and Food Chemistry 68, 5391–5401 (2020).
BGL48	Uncultured bacterium	yes	S39T/L42N/V167C/W178L/A251L/E319A/E326P/A396V/L433F	EMBL	QED88370	MIKFPDQFLWGAATSAYQIEGSPLADGAGPSIWHRFVHTPGNTAKGETGDIACDHYNRYRDDIALMRSLGLQAYRFSVNWGRIFPDGTGRLNSAGLDFYERLVDALLEAGIEPLATLYHWDLPAALDDRGGWLNPEIAHWFADYAGAMFERLDGRVKRWATLNEPWCITDGGYLHGALAPGHRNVFEAPIASRNLMLAHGAAVQRYRQAGKHEIGLVVNIEPKYPASESDSDRNAAARSDAYMNRQYLDPLFGLGCPTEMAEIFGPAWRDWTAEELALAAQPIDWLGINYYTRGVMKHDDAKPPVRADYVRQPGATYTATGWEVFPQGLTETLLWVKERYGDIPLYVTENGSAFDDPPTAQGGRLEDPARVDYLERHLRAVHAAIAGGADVRGYMVWSL…	1000	5	69	https://doi.org/10.1021/acs.jafc.0c01817	Cao, L. et al. Engineering of β-Glucosidase Bgl15 with Simultaneously Enhanced Glucose Tolerance and Thermostability To Improve Its Performance in High-Solid Cellulose Hydrolysis. Journal of Agricultural and Food Chemistry 68, 5391–5401 (2020).
BGL48	Uncultured bacterium	yes	S39T/L42N/V167C/W178L/A251L/E319A/E326P/A396V/L433F	EMBL	QED88370	MIKFPDQFLWGAATSAYQIEGSPLADGAGPSIWHRFVHTPGNTAKGETGDIACDHYNRYRDDIALMRSLGLQAYRFSVNWGRIFPDGTGRLNSAGLDFYERLVDALLEAGIEPLATLYHWDLPAALDDRGGWLNPEIAHWFADYAGAMFERLDGRVKRWATLNEPWCITDGGYLHGALAPGHRNVFEAPIASRNLMLAHGAAVQRYRQAGKHEIGLVVNIEPKYPASESDSDRNAAARSDAYMNRQYLDPLFGLGCPTEMAEIFGPAWRDWTAEELALAAQPIDWLGINYYTRGVMKHDDAKPPVRADYVRQPGATYTATGWEVFPQGLTETLLWVKERYGDIPLYVTENGSAFDDPPTAQGGRLEDPARVDYLERHLRAVHAAIAGGADVRGYMVWSL…	1500	5	59	https://doi.org/10.1021/acs.jafc.0c01817	Cao, L. et al. Engineering of β-Glucosidase Bgl15 with Simultaneously Enhanced Glucose Tolerance and Thermostability To Improve Its Performance in High-Solid Cellulose Hydrolysis. Journal of Agricultural and Food Chemistry 68, 5391–5401 (2020).
BGL48	Uncultured bacterium	yes	S39T/L42N/V167C/W178L/A251L/E319A/E326P/A396V/L433F	EMBL	QED88370	MIKFPDQFLWGAATSAYQIEGSPLADGAGPSIWHRFVHTPGNTAKGETGDIACDHYNRYRDDIALMRSLGLQAYRFSVNWGRIFPDGTGRLNSAGLDFYERLVDALLEAGIEPLATLYHWDLPAALDDRGGWLNPEIAHWFADYAGAMFERLDGRVKRWATLNEPWCITDGGYLHGALAPGHRNVFEAPIASRNLMLAHGAAVQRYRQAGKHEIGLVVNIEPKYPASESDSDRNAAARSDAYMNRQYLDPLFGLGCPTEMAEIFGPAWRDWTAEELALAAQPIDWLGINYYTRGVMKHDDAKPPVRADYVRQPGATYTATGWEVFPQGLTETLLWVKERYGDIPLYVTENGSAFDDPPTAQGGRLEDPARVDYLERHLRAVHAAIAGGADVRGYMVWSL…	2000	5	37	https://doi.org/10.1021/acs.jafc.0c01817	Cao, L. et al. Engineering of β-Glucosidase Bgl15 with Simultaneously Enhanced Glucose Tolerance and Thermostability To Improve Its Performance in High-Solid Cellulose Hydrolysis. Journal of Agricultural and Food Chemistry 68, 5391–5401 (2020).
BGL48	Uncultured bacterium	yes	S39T/L42N/V167C/W178L/A251L/E319A/E326P/A396V/L433F	EMBL	QED88370	MIKFPDQFLWGAATSAYQIEGSPLADGAGPSIWHRFVHTPGNTAKGETGDIACDHYNRYRDDIALMRSLGLQAYRFSVNWGRIFPDGTGRLNSAGLDFYERLVDALLEAGIEPLATLYHWDLPAALDDRGGWLNPEIAHWFADYAGAMFERLDGRVKRWATLNEPWCITDGGYLHGALAPGHRNVFEAPIASRNLMLAHGAAVQRYRQAGKHEIGLVVNIEPKYPASESDSDRNAAARSDAYMNRQYLDPLFGLGCPTEMAEIFGPAWRDWTAEELALAAQPIDWLGINYYTRGVMKHDDAKPPVRADYVRQPGATYTATGWEVFPQGLTETLLWVKERYGDIPLYVTENGSAFDDPPTAQGGRLEDPARVDYLERHLRAVHAAIAGGADVRGYMVWSL…	2500	5	15	https://doi.org/10.1021/acs.jafc.0c01817	Cao, L. et al. Engineering of β-Glucosidase Bgl15 with Simultaneously Enhanced Glucose Tolerance and Thermostability To Improve Its Performance in High-Solid Cellulose Hydrolysis. Journal of Agricultural and Food Chemistry 68, 5391–5401 (2020).
BGL49	Aspergillus fumigatus	no	N/A	UniProt	Q4WRY0	MGSTTTSTLPPDFLWGFATASYQIEGAVDEDGRGPSIWDTFCKIPGKIAGGASGEVACDSYHRTHEDIALLKECGAKAYRFSISWSRVIPLGGRNDPVNEKGLQHYVKFVDDLLAAGITPLVTLFHWDLPDALDKRYGGLLNKEEFVADFANYARVMFNAFGSKVKYWITFNEPWCSSVLGYNVGQFAPGRTSDRTKSPVGDGSREPWIVGHNILVAHGAAVKIYREEFKPRDGGEIGITLNGDWAEPWDPENPADVEACDRKIEFAISWFADPIYHGKYPDSMVKQLGDRLPTWTPEDIALVHGSNDFYGMNHYCANYIKAKTGEPDPNDVAGNLEILLQNKNGEWIGPETQSPWLRPHPIGFRKLLKWLSDRYNQPKIYVTENGTSLKGESDLPVDQ…	0	33	100	https://doi.org/10.3390/ijms24054489	Pereira, L. M. S. et al. Characterization of a New Glucose-Tolerant GH1 β-Glycosidase from Aspergillus fumigatus with Transglycosylation Activity. International Journal of Molecular Sciences 24, 4489 (2023).
BGL49	Aspergillus fumigatus	no	N/A	UniProt	Q4WRY0	MGSTTTSTLPPDFLWGFATASYQIEGAVDEDGRGPSIWDTFCKIPGKIAGGASGEVACDSYHRTHEDIALLKECGAKAYRFSISWSRVIPLGGRNDPVNEKGLQHYVKFVDDLLAAGITPLVTLFHWDLPDALDKRYGGLLNKEEFVADFANYARVMFNAFGSKVKYWITFNEPWCSSVLGYNVGQFAPGRTSDRTKSPVGDGSREPWIVGHNILVAHGAAVKIYREEFKPRDGGEIGITLNGDWAEPWDPENPADVEACDRKIEFAISWFADPIYHGKYPDSMVKQLGDRLPTWTPEDIALVHGSNDFYGMNHYCANYIKAKTGEPDPNDVAGNLEILLQNKNGEWIGPETQSPWLRPHPIGFRKLLKWLSDRYNQPKIYVTENGTSLKGESDLPVDQ…	10	33	105	https://doi.org/10.3390/ijms24054489	Pereira, L. M. S. et al. Characterization of a New Glucose-Tolerant GH1 β-Glycosidase from Aspergillus fumigatus with Transglycosylation Activity. International Journal of Molecular Sciences 24, 4489 (2023).
BGL49	Aspergillus fumigatus	no	N/A	UniProt	Q4WRY0	MGSTTTSTLPPDFLWGFATASYQIEGAVDEDGRGPSIWDTFCKIPGKIAGGASGEVACDSYHRTHEDIALLKECGAKAYRFSISWSRVIPLGGRNDPVNEKGLQHYVKFVDDLLAAGITPLVTLFHWDLPDALDKRYGGLLNKEEFVADFANYARVMFNAFGSKVKYWITFNEPWCSSVLGYNVGQFAPGRTSDRTKSPVGDGSREPWIVGHNILVAHGAAVKIYREEFKPRDGGEIGITLNGDWAEPWDPENPADVEACDRKIEFAISWFADPIYHGKYPDSMVKQLGDRLPTWTPEDIALVHGSNDFYGMNHYCANYIKAKTGEPDPNDVAGNLEILLQNKNGEWIGPETQSPWLRPHPIGFRKLLKWLSDRYNQPKIYVTENGTSLKGESDLPVDQ…	25	33	108	https://doi.org/10.3390/ijms24054489	Pereira, L. M. S. et al. Characterization of a New Glucose-Tolerant GH1 β-Glycosidase from Aspergillus fumigatus with Transglycosylation Activity. International Journal of Molecular Sciences 24, 4489 (2023).
BGL49	Aspergillus fumigatus	no	N/A	UniProt	Q4WRY0	MGSTTTSTLPPDFLWGFATASYQIEGAVDEDGRGPSIWDTFCKIPGKIAGGASGEVACDSYHRTHEDIALLKECGAKAYRFSISWSRVIPLGGRNDPVNEKGLQHYVKFVDDLLAAGITPLVTLFHWDLPDALDKRYGGLLNKEEFVADFANYARVMFNAFGSKVKYWITFNEPWCSSVLGYNVGQFAPGRTSDRTKSPVGDGSREPWIVGHNILVAHGAAVKIYREEFKPRDGGEIGITLNGDWAEPWDPENPADVEACDRKIEFAISWFADPIYHGKYPDSMVKQLGDRLPTWTPEDIALVHGSNDFYGMNHYCANYIKAKTGEPDPNDVAGNLEILLQNKNGEWIGPETQSPWLRPHPIGFRKLLKWLSDRYNQPKIYVTENGTSLKGESDLPVDQ…	50	33	111	https://doi.org/10.3390/ijms24054489	Pereira, L. M. S. et al. Characterization of a New Glucose-Tolerant GH1 β-Glycosidase from Aspergillus fumigatus with Transglycosylation Activity. International Journal of Molecular Sciences 24, 4489 (2023).
BGL49	Aspergillus fumigatus	no	N/A	UniProt	Q4WRY0	MGSTTTSTLPPDFLWGFATASYQIEGAVDEDGRGPSIWDTFCKIPGKIAGGASGEVACDSYHRTHEDIALLKECGAKAYRFSISWSRVIPLGGRNDPVNEKGLQHYVKFVDDLLAAGITPLVTLFHWDLPDALDKRYGGLLNKEEFVADFANYARVMFNAFGSKVKYWITFNEPWCSSVLGYNVGQFAPGRTSDRTKSPVGDGSREPWIVGHNILVAHGAAVKIYREEFKPRDGGEIGITLNGDWAEPWDPENPADVEACDRKIEFAISWFADPIYHGKYPDSMVKQLGDRLPTWTPEDIALVHGSNDFYGMNHYCANYIKAKTGEPDPNDVAGNLEILLQNKNGEWIGPETQSPWLRPHPIGFRKLLKWLSDRYNQPKIYVTENGTSLKGESDLPVDQ…	100	33	127	https://doi.org/10.3390/ijms24054489	Pereira, L. M. S. et al. Characterization of a New Glucose-Tolerant GH1 β-Glycosidase from Aspergillus fumigatus with Transglycosylation Activity. International Journal of Molecular Sciences 24, 4489 (2023).
BGL49	Aspergillus fumigatus	no	N/A	UniProt	Q4WRY0	MGSTTTSTLPPDFLWGFATASYQIEGAVDEDGRGPSIWDTFCKIPGKIAGGASGEVACDSYHRTHEDIALLKECGAKAYRFSISWSRVIPLGGRNDPVNEKGLQHYVKFVDDLLAAGITPLVTLFHWDLPDALDKRYGGLLNKEEFVADFANYARVMFNAFGSKVKYWITFNEPWCSSVLGYNVGQFAPGRTSDRTKSPVGDGSREPWIVGHNILVAHGAAVKIYREEFKPRDGGEIGITLNGDWAEPWDPENPADVEACDRKIEFAISWFADPIYHGKYPDSMVKQLGDRLPTWTPEDIALVHGSNDFYGMNHYCANYIKAKTGEPDPNDVAGNLEILLQNKNGEWIGPETQSPWLRPHPIGFRKLLKWLSDRYNQPKIYVTENGTSLKGESDLPVDQ…	250	33	140	https://doi.org/10.3390/ijms24054489	Pereira, L. M. S. et al. Characterization of a New Glucose-Tolerant GH1 β-Glycosidase from Aspergillus fumigatus with Transglycosylation Activity. International Journal of Molecular Sciences 24, 4489 (2023).
BGL49	Aspergillus fumigatus	no	N/A	UniProt	Q4WRY0	MGSTTTSTLPPDFLWGFATASYQIEGAVDEDGRGPSIWDTFCKIPGKIAGGASGEVACDSYHRTHEDIALLKECGAKAYRFSISWSRVIPLGGRNDPVNEKGLQHYVKFVDDLLAAGITPLVTLFHWDLPDALDKRYGGLLNKEEFVADFANYARVMFNAFGSKVKYWITFNEPWCSSVLGYNVGQFAPGRTSDRTKSPVGDGSREPWIVGHNILVAHGAAVKIYREEFKPRDGGEIGITLNGDWAEPWDPENPADVEACDRKIEFAISWFADPIYHGKYPDSMVKQLGDRLPTWTPEDIALVHGSNDFYGMNHYCANYIKAKTGEPDPNDVAGNLEILLQNKNGEWIGPETQSPWLRPHPIGFRKLLKWLSDRYNQPKIYVTENGTSLKGESDLPVDQ…	500	33	116	https://doi.org/10.3390/ijms24054489	Pereira, L. M. S. et al. Characterization of a New Glucose-Tolerant GH1 β-Glycosidase from Aspergillus fumigatus with Transglycosylation Activity. International Journal of Molecular Sciences 24, 4489 (2023).
BGL49	Aspergillus fumigatus	no	N/A	UniProt	Q4WRY0	MGSTTTSTLPPDFLWGFATASYQIEGAVDEDGRGPSIWDTFCKIPGKIAGGASGEVACDSYHRTHEDIALLKECGAKAYRFSISWSRVIPLGGRNDPVNEKGLQHYVKFVDDLLAAGITPLVTLFHWDLPDALDKRYGGLLNKEEFVADFANYARVMFNAFGSKVKYWITFNEPWCSSVLGYNVGQFAPGRTSDRTKSPVGDGSREPWIVGHNILVAHGAAVKIYREEFKPRDGGEIGITLNGDWAEPWDPENPADVEACDRKIEFAISWFADPIYHGKYPDSMVKQLGDRLPTWTPEDIALVHGSNDFYGMNHYCANYIKAKTGEPDPNDVAGNLEILLQNKNGEWIGPETQSPWLRPHPIGFRKLLKWLSDRYNQPKIYVTENGTSLKGESDLPVDQ…	1000	33	91	https://doi.org/10.3390/ijms24054489	Pereira, L. M. S. et al. Characterization of a New Glucose-Tolerant GH1 β-Glycosidase from Aspergillus fumigatus with Transglycosylation Activity. International Journal of Molecular Sciences 24, 4489 (2023).
BGL49	Aspergillus fumigatus	no	N/A	UniProt	Q4WRY0	MGSTTTSTLPPDFLWGFATASYQIEGAVDEDGRGPSIWDTFCKIPGKIAGGASGEVACDSYHRTHEDIALLKECGAKAYRFSISWSRVIPLGGRNDPVNEKGLQHYVKFVDDLLAAGITPLVTLFHWDLPDALDKRYGGLLNKEEFVADFANYARVMFNAFGSKVKYWITFNEPWCSSVLGYNVGQFAPGRTSDRTKSPVGDGSREPWIVGHNILVAHGAAVKIYREEFKPRDGGEIGITLNGDWAEPWDPENPADVEACDRKIEFAISWFADPIYHGKYPDSMVKQLGDRLPTWTPEDIALVHGSNDFYGMNHYCANYIKAKTGEPDPNDVAGNLEILLQNKNGEWIGPETQSPWLRPHPIGFRKLLKWLSDRYNQPKIYVTENGTSLKGESDLPVDQ…	2000	33	47	https://doi.org/10.3390/ijms24054489	Pereira, L. M. S. et al. Characterization of a New Glucose-Tolerant GH1 β-Glycosidase from Aspergillus fumigatus with Transglycosylation Activity. International Journal of Molecular Sciences 24, 4489 (2023).
BGL49	Aspergillus fumigatus	no	N/A	UniProt	Q4WRY0	MGSTTTSTLPPDFLWGFATASYQIEGAVDEDGRGPSIWDTFCKIPGKIAGGASGEVACDSYHRTHEDIALLKECGAKAYRFSISWSRVIPLGGRNDPVNEKGLQHYVKFVDDLLAAGITPLVTLFHWDLPDALDKRYGGLLNKEEFVADFANYARVMFNAFGSKVKYWITFNEPWCSSVLGYNVGQFAPGRTSDRTKSPVGDGSREPWIVGHNILVAHGAAVKIYREEFKPRDGGEIGITLNGDWAEPWDPENPADVEACDRKIEFAISWFADPIYHGKYPDSMVKQLGDRLPTWTPEDIALVHGSNDFYGMNHYCANYIKAKTGEPDPNDVAGNLEILLQNKNGEWIGPETQSPWLRPHPIGFRKLLKWLSDRYNQPKIYVTENGTSLKGESDLPVDQ…	3000	33	29	https://doi.org/10.3390/ijms24054489	Pereira, L. M. S. et al. Characterization of a New Glucose-Tolerant GH1 β-Glycosidase from Aspergillus fumigatus with Transglycosylation Activity. International Journal of Molecular Sciences 24, 4489 (2023).
BGL50	Cellulosimicrobium funkei	no	N/A	GenBank	QHW03993	MTTDTTAPVAVDAQAAPASSGRRTFPTDFLWGSATAAYQIEGAAAEGGRTPSIWDTYSHTPGRTLNGDTGDVADDHYHRWQEDVQHIADLGLGAYRFSISWSRVQPGGTGPLNPEGVAFYSRLVDALLEKGVKPVVTLYHWDLPQELEDAGGWANRDTAHAFAEYARHMARELGDRVDTWTTLNEPWCSAYLGYGSGVHAPGRTEPAAALAAVHHLNLAHGLAVQAIRDELGEDAKTSVTLNLHVIRPDDPSSAADLDAVRKIDALANRAFLAPMLDGEYPADLLADTAHVSDWSFVREGDLETVRQPLSILGVNYYSTVRVRHFSGEGERSENDGHGASSHSPWIGVDDVEFVQQPGPYTAMGWNIEPAGMTELLVSVATTYPHQPMMVTENGAAFAD…	0	5	100	https://doi.org/10.1016/j.procbio.2020.04.033	Kim, D. Y. et al. A d-glucose- and d-xylose-tolerant GH1 β-glucosidase from Cellulosimicrobium funkei HY-13, a fibrolytic gut bacterium of Eisenia fetida. Process Biochemistry 94, 282–288 (2020).
BGL50	Cellulosimicrobium funkei	no	N/A	GenBank	QHW03993	MTTDTTAPVAVDAQAAPASSGRRTFPTDFLWGSATAAYQIEGAAAEGGRTPSIWDTYSHTPGRTLNGDTGDVADDHYHRWQEDVQHIADLGLGAYRFSISWSRVQPGGTGPLNPEGVAFYSRLVDALLEKGVKPVVTLYHWDLPQELEDAGGWANRDTAHAFAEYARHMARELGDRVDTWTTLNEPWCSAYLGYGSGVHAPGRTEPAAALAAVHHLNLAHGLAVQAIRDELGEDAKTSVTLNLHVIRPDDPSSAADLDAVRKIDALANRAFLAPMLDGEYPADLLADTAHVSDWSFVREGDLETVRQPLSILGVNYYSTVRVRHFSGEGERSENDGHGASSHSPWIGVDDVEFVQQPGPYTAMGWNIEPAGMTELLVSVATTYPHQPMMVTENGAAFAD…	100	5	145	https://doi.org/10.1016/j.procbio.2020.04.033	Kim, D. Y. et al. A d-glucose- and d-xylose-tolerant GH1 β-glucosidase from Cellulosimicrobium funkei HY-13, a fibrolytic gut bacterium of Eisenia fetida. Process Biochemistry 94, 282–288 (2020).
BGL50	Cellulosimicrobium funkei	no	N/A	GenBank	QHW03993	MTTDTTAPVAVDAQAAPASSGRRTFPTDFLWGSATAAYQIEGAAAEGGRTPSIWDTYSHTPGRTLNGDTGDVADDHYHRWQEDVQHIADLGLGAYRFSISWSRVQPGGTGPLNPEGVAFYSRLVDALLEKGVKPVVTLYHWDLPQELEDAGGWANRDTAHAFAEYARHMARELGDRVDTWTTLNEPWCSAYLGYGSGVHAPGRTEPAAALAAVHHLNLAHGLAVQAIRDELGEDAKTSVTLNLHVIRPDDPSSAADLDAVRKIDALANRAFLAPMLDGEYPADLLADTAHVSDWSFVREGDLETVRQPLSILGVNYYSTVRVRHFSGEGERSENDGHGASSHSPWIGVDDVEFVQQPGPYTAMGWNIEPAGMTELLVSVATTYPHQPMMVTENGAAFAD…	200	5	130	https://doi.org/10.1016/j.procbio.2020.04.033	Kim, D. Y. et al. A d-glucose- and d-xylose-tolerant GH1 β-glucosidase from Cellulosimicrobium funkei HY-13, a fibrolytic gut bacterium of Eisenia fetida. Process Biochemistry 94, 282–288 (2020).
BGL50	Cellulosimicrobium funkei	no	N/A	GenBank	QHW03993	MTTDTTAPVAVDAQAAPASSGRRTFPTDFLWGSATAAYQIEGAAAEGGRTPSIWDTYSHTPGRTLNGDTGDVADDHYHRWQEDVQHIADLGLGAYRFSISWSRVQPGGTGPLNPEGVAFYSRLVDALLEKGVKPVVTLYHWDLPQELEDAGGWANRDTAHAFAEYARHMARELGDRVDTWTTLNEPWCSAYLGYGSGVHAPGRTEPAAALAAVHHLNLAHGLAVQAIRDELGEDAKTSVTLNLHVIRPDDPSSAADLDAVRKIDALANRAFLAPMLDGEYPADLLADTAHVSDWSFVREGDLETVRQPLSILGVNYYSTVRVRHFSGEGERSENDGHGASSHSPWIGVDDVEFVQQPGPYTAMGWNIEPAGMTELLVSVATTYPHQPMMVTENGAAFAD…	300	5	121	https://doi.org/10.1016/j.procbio.2020.04.033	Kim, D. Y. et al. A d-glucose- and d-xylose-tolerant GH1 β-glucosidase from Cellulosimicrobium funkei HY-13, a fibrolytic gut bacterium of Eisenia fetida. Process Biochemistry 94, 282–288 (2020).
BGL50	Cellulosimicrobium funkei	no	N/A	GenBank	QHW03993	MTTDTTAPVAVDAQAAPASSGRRTFPTDFLWGSATAAYQIEGAAAEGGRTPSIWDTYSHTPGRTLNGDTGDVADDHYHRWQEDVQHIADLGLGAYRFSISWSRVQPGGTGPLNPEGVAFYSRLVDALLEKGVKPVVTLYHWDLPQELEDAGGWANRDTAHAFAEYARHMARELGDRVDTWTTLNEPWCSAYLGYGSGVHAPGRTEPAAALAAVHHLNLAHGLAVQAIRDELGEDAKTSVTLNLHVIRPDDPSSAADLDAVRKIDALANRAFLAPMLDGEYPADLLADTAHVSDWSFVREGDLETVRQPLSILGVNYYSTVRVRHFSGEGERSENDGHGASSHSPWIGVDDVEFVQQPGPYTAMGWNIEPAGMTELLVSVATTYPHQPMMVTENGAAFAD…	400	5	105	https://doi.org/10.1016/j.procbio.2020.04.033	Kim, D. Y. et al. A d-glucose- and d-xylose-tolerant GH1 β-glucosidase from Cellulosimicrobium funkei HY-13, a fibrolytic gut bacterium of Eisenia fetida. Process Biochemistry 94, 282–288 (2020).
BGL50	Cellulosimicrobium funkei	no	N/A	GenBank	QHW03993	MTTDTTAPVAVDAQAAPASSGRRTFPTDFLWGSATAAYQIEGAAAEGGRTPSIWDTYSHTPGRTLNGDTGDVADDHYHRWQEDVQHIADLGLGAYRFSISWSRVQPGGTGPLNPEGVAFYSRLVDALLEKGVKPVVTLYHWDLPQELEDAGGWANRDTAHAFAEYARHMARELGDRVDTWTTLNEPWCSAYLGYGSGVHAPGRTEPAAALAAVHHLNLAHGLAVQAIRDELGEDAKTSVTLNLHVIRPDDPSSAADLDAVRKIDALANRAFLAPMLDGEYPADLLADTAHVSDWSFVREGDLETVRQPLSILGVNYYSTVRVRHFSGEGERSENDGHGASSHSPWIGVDDVEFVQQPGPYTAMGWNIEPAGMTELLVSVATTYPHQPMMVTENGAAFAD…	500	5	93	https://doi.org/10.1016/j.procbio.2020.04.033	Kim, D. Y. et al. A d-glucose- and d-xylose-tolerant GH1 β-glucosidase from Cellulosimicrobium funkei HY-13, a fibrolytic gut bacterium of Eisenia fetida. Process Biochemistry 94, 282–288 (2020).
BGL50	Cellulosimicrobium funkei	no	N/A	GenBank	QHW03993	MTTDTTAPVAVDAQAAPASSGRRTFPTDFLWGSATAAYQIEGAAAEGGRTPSIWDTYSHTPGRTLNGDTGDVADDHYHRWQEDVQHIADLGLGAYRFSISWSRVQPGGTGPLNPEGVAFYSRLVDALLEKGVKPVVTLYHWDLPQELEDAGGWANRDTAHAFAEYARHMARELGDRVDTWTTLNEPWCSAYLGYGSGVHAPGRTEPAAALAAVHHLNLAHGLAVQAIRDELGEDAKTSVTLNLHVIRPDDPSSAADLDAVRKIDALANRAFLAPMLDGEYPADLLADTAHVSDWSFVREGDLETVRQPLSILGVNYYSTVRVRHFSGEGERSENDGHGASSHSPWIGVDDVEFVQQPGPYTAMGWNIEPAGMTELLVSVATTYPHQPMMVTENGAAFAD…	700	5	75	https://doi.org/10.1016/j.procbio.2020.04.033	Kim, D. Y. et al. A d-glucose- and d-xylose-tolerant GH1 β-glucosidase from Cellulosimicrobium funkei HY-13, a fibrolytic gut bacterium of Eisenia fetida. Process Biochemistry 94, 282–288 (2020).
BGL50	Cellulosimicrobium funkei	no	N/A	GenBank	QHW03993	MTTDTTAPVAVDAQAAPASSGRRTFPTDFLWGSATAAYQIEGAAAEGGRTPSIWDTYSHTPGRTLNGDTGDVADDHYHRWQEDVQHIADLGLGAYRFSISWSRVQPGGTGPLNPEGVAFYSRLVDALLEKGVKPVVTLYHWDLPQELEDAGGWANRDTAHAFAEYARHMARELGDRVDTWTTLNEPWCSAYLGYGSGVHAPGRTEPAAALAAVHHLNLAHGLAVQAIRDELGEDAKTSVTLNLHVIRPDDPSSAADLDAVRKIDALANRAFLAPMLDGEYPADLLADTAHVSDWSFVREGDLETVRQPLSILGVNYYSTVRVRHFSGEGERSENDGHGASSHSPWIGVDDVEFVQQPGPYTAMGWNIEPAGMTELLVSVATTYPHQPMMVTENGAAFAD…	900	5	63	https://doi.org/10.1016/j.procbio.2020.04.033	Kim, D. Y. et al. A d-glucose- and d-xylose-tolerant GH1 β-glucosidase from Cellulosimicrobium funkei HY-13, a fibrolytic gut bacterium of Eisenia fetida. Process Biochemistry 94, 282–288 (2020).
BGL50	Cellulosimicrobium funkei	no	N/A	GenBank	QHW03993	MTTDTTAPVAVDAQAAPASSGRRTFPTDFLWGSATAAYQIEGAAAEGGRTPSIWDTYSHTPGRTLNGDTGDVADDHYHRWQEDVQHIADLGLGAYRFSISWSRVQPGGTGPLNPEGVAFYSRLVDALLEKGVKPVVTLYHWDLPQELEDAGGWANRDTAHAFAEYARHMARELGDRVDTWTTLNEPWCSAYLGYGSGVHAPGRTEPAAALAAVHHLNLAHGLAVQAIRDELGEDAKTSVTLNLHVIRPDDPSSAADLDAVRKIDALANRAFLAPMLDGEYPADLLADTAHVSDWSFVREGDLETVRQPLSILGVNYYSTVRVRHFSGEGERSENDGHGASSHSPWIGVDDVEFVQQPGPYTAMGWNIEPAGMTELLVSVATTYPHQPMMVTENGAAFAD…	1000	5	57	https://doi.org/10.1016/j.procbio.2020.04.033	Kim, D. Y. et al. A d-glucose- and d-xylose-tolerant GH1 β-glucosidase from Cellulosimicrobium funkei HY-13, a fibrolytic gut bacterium of Eisenia fetida. Process Biochemistry 94, 282–288 (2020).
BGL51	Hydrothermal vent	no	N/A	GenBank	QGN01269	MLPEEFLWGVGQSGFQFEMGDKLRRHIDPNTDWWKWVRDPFNIKKELVSGDLPEDGINNYELFENDHKLAKGLGLNAYRIGIEWSRIFPWPTWTVDTEVEFDTYGLVKDVKIDKSTLAELDRLANKEEVMYYRRVIQHLRELGFKVFVNLNHFTLPIWLHDPIVAREKALTNDRIGWVSQRTVVEFAKYAAYIAHALGDLVDTWSTFNEPMVVVELGYLAPYSGFPPGVMNPEAAKLAILNMINAHALAYKMIKRFDTKKADEDSKSPADVGIIYNNIGVAYPKDPNDPKDVKAAENDNYFHSGLFFDAIHKGKLNIEFDGENFVKVRHLKGNDWIGLNYYTREVVRYSEPKFPSIPLISFKGVPNYGYSCRPGTTSADGMPVSDIGWEVYPQGIYDSI…	0	2	100	https://doi.org/10.1007/s00253-019-10218-1	Schröder, C., Eixenberger, D., Suleiman, M., Schäfers, C. & Antranikian, G. Characterization of an extremely thermo-active archaeal β-glucosidase and its activity towards glucan and mannan in concert with an endoglucanase. Applied Microbiology and Biotechnology 103, 9505–9514 (2019).
[truncated: 476 more rows]
